# Supplementary material for: WGCNA Analysis Identifies the Hub Genes Related to Heat Stress in Seedling of Rice (Oryza sativa L.)
Source: Genes (Basel). 2022 Jun 6;13(6):1020. doi: 10.3390/genes13061020 (PMC9222641; doi:10.3390/genes13061020)
Supplement: Supplementary file 1 [file genes-13-01020-s001.zip]

Archive with 9 entries (9 files):
- Figure S1.tif
- Figure S2.tif
- Figure S3.tif
- Table S1.xlsx
- Table S2.xlsx
- Table S3.xls
- Table S4.xls
- Table S5.xls
- Table S6.xls
