# Supplementary material for: WGCNA Analysis Identifies the Hub Genes Related to Heat Stress in Seedling of Rice (Oryza sativa L.)
Source: Genes (Basel). 2022 Jun 6;13(6):1020. doi: 10.3390/genes13061020 (PMC9222641; doi:10.3390/genes13061020)
Supplement: Supplementary file 1 [file genes-13-01020-s001.zip › Table S1.xlsx]

## Sheet: DEGs
Supplementary Table S1A. The DEGs in IR64 at different Time Points							Supplementary Table S1B. The DEGs in Koshihikari at different Time Points
IR 0.5 h vs IR 0 h	IR 1 h vs IR 0 h	IR 2 h vs IR 0 h	IR 4 h vs IR 0 h	IR 8 h vs IR 0 h	IR 24 h vs IR 0 h		Kos 0.5 h vs Kos 0 h	Kos 1 h vs Kos 0 h	Kos 2 h vs Kos 0 h	Kos 4 h vs Kos 0 h	Kos 8 h vs Kos 0 h	Kos 24 h vs Kos 0 h
LOC_Os04g28420	LOC_Os03g50250	LOC_Os03g15960	LOC_Os03g18870	LOC_Os03g15960	LOC_Os04g28420		LOC_Os05g44340	LOC_Os07g47840	LOC_Os04g36750	LOC_Os04g36750	LOC_Os01g08860	LOC_Os01g08860
LOC_Os03g15960	LOC_Os11g32890	LOC_Os02g15930	LOC_Os08g06110	LOC_Os07g08150	LOC_Os03g18870		LOC_Os04g01740	LOC_Os11g31060	LOC_Os04g01740	LOC_Os01g04370	LOC_Os04g01740	LOC_Os01g04370
LOC_Os02g15930	LOC_Os01g04340	LOC_Os04g28420	LOC_Os07g08150	LOC_Os03g18870	LOC_Os03g54130		LOC_Os01g08860	LOC_Os06g36930	LOC_Os01g08860	LOC_Os03g14180	LOC_Os07g34570	LOC_Os04g01740
LOC_Os03g53340	LOC_Os05g35400	LOC_Os03g53400	LOC_Os01g08700	LOC_Os08g06110	LOC_Os01g19220		LOC_Os03g16040	LOC_Os05g44340	LOC_Os03g16040	LOC_Os03g53400	LOC_Os01g04380	LOC_Os11g19864
LOC_Os06g06490	LOC_Os05g38280	LOC_Os03g16920	LOC_Os02g15930	LOC_Os03g18070	LOC_Os03g15960		LOC_Os03g16020	LOC_Os11g13980	LOC_Os05g44340	LOC_Os05g44340	LOC_Os03g14180	LOC_Os03g14180
LOC_Os03g53400	LOC_Os03g06080	LOC_Os06g09560	LOC_Os12g43600	LOC_Os03g04100	LOC_Os06g09560		LOC_Os03g16030	LOC_Os04g01740	LOC_Os01g04380	LOC_Os04g01740	LOC_Os11g19864	LOC_Os01g04380
LOC_Os03g16040	LOC_Os02g34260	LOC_Os03g11910	LOC_Os02g57060	LOC_Os04g28420	LOC_Os03g49630		LOC_Os07g43740	LOC_Os03g06080	LOC_Os02g54140	LOC_Os01g04380	LOC_Os03g15960	LOC_Os02g15560
LOC_Os02g54140	LOC_Os11g13980	LOC_Os01g04360	LOC_Os06g24990	LOC_Os04g06590	LOC_Os01g36720		LOC_Os04g36750	LOC_Os05g38280	LOC_Os03g15960	LOC_Os01g04360	LOC_Os03g18870	LOC_Os01g15270
LOC_Os06g39240	LOC_Os04g36750	LOC_Os06g39240	LOC_Os02g58100	LOC_Os05g50930	LOC_Os05g41490		LOC_Os08g40910	LOC_Os02g34270	LOC_Os03g16020	LOC_Os06g12370	novel.2226	LOC_Os02g04160
LOC_Os04g45480	LOC_Os06g12370	LOC_Os01g55270	LOC_Os07g34570	LOC_Os01g50622	LOC_Os04g06590		LOC_Os06g36930	LOC_Os01g04340	LOC_Os03g16030	LOC_Os01g08860	LOC_Os04g06590	LOC_Os05g44340
LOC_Os01g04360	LOC_Os01g04360	LOC_Os06g45710	LOC_Os01g44050	LOC_Os02g03330	LOC_Os02g02000		LOC_Os02g48140	LOC_Os04g36750	LOC_Os01g04370	LOC_Os03g16920	LOC_Os01g04360	LOC_Os03g02874
LOC_Os06g09560	LOC_Os03g14180	LOC_Os03g16040	LOC_Os06g09560	LOC_Os01g08700	LOC_Os01g53820		LOC_Os05g23140	LOC_Os02g34260	LOC_Os01g04360	LOC_Os03g15960	novel.870	LOC_Os02g54140
LOC_Os08g43334	LOC_Os11g05170	LOC_Os11g05170	LOC_Os02g10990	LOC_Os10g18370	novel.1437		LOC_Os11g31060	LOC_Os01g04360	LOC_Os03g60780	LOC_Os06g36930	LOC_Os02g32590	LOC_Os03g15960
LOC_Os09g32095	LOC_Os01g04370	LOC_Os02g54140	LOC_Os03g15960	LOC_Os03g07960	LOC_Os08g04500		LOC_Os02g54140	LOC_Os08g39810	LOC_Os03g11910	LOC_Os11g13980	LOC_Os02g54140	novel.2226
LOC_Os06g11610	LOC_Os03g04080	LOC_Os01g68960	LOC_Os11g34460	LOC_Os01g14410	LOC_Os12g37519		LOC_Os01g04380	LOC_Os02g48140	LOC_Os03g14180	LOC_Os02g54140	LOC_Os02g15560	LOC_Os04g36750
LOC_Os11g05170	LOC_Os01g04380	LOC_Os01g04380	LOC_Os02g02380	LOC_Os04g52479	LOC_Os02g32590		LOC_Os06g39240	LOC_Os11g32890	LOC_Os05g23140	LOC_Os01g04340	LOC_Os01g04370	LOC_Os11g19850
LOC_Os03g16020	LOC_Os02g15930	LOC_Os04g36750	LOC_Os02g52730	LOC_Os02g02380	LOC_Os02g43330		LOC_Os03g15960	LOC_Os06g12370	LOC_Os02g48140	LOC_Os02g48140	LOC_Os03g02874	LOC_Os05g31670
LOC_Os05g38530	LOC_Os08g05590	LOC_Os03g18870	LOC_Os05g41490	LOC_Os01g50460	LOC_Os03g08580		LOC_Os01g62290	LOC_Os02g54140	LOC_Os07g43740	LOC_Os03g11910	LOC_Os03g11910	LOC_Os04g19114
LOC_Os05g44340	LOC_Os07g44430	LOC_Os04g55710	LOC_Os12g29400	LOC_Os01g17396	LOC_Os01g74020		LOC_Os03g14180	LOC_Os01g72110	LOC_Os08g40910	LOC_Os05g23140	LOC_Os08g06110	LOC_Os07g34570
LOC_Os05g35970	LOC_Os05g31670	LOC_Os03g14180	LOC_Os03g16920	LOC_Os10g42299	LOC_Os10g38710		LOC_Os05g38530	LOC_Os03g14180	LOC_Os11g31060	LOC_Os03g16030	LOC_Os03g56930	LOC_Os11g23080
LOC_Os04g36750	LOC_Os03g53400	LOC_Os03g60760	LOC_Os04g55710	LOC_Os02g57060	LOC_Os04g44924		LOC_Os05g48810	LOC_Os08g38370	LOC_Os02g08490	LOC_Os02g15930	LOC_Os03g53400	LOC_Os02g32590
LOC_Os06g46900	LOC_Os03g07180	LOC_Os05g38530	LOC_Os03g46770	LOC_Os02g53400	LOC_Os03g48030		LOC_Os03g53340	LOC_Os02g15930	LOC_Os06g36930	LOC_Os11g32890	LOC_Os04g36750	novel.870
LOC_Os03g16920	LOC_Os06g47120	novel.1451	LOC_Os06g39240	LOC_Os06g09560	LOC_Os03g02874		LOC_Os12g06550	LOC_Os09g32095	LOC_Os05g38530	novel.2226	LOC_Os01g42190	LOC_Os03g16020
LOC_Os01g08440	LOC_Os04g28420	LOC_Os11g13980	LOC_Os07g43950	LOC_Os11g47970	LOC_Os01g64360		LOC_Os01g04370	LOC_Os03g53340	LOC_Os05g48810	LOC_Os03g16040	LOC_Os03g16030	LOC_Os04g06590
LOC_Os01g04380	LOC_Os04g01740	LOC_Os12g29400	LOC_Os01g04360	LOC_Os05g38530	LOC_Os03g22634		LOC_Os01g04360	LOC_Os02g34250	LOC_Os03g53400	LOC_Os06g04240	novel.2346	LOC_Os03g53400
LOC_Os03g11910	LOC_Os07g47840	LOC_Os03g53910	LOC_Os07g07480	LOC_Os03g22050	LOC_Os04g55710		LOC_Os03g13450	LOC_Os01g08860	LOC_Os01g55270	LOC_Os10g30450	LOC_Os11g31060	LOC_Os06g04240
LOC_Os07g43740	LOC_Os05g39250	LOC_Os03g16020	LOC_Os03g06630	LOC_Os01g12810	LOC_Os05g39760		LOC_Os03g60780	LOC_Os11g05170	LOC_Os11g13980	LOC_Os03g53340	LOC_Os01g17396	LOC_Os12g29400
LOC_Os01g55270	LOC_Os03g60560	LOC_Os02g48140	LOC_Os07g37230	LOC_Os03g46770	novel.2101		LOC_Os03g16920	LOC_Os03g16030	LOC_Os06g39240	LOC_Os03g16020	LOC_Os01g39136	LOC_Os01g04360
LOC_Os06g11440	LOC_Os03g42520	LOC_Os11g32890	LOC_Os05g38140	LOC_Os07g34570	LOC_Os05g43310		LOC_Os02g01540	LOC_Os11g38190	LOC_Os06g04240	LOC_Os04g45480	LOC_Os06g09560	LOC_Os05g23140
LOC_Os11g31060	LOC_Os05g30480	LOC_Os07g44740	LOC_Os01g47190	LOC_Os11g47960	LOC_Os03g14180		LOC_Os06g14240	LOC_Os03g53400	LOC_Os02g15930	LOC_Os01g42190	LOC_Os09g09650	LOC_Os03g16030
LOC_Os10g28340	LOC_Os03g16030	LOC_Os05g33710	LOC_Os01g15900	LOC_Os12g29400	LOC_Os02g58100		LOC_Os05g35970	LOC_Os01g22380	LOC_Os03g53340	LOC_Os02g34270	novel.568	novel.1405
LOC_Os05g23140	LOC_Os03g15960	LOC_Os09g31486	LOC_Os01g58890	LOC_Os02g15930	LOC_Os04g45480		LOC_Os06g04240	LOC_Os01g04380	LOC_Os04g45480	LOC_Os11g31060	LOC_Os11g23080	LOC_Os06g36930
LOC_Os11g13980	LOC_Os03g53340	LOC_Os02g18450	LOC_Os12g41650	LOC_Os06g49120	novel.568		LOC_Os03g11910	LOC_Os12g05529	LOC_Os06g14240	LOC_Os04g06590	LOC_Os05g32970	LOC_Os01g39136
LOC_Os04g01740	LOC_Os03g16040	LOC_Os04g26920	LOC_Os01g43090	LOC_Os04g55180	LOC_Os03g60560		LOC_Os04g45480	LOC_Os01g04370	LOC_Os03g16920	LOC_Os08g30820	LOC_Os04g19114	LOC_Os04g49980
LOC_Os06g36930	LOC_Os01g12460	LOC_Os06g46900	LOC_Os06g12370	LOC_Os04g27810	LOC_Os03g53340		LOC_Os02g52150	novel.2453	LOC_Os03g49430	LOC_Os03g20120	novel.74	LOC_Os10g32680
LOC_Os02g48140	LOC_Os02g48140	LOC_Os03g54130	LOC_Os01g04370	LOC_Os04g51400	LOC_Os03g14050		LOC_Os03g49430	LOC_Os03g08260	LOC_Os06g46900	LOC_Os03g50250	LOC_Os05g44340	LOC_Os03g19290
LOC_Os01g68960	LOC_Os01g08860	LOC_Os04g01740	LOC_Os03g08490	LOC_Os02g18450	LOC_Os04g27810		LOC_Os09g32095	LOC_Os01g42190	LOC_Os01g62290	LOC_Os03g49430	LOC_Os11g19850	novel.2346
LOC_Os01g08860	LOC_Os04g40470	LOC_Os06g49030	LOC_Os05g39250	LOC_Os01g43090	LOC_Os05g12630		LOC_Os02g15930	LOC_Os03g16920	LOC_Os01g04340	LOC_Os07g47840	LOC_Os09g31380	LOC_Os03g14050
LOC_Os01g04340	LOC_Os08g36910	LOC_Os03g26460	LOC_Os03g49630	LOC_Os06g37140	LOC_Os03g53910		LOC_Os03g53400	LOC_Os05g23140	LOC_Os10g28340	LOC_Os05g30410	LOC_Os03g49430	LOC_Os03g49430
LOC_Os06g04240	LOC_Os09g03200	LOC_Os01g08440	LOC_Os04g33920	LOC_Os01g60730	LOC_Os06g11610		LOC_Os11g13980	LOC_Os08g40910	LOC_Os05g35970	LOC_Os02g34260	novel.310	LOC_Os03g60370
LOC_Os03g58170	LOC_Os11g38190	LOC_Os07g43950	LOC_Os01g04380	LOC_Os08g43334	LOC_Os03g62670		LOC_Os03g16860	LOC_Os03g16040	LOC_Os06g06490	LOC_Os01g68960	LOC_Os03g54130	LOC_Os03g60130
LOC_Os09g31486	LOC_Os01g13450	LOC_Os05g39250	LOC_Os04g56710	LOC_Os11g34460	LOC_Os02g04160		LOC_Os03g01800	LOC_Os10g01760	LOC_Os01g68960	LOC_Os02g08490	LOC_Os02g15930	LOC_Os03g08580
LOC_Os08g40910	LOC_Os02g54140	LOC_Os01g08860	LOC_Os06g25010	LOC_Os10g30850	LOC_Os05g23140		LOC_Os06g12370	LOC_Os03g11910	LOC_Os04g28420	novel.870	LOC_Os03g53910	LOC_Os01g48810
LOC_Os02g08490	LOC_Os10g22750	LOC_Os04g45480	LOC_Os10g08474	LOC_Os12g38850	LOC_Os04g40140		LOC_Os02g08490	LOC_Os06g04240	LOC_Os02g52150	novel.2346	LOC_Os09g36220	LOC_Os03g18870
LOC_Os11g32890	LOC_Os01g67150	LOC_Os05g03910	LOC_Os01g60730	novel.2346	LOC_Os04g01740		LOC_Os05g33710	LOC_Os07g37400	LOC_Os09g30412	novel.74	LOC_Os10g30850	LOC_Os03g53340
LOC_Os03g14180	LOC_Os02g10830	LOC_Os06g14240	LOC_Os11g32890	LOC_Os03g49630	LOC_Os03g62780		LOC_Os04g28420	LOC_Os04g45480	LOC_Os03g02260	LOC_Os03g31300	novel.1789	novel.568
LOC_Os06g12370	LOC_Os11g31060	LOC_Os10g32680	LOC_Os03g46060	LOC_Os03g25850	LOC_Os07g34570		LOC_Os08g39140	LOC_Os01g42400	LOC_Os08g36150	LOC_Os12g06550	LOC_Os05g15490	LOC_Os06g45710
LOC_Os06g09820	LOC_Os03g16920	LOC_Os02g52150	LOC_Os07g43570	LOC_Os04g33190	LOC_Os10g42299		LOC_Os01g68960	LOC_Os04g39370	LOC_Os06g01200	LOC_Os09g32095	LOC_Os03g29770	LOC_Os12g12080
LOC_Os07g26630	LOC_Os10g18450	LOC_Os09g33820	LOC_Os02g18450	LOC_Os03g54130	LOC_Os09g27040		LOC_Os04g48030	LOC_Os03g61650	LOC_Os10g42190	novel.533	novel.210	LOC_Os11g32890
LOC_Os03g26460	LOC_Os01g06120	LOC_Os10g08474	LOC_Os03g48920	LOC_Os09g31380	LOC_Os03g61150		LOC_Os09g28210	LOC_Os06g13850	LOC_Os09g33800	LOC_Os11g19864	novel.2047	novel.1551
LOC_Os05g33710	LOC_Os03g51760	LOC_Os06g04240	LOC_Os08g08850	LOC_Os02g58310	LOC_Os02g18450		LOC_Os10g28340	LOC_Os07g43740	LOC_Os06g11610	LOC_Os04g28420	LOC_Os07g40690	LOC_Os04g45890
LOC_Os02g52150	LOC_Os03g08260	LOC_Os05g23140	LOC_Os03g12700	LOC_Os02g58100	LOC_Os06g37140		LOC_Os06g46900	LOC_Os01g23750	LOC_Os09g32095	LOC_Os03g51760	LOC_Os02g53400	LOC_Os06g09560
LOC_Os10g32550	LOC_Os04g45480	LOC_Os01g04370	LOC_Os03g62240	LOC_Os01g44050	LOC_Os04g33630		LOC_Os06g06490	LOC_Os03g49430	LOC_Os12g06550	LOC_Os09g21710	LOC_Os07g27390	LOC_Os12g37519
LOC_Os12g29400	LOC_Os06g13990	LOC_Os05g38140	LOC_Os01g14410	LOC_Os01g67320	LOC_Os11g34130		LOC_Os01g04340	LOC_Os03g16020	LOC_Os03g58170	LOC_Os07g25960	LOC_Os11g13980	LOC_Os02g43330
LOC_Os02g53320	LOC_Os06g36930	LOC_Os06g24990	LOC_Os05g38270	LOC_Os10g18340	novel.2346		LOC_Os08g43334	LOC_Os04g32320	LOC_Os06g12370	LOC_Os06g11610	LOC_Os02g48140	LOC_Os01g74020
LOC_Os03g13450	novel.1233	LOC_Os04g05010	LOC_Os04g48710	LOC_Os12g39630	LOC_Os11g32890		LOC_Os02g34270	novel.540	LOC_Os03g51760	LOC_Os04g19114	LOC_Os07g25960	LOC_Os08g37630
LOC_Os03g16030	LOC_Os08g38370	LOC_Os05g44340	LOC_Os01g42190	LOC_Os01g04360	LOC_Os02g08330		LOC_Os03g02260	novel.1975	LOC_Os03g04080	LOC_Os11g23080	LOC_Os06g39240	LOC_Os03g16040
LOC_Os09g35790	LOC_Os05g44340	LOC_Os10g32810	LOC_Os01g15270	LOC_Os03g01930	LOC_Os03g01320		LOC_Os07g47840	LOC_Os08g13980	LOC_Os11g32890	LOC_Os09g09650	LOC_Os06g37140	LOC_Os05g41490
LOC_Os02g04650	LOC_Os03g61650	LOC_Os03g51920	LOC_Os08g43334	LOC_Os02g57790	LOC_Os09g21120		LOC_Os02g56900	LOC_Os01g12460	LOC_Os06g09560	LOC_Os06g09560	LOC_Os07g43604	LOC_Os01g42190
LOC_Os02g34260	LOC_Os03g22440	LOC_Os01g56470	LOC_Os05g46520	LOC_Os01g55270	LOC_Os12g29400		LOC_Os03g04080	novel.2298	LOC_Os03g26460	LOC_Os03g02260	LOC_Os12g12080	novel.1814
LOC_Os01g04370	LOC_Os04g34970	LOC_Os02g53320	LOC_Os06g45710	LOC_Os03g16920	LOC_Os05g02250		LOC_Os06g09560	LOC_Os03g15960	LOC_Os05g11140	LOC_Os02g38386	novel.576	LOC_Os01g57250
LOC_Os06g36940	LOC_Os09g03190	LOC_Os02g49610	LOC_Os04g36750	LOC_Os03g61990	LOC_Os05g46480		LOC_Os05g38280	LOC_Os04g28420	LOC_Os02g01540	LOC_Os05g38280	LOC_Os12g37519	LOC_Os01g64360
LOC_Os10g42190	LOC_Os01g20030	LOC_Os08g41250	LOC_Os01g21250	LOC_Os08g43190	LOC_Os09g31486		LOC_Os06g05420	LOC_Os08g05590	LOC_Os03g13450	LOC_Os05g35970	LOC_Os01g50460	LOC_Os03g12820
LOC_Os02g02524	LOC_Os02g09200	LOC_Os01g47570	LOC_Os03g14180	LOC_Os07g07540	LOC_Os12g25690		LOC_Os03g31300	LOC_Os03g51760	LOC_Os05g38280	LOC_Os03g02874	LOC_Os06g45184	novel.74
LOC_Os06g49030	LOC_Os03g16020	LOC_Os01g06660	LOC_Os01g12810	LOC_Os03g60560	LOC_Os01g64960		LOC_Os09g21120	LOC_Os07g36810	LOC_Os07g47840	LOC_Os12g37519	novel.1683	LOC_Os04g27810
LOC_Os03g51920	LOC_Os06g04240	LOC_Os03g58170	LOC_Os03g60560	LOC_Os05g51420	LOC_Os01g53220		LOC_Os06g11610	LOC_Os08g16910	LOC_Os05g31670	LOC_Os06g46900	LOC_Os03g16040	LOC_Os03g46770
LOC_Os02g01540	LOC_Os04g57490	LOC_Os09g11250	LOC_Os04g55180	LOC_Os12g33080	LOC_Os05g39250		LOC_Os09g00999	LOC_Os06g01820	LOC_Os03g31300	LOC_Os12g29400	LOC_Os01g43090	novel.210
LOC_Os04g38400	LOC_Os05g45550	LOC_Os08g25090	LOC_Os02g46030	novel.2101	LOC_Os02g42585		LOC_Os02g43330	LOC_Os03g04080	LOC_Os02g34270	LOC_Os02g15560	LOC_Os01g62810	LOC_Os01g32780
LOC_Os06g14240	LOC_Os01g50400	LOC_Os06g06490	LOC_Os06g28630	LOC_Os08g04830	LOC_Os02g15930		LOC_Os03g60080	LOC_Os06g15750	LOC_Os08g43334	LOC_Os02g52670	LOC_Os04g28420	LOC_Os08g04440
LOC_Os03g60560	LOC_Os07g05365	LOC_Os01g65920	LOC_Os10g42800	LOC_Os02g36570	LOC_Os01g25484		LOC_Os11g32890	LOC_Os12g06550	LOC_Os02g56900	LOC_Os07g43740	LOC_Os09g24850	LOC_Os04g28420
LOC_Os07g47840	LOC_Os05g45540	LOC_Os02g03320	LOC_Os01g25010	LOC_Os03g12700	LOC_Os02g37654		LOC_Os06g39370	LOC_Os03g42520	LOC_Os05g30410	LOC_Os01g50400	LOC_Os01g15900	LOC_Os03g06240
LOC_Os03g02260	LOC_Os01g72110	LOC_Os03g16874	LOC_Os05g51420	LOC_Os01g53220	LOC_Os04g11400		LOC_Os03g06630	LOC_Os02g01540	LOC_Os03g18870	LOC_Os04g51160	LOC_Os12g41715	LOC_Os03g16874
LOC_Os04g51160	LOC_Os02g34250	LOC_Os02g44870	LOC_Os09g36220	LOC_Os03g05870	LOC_Os04g53230		LOC_Os03g57340	LOC_Os01g73770	LOC_Os02g10830	LOC_Os01g70790	LOC_Os01g04340	LOC_Os01g47290
LOC_Os05g48810	LOC_Os02g12380	LOC_Os06g04000	novel.1451	LOC_Os10g26670	LOC_Os01g42190		LOC_Os01g64360	LOC_Os10g01750	LOC_Os06g49030	LOC_Os01g55270	LOC_Os09g00999	LOC_Os05g34070
LOC_Os05g03910	novel.1291	LOC_Os03g02260	LOC_Os07g08160	LOC_Os05g18280	novel.1551		LOC_Os01g43460	LOC_Os02g08490	LOC_Os02g40900	LOC_Os02g01540	novel.533	LOC_Os08g10500
LOC_Os01g62290	LOC_Os11g26750	LOC_Os01g37832	LOC_Os09g06464	LOC_Os07g10840	LOC_Os01g15270		LOC_Os02g34260	novel.1098	LOC_Os05g33710	LOC_Os02g32590	LOC_Os03g16020	LOC_Os05g38830
LOC_Os07g44740	LOC_Os07g37400	LOC_Os11g31060	LOC_Os01g05960	LOC_Os01g47630	LOC_Os01g43460		LOC_Os02g40900	LOC_Os01g50400	LOC_Os01g42190	LOC_Os03g56540	LOC_Os05g38280	LOC_Os06g45060
LOC_Os03g60760	LOC_Os05g46480	LOC_Os10g35070	LOC_Os03g54130	LOC_Os10g41100	LOC_Os07g43950		LOC_Os01g52140	LOC_Os01g06120	LOC_Os01g67054	LOC_Os07g27390	LOC_Os01g53220	LOC_Os01g50400
LOC_Os03g20120	LOC_Os03g11910	LOC_Os02g43330	LOC_Os07g49100	LOC_Os09g36520	LOC_Os09g32670		LOC_Os08g36150	LOC_Os07g04650	LOC_Os03g19290	LOC_Os11g05170	LOC_Os01g60730	LOC_Os07g25960
novel.1451	LOC_Os06g13850	LOC_Os06g47910	LOC_Os03g18070	LOC_Os02g42585	LOC_Os05g48800		LOC_Os03g53910	LOC_Os03g22440	LOC_Os02g34260	LOC_Os07g37620	LOC_Os04g51160	LOC_Os01g53820
LOC_Os07g05940	LOC_Os06g40580	LOC_Os01g44050	LOC_Os02g52270	LOC_Os04g33060	LOC_Os01g08020		LOC_Os01g55270	LOC_Os04g38400	LOC_Os10g02040	LOC_Os01g11620	LOC_Os02g40510	LOC_Os01g60730
LOC_Os03g52340	LOC_Os06g48310	LOC_Os01g64960	LOC_Os02g47620	LOC_Os12g43600	LOC_Os06g12370		LOC_Os03g58170	novel.1961	LOC_Os08g02460	LOC_Os08g40910	LOC_Os07g47840	LOC_Os09g08910
LOC_Os01g52140	LOC_Os07g05940	LOC_Os07g36420	LOC_Os05g50550	LOC_Os03g40260	LOC_Os07g09420		LOC_Os01g09220	LOC_Os06g02320	LOC_Os06g39370	LOC_Os06g41770	LOC_Os05g41490	LOC_Os06g48300
LOC_Os02g18390	LOC_Os05g41490	LOC_Os01g07970	LOC_Os01g13570	LOC_Os08g45190	LOC_Os06g06490		LOC_Os03g51760	LOC_Os05g07560	LOC_Os10g37640	novel.310	LOC_Os08g06280	LOC_Os09g25934
LOC_Os03g04080	LOC_Os05g35960	LOC_Os06g12370	LOC_Os04g28420	LOC_Os05g41490	LOC_Os07g23120		LOC_Os09g33800	LOC_Os05g35970	LOC_Os12g37519	LOC_Os04g10690	LOC_Os03g46770	novel.310
LOC_Os01g56180	novel.2384	LOC_Os10g37640	LOC_Os08g04500	LOC_Os03g62610	LOC_Os08g06530		LOC_Os09g35790	LOC_Os02g53320	LOC_Os07g34570	LOC_Os03g60780	LOC_Os03g16920	LOC_Os05g15490
LOC_Os01g47570	novel.1552	LOC_Os03g04080	LOC_Os10g35070	LOC_Os01g53820	LOC_Os11g05170		LOC_Os05g03910	novel.135	LOC_Os06g12530	LOC_Os01g39136	LOC_Os12g29400	novel.1789
LOC_Os11g44800	novel.1961	LOC_Os01g60830	LOC_Os11g44800	LOC_Os01g60830	LOC_Os12g08760		LOC_Os01g67040	LOC_Os11g26750	LOC_Os05g51670	LOC_Os05g38530	novel.2101	LOC_Os06g45184
LOC_Os06g39260	LOC_Os02g12350	LOC_Os02g48350	LOC_Os03g20380	LOC_Os08g02210	LOC_Os10g32680		LOC_Os04g05010	LOC_Os01g56710	LOC_Os04g05010	LOC_Os03g60760	LOC_Os06g04240	LOC_Os02g48140
LOC_Os05g39250	novel.2521	LOC_Os03g30300	LOC_Os09g27135	LOC_Os03g06630	LOC_Os04g51160		LOC_Os10g30450	LOC_Os11g37310	LOC_Os02g12350	LOC_Os04g38400	LOC_Os08g07840	LOC_Os05g38290
LOC_Os08g17680	LOC_Os10g09240	LOC_Os02g52270	LOC_Os03g40260	novel.2047	LOC_Os01g60730		LOC_Os01g47570	LOC_Os03g53320	LOC_Os04g58190	LOC_Os07g43604	LOC_Os03g50960	LOC_Os10g41510
LOC_Os08g39560	LOC_Os01g68960	LOC_Os03g62240	LOC_Os01g50080	LOC_Os03g50960	LOC_Os02g35180		LOC_Os10g35070	LOC_Os06g12940	LOC_Os08g01370	LOC_Os08g01370	LOC_Os06g36930	LOC_Os08g43290
LOC_Os05g38280	novel.1098	LOC_Os12g24020	LOC_Os03g41330	LOC_Os01g16620	LOC_Os08g36480		LOC_Os05g41490	LOC_Os03g57960	LOC_Os03g16460	novel.1683	LOC_Os06g34400	LOC_Os03g61150
LOC_Os12g40780	LOC_Os09g32095	LOC_Os08g40910	LOC_Os09g31380	LOC_Os05g39250	LOC_Os03g03720		LOC_Os06g12530	novel.1644	LOC_Os06g04390	LOC_Os03g58170	LOC_Os02g37654	LOC_Os03g16920
LOC_Os02g44770	LOC_Os06g39240	LOC_Os03g41330	LOC_Os01g50460	LOC_Os03g16040	LOC_Os01g13690		LOC_Os11g05170	LOC_Os12g44190	LOC_Os05g03910	novel.424	LOC_Os09g27040	novel.1683
LOC_Os02g03280	LOC_Os03g26290	LOC_Os08g17680	LOC_Os03g22120	LOC_Os09g33680	LOC_Os02g33450		LOC_Os03g60760	LOC_Os03g50250	LOC_Os03g20120	LOC_Os08g07830	novel.2134	LOC_Os07g27390
LOC_Os09g30418	LOC_Os01g52150	LOC_Os06g11610	LOC_Os02g32590	LOC_Os03g10080	LOC_Os06g08280		LOC_Os03g12820	LOC_Os12g23460	LOC_Os03g56540	LOC_Os06g37140	LOC_Os02g57060	LOC_Os06g07080
LOC_Os01g43460	LOC_Os05g23140	LOC_Os08g02460	LOC_Os10g32810	LOC_Os01g11600	LOC_Os01g08440		LOC_Os02g43020	novel.2521	LOC_Os08g25090	LOC_Os04g58190	novel.389	LOC_Os09g09650
LOC_Os03g60780	novel.2214	LOC_Os07g48160	LOC_Os06g21380	novel.1437	LOC_Os02g39960		LOC_Os06g49640	LOC_Os08g33880	LOC_Os12g29400	novel.568	LOC_Os09g25934	LOC_Os03g17790
LOC_Os06g05420	LOC_Os06g06490	LOC_Os09g25314	LOC_Os08g36500	LOC_Os01g69250	LOC_Os01g03549		LOC_Os03g51920	LOC_Os03g46110	LOC_Os04g48030	LOC_Os09g33800	LOC_Os11g16550	LOC_Os11g26780
LOC_Os03g53910	LOC_Os04g40460	LOC_Os03g16030	LOC_Os08g07720	LOC_Os03g14180	LOC_Os12g39360		LOC_Os01g08560	novel.754	LOC_Os06g30970	LOC_Os09g30418	novel.1405	LOC_Os03g60560
LOC_Os03g15720	LOC_Os11g31740	LOC_Os02g47620	LOC_Os05g07890	LOC_Os03g53400	LOC_Os03g27040		LOC_Os05g11140	LOC_Os06g06490	LOC_Os02g03280	LOC_Os01g47290	LOC_Os09g04508	LOC_Os06g17070
LOC_Os08g36150	LOC_Os03g51350	LOC_Os11g44800	LOC_Os03g61990	LOC_Os04g48710	LOC_Os07g48340		LOC_Os04g27810	LOC_Os05g38530	LOC_Os08g23754	LOC_Os06g39240	LOC_Os03g61150	LOC_Os03g43860
LOC_Os03g51760	LOC_Os02g51970	LOC_Os05g35970	LOC_Os05g38530	LOC_Os03g62240	LOC_Os03g36750		LOC_Os12g37519	LOC_Os07g26790	LOC_Os03g25770	LOC_Os03g12820	LOC_Os08g23754	LOC_Os03g11910
LOC_Os03g18870	novel.891	LOC_Os03g20120	LOC_Os04g53170	LOC_Os08g34220	LOC_Os02g55890		LOC_Os01g51920	LOC_Os12g23670	LOC_Os06g05420	LOC_Os06g14240	novel.1551	LOC_Os01g50700
LOC_Os06g12530	LOC_Os02g53320	LOC_Os07g16364	LOC_Os09g33680	LOC_Os04g57880	LOC_Os02g15560		LOC_Os02g44870	LOC_Os06g39240	novel.870	LOC_Os06g04390	novel.2468	LOC_Os06g06490
LOC_Os02g50710	LOC_Os01g64340	LOC_Os01g65260	LOC_Os01g25484	LOC_Os02g40510	LOC_Os01g22980		novel.1329	LOC_Os01g58950	LOC_Os02g53320	LOC_Os05g15490	LOC_Os04g48710	LOC_Os02g44870
LOC_Os01g64360	LOC_Os04g51160	LOC_Os10g42190	LOC_Os08g38460	LOC_Os12g12580	LOC_Os01g50622		LOC_Os03g16460	LOC_Os02g09200	LOC_Os10g34520	LOC_Os09g00999	LOC_Os03g07960	LOC_Os06g46060
LOC_Os03g49430	LOC_Os01g50300	LOC_Os03g15890	LOC_Os01g67054	LOC_Os05g06920	LOC_Os10g14870		LOC_Os05g38710	LOC_Os05g31670	LOC_Os02g43020	novel.2101	LOC_Os03g36279	LOC_Os04g27800
LOC_Os02g43330	LOC_Os12g37690	LOC_Os06g50930	LOC_Os06g04070	LOC_Os02g49680	novel.1405		LOC_Os10g42190	LOC_Os11g05640	LOC_Os08g39140	LOC_Os01g74020	LOC_Os07g43740	LOC_Os01g47300
LOC_Os11g09160	novel.1376	LOC_Os01g52110	novel.2047	LOC_Os12g37519	novel.1814		LOC_Os03g26460	LOC_Os06g09810	LOC_Os11g05170	LOC_Os03g04080	LOC_Os03g60560	LOC_Os11g11020
LOC_Os02g03320	novel.1549	LOC_Os04g50700	LOC_Os05g50340	LOC_Os06g28630	LOC_Os03g56950		LOC_Os06g12940	LOC_Os02g30090	LOC_Os08g41390	LOC_Os02g12350	LOC_Os12g42380	LOC_Os11g31060
LOC_Os11g09020	LOC_Os08g40910	LOC_Os01g04340	LOC_Os03g51920	novel.1483	LOC_Os12g25090		LOC_Os07g48500	LOC_Os05g35400	LOC_Os03g59430	novel.2134	LOC_Os02g58100	LOC_Os01g09020
LOC_Os09g11250	LOC_Os02g43330	LOC_Os06g21330	LOC_Os03g17590	LOC_Os04g55710	LOC_Os12g07580		LOC_Os02g40260	LOC_Os01g52140	novel.1953	LOC_Os05g48810	LOC_Os10g19919	LOC_Os02g09060
LOC_Os08g09690	LOC_Os07g47010	LOC_Os10g26670	LOC_Os03g50960	LOC_Os04g02050	LOC_Os04g19114		LOC_Os02g49840	LOC_Os01g12070	LOC_Os09g33820	novel.1789	LOC_Os05g48650	LOC_Os08g23754
LOC_Os02g42585	LOC_Os02g01540	LOC_Os02g04160	LOC_Os05g41500	LOC_Os01g13570	LOC_Os11g42490		LOC_Os03g60560	LOC_Os05g39250	LOC_Os10g30450	novel.2468	LOC_Os07g09814	LOC_Os12g12360
LOC_Os02g53490	LOC_Os06g05420	LOC_Os01g15270	LOC_Os03g14050	LOC_Os11g07020	LOC_Os03g62240		LOC_Os01g12520	LOC_Os03g60760	LOC_Os03g06630	LOC_Os05g41490	LOC_Os10g23240	LOC_Os09g31478
LOC_Os01g50400	LOC_Os02g11870	LOC_Os03g51459	LOC_Os01g16620	LOC_Os06g11380	LOC_Os09g06464		LOC_Os12g29400	LOC_Os12g41980	LOC_Os01g08560	LOC_Os04g05010	LOC_Os07g35310	LOC_Os09g30412
LOC_Os05g06440	LOC_Os01g22209	LOC_Os05g38280	LOC_Os01g10580	LOC_Os02g46660	LOC_Os03g12530		LOC_Os08g31580	LOC_Os10g22750	LOC_Os01g43460	LOC_Os05g02760	LOC_Os03g12620	LOC_Os11g13980
LOC_Os02g43020	LOC_Os06g46900	LOC_Os10g20630	LOC_Os05g18280	LOC_Os05g46520	LOC_Os01g45470		LOC_Os02g20540	LOC_Os04g10690	LOC_Os09g00999	LOC_Os03g60560	LOC_Os07g22930	LOC_Os06g12370
LOC_Os06g47910	novel.968	LOC_Os01g34080	LOC_Os03g59320	LOC_Os07g06800	LOC_Os03g21900		novel.1953	LOC_Os02g35540	LOC_Os03g60080	LOC_Os11g44800	novel.1377	LOC_Os01g28960
LOC_Os04g05010	novel.1097	LOC_Os10g42299	LOC_Os08g17680	LOC_Os10g42780	LOC_Os11g02440		LOC_Os06g49030	LOC_Os01g55270	LOC_Os07g25960	LOC_Os11g38250	LOC_Os01g47190	LOC_Os06g06560
LOC_Os02g44870	novel.2101	LOC_Os02g09060	LOC_Os07g22930	LOC_Os01g18630	LOC_Os03g61090		LOC_Os02g38386	LOC_Os05g41490	LOC_Os10g32550	LOC_Os05g31670	LOC_Os08g39810	LOC_Os03g43750
LOC_Os12g06550	LOC_Os06g11610	LOC_Os02g02380	LOC_Os01g45640	LOC_Os07g08160	LOC_Os08g38400		LOC_Os02g12350	LOC_Os08g33020	LOC_Os03g60760	LOC_Os05g39250	LOC_Os10g18370	novel.533
LOC_Os04g48030	LOC_Os12g29400	LOC_Os08g39560	LOC_Os07g05365	LOC_Os04g53170	LOC_Os02g32814		LOC_Os06g45710	LOC_Os04g33115	LOC_Os04g30420	LOC_Os03g18870	LOC_Os06g21330	LOC_Os09g32964
LOC_Os01g08560	LOC_Os06g09550	LOC_Os10g34540	LOC_Os04g02050	LOC_Os02g43340	LOC_Os11g34460		LOC_Os02g04160	LOC_Os01g20030	novel.2346	LOC_Os03g26460	LOC_Os08g40910	novel.1437
LOC_Os03g25050	novel.1461	LOC_Os08g23754	LOC_Os02g46473	LOC_Os03g22120	LOC_Os04g52260		LOC_Os02g43790	LOC_Os06g14240	LOC_Os07g26940	LOC_Os12g12080	LOC_Os01g37200	LOC_Os03g59700
LOC_Os06g30970	LOC_Os12g37519	LOC_Os04g42470	LOC_Os07g10840	LOC_Os08g08850	LOC_Os11g07140		LOC_Os03g50870	LOC_Os06g48740	LOC_Os01g16350	novel.1604	LOC_Os11g32890	LOC_Os01g12520
LOC_Os05g45830	LOC_Os07g43230	LOC_Os01g56180	LOC_Os08g41960	LOC_Os10g29470	LOC_Os04g51150		LOC_Os03g56540	LOC_Os10g28340	LOC_Os06g46060	LOC_Os12g40920	LOC_Os01g47290	LOC_Os11g44800
LOC_Os09g33820	LOC_Os12g44200	LOC_Os03g60080	LOC_Os01g50622	novel.1814	LOC_Os01g62810		LOC_Os06g01200	LOC_Os03g12820	LOC_Os01g67040	LOC_Os07g34570	LOC_Os01g31450	LOC_Os01g49370
LOC_Os03g12820	LOC_Os01g55270	LOC_Os07g46700	LOC_Os07g43740	LOC_Os11g37560	LOC_Os12g17600		LOC_Os11g44800	LOC_Os08g43334	LOC_Os03g60130	novel.389	LOC_Os03g40260	LOC_Os09g27040
LOC_Os05g11140	LOC_Os11g40420	LOC_Os08g33640	LOC_Os02g10000	LOC_Os03g19240	LOC_Os12g23180		LOC_Os01g22370	LOC_Os03g07180	LOC_Os01g56470	LOC_Os07g42834	novel.610	novel.440
LOC_Os04g58190	LOC_Os08g01370	LOC_Os01g67835	LOC_Os01g01340	LOC_Os03g56310	LOC_Os08g12449		LOC_Os06g25010	LOC_Os01g68960	LOC_Os02g55300	LOC_Os02g44870	novel.2073	LOC_Os03g24040
LOC_Os10g37640	LOC_Os01g43460	LOC_Os08g43300	LOC_Os06g42650	LOC_Os04g33920	LOC_Os06g04150		LOC_Os04g31350	LOC_Os06g06520	LOC_Os02g04650	LOC_Os04g27810	LOC_Os01g03340	LOC_Os09g36220
LOC_Os06g24990	novel.2298	LOC_Os09g30418	LOC_Os11g16310	LOC_Os07g43740	LOC_Os01g11600		LOC_Os07g43950	LOC_Os07g43230	LOC_Os07g44740	LOC_Os12g44210	LOC_Os04g27800	LOC_Os08g01370
LOC_Os03g30300	LOC_Os01g58850	LOC_Os03g51760	LOC_Os04g50700	LOC_Os08g36500	LOC_Os01g13120		LOC_Os06g46950	novel.833	LOC_Os08g44330	LOC_Os08g43334	LOC_Os06g41770	LOC_Os05g07810
LOC_Os06g50300	LOC_Os04g52750	LOC_Os08g01920	LOC_Os07g46990	LOC_Os09g38090	LOC_Os03g46770		novel.1451	LOC_Os12g44200	LOC_Os08g29530	LOC_Os02g32814	LOC_Os04g27810	LOC_Os07g46990
LOC_Os01g67040	LOC_Os05g40530	LOC_Os04g57810	LOC_Os03g53910	LOC_Os04g45480	LOC_Os01g39136		LOC_Os01g18100	LOC_Os01g04090	LOC_Os06g12940	LOC_Os06g12940	LOC_Os04g33920	LOC_Os01g57960
LOC_Os09g28760	LOC_Os12g23460	LOC_Os01g12464	LOC_Os09g37620	LOC_Os02g38020	LOC_Os06g45184		LOC_Os02g18390	LOC_Os11g38250	LOC_Os08g13440	LOC_Os01g12460	LOC_Os09g07154	LOC_Os03g57140
LOC_Os02g19410	LOC_Os01g53650	LOC_Os03g38500	LOC_Os03g62610	LOC_Os11g05930	LOC_Os03g01300		LOC_Os11g47980	LOC_Os12g05520	LOC_Os01g70790	LOC_Os09g30412	LOC_Os08g43620	LOC_Os12g07980
LOC_Os02g49840	LOC_Os04g37960	LOC_Os07g47840	LOC_Os01g43460	novel.1450	LOC_Os04g54810		LOC_Os05g30410	LOC_Os01g01980	LOC_Os06g21330	LOC_Os01g53820	LOC_Os03g12820	LOC_Os04g48810
LOC_Os08g02460	LOC_Os09g21919	LOC_Os03g60130	LOC_Os07g07290	LOC_Os06g39240	LOC_Os09g31380		LOC_Os06g44190	LOC_Os08g41360	LOC_Os02g03320	LOC_Os04g34970	LOC_Os08g02210	LOC_Os02g15930
LOC_Os05g01310	novel.92	LOC_Os06g11440	LOC_Os02g40454	LOC_Os01g66850	LOC_Os07g08030		LOC_Os10g37640	LOC_Os11g33170	LOC_Os09g30418	LOC_Os01g37200	LOC_Os12g03070	LOC_Os08g07840
LOC_Os03g06080	novel.1866	LOC_Os03g12700	LOC_Os03g54100	LOC_Os03g38540	LOC_Os03g36540		LOC_Os11g19864	LOC_Os07g05940	LOC_Os01g47570	LOC_Os01g62290	LOC_Os01g08700	LOC_Os06g05440
LOC_Os06g45710	LOC_Os03g58850	LOC_Os05g46480	LOC_Os09g02770	LOC_Os05g43650	LOC_Os01g04360		LOC_Os07g26940	LOC_Os05g48810	LOC_Os02g38386	LOC_Os08g10250	LOC_Os09g03200	LOC_Os10g30450
LOC_Os02g40900	LOC_Os07g43740	LOC_Os05g04340	LOC_Os01g08440	LOC_Os02g32590	LOC_Os01g64660		LOC_Os02g10310	LOC_Os02g52670	LOC_Os12g01930	LOC_Os03g45619	novel.321	LOC_Os06g28800
LOC_Os10g09240	LOC_Os05g35970	LOC_Os06g12530	LOC_Os03g30300	LOC_Os02g45000	LOC_Os07g37230		LOC_Os10g09240	LOC_Os02g38386	LOC_Os03g57340	novel.254	LOC_Os12g08760	LOC_Os07g09420
LOC_Os02g48350	novel.1299	LOC_Os08g36910	LOC_Os03g02020	LOC_Os08g37432	LOC_Os11g19864		LOC_Os08g15050	LOC_Os01g68290	LOC_Os02g04160	LOC_Os02g53320	LOC_Os07g42834	novel.287
LOC_Os05g43910	LOC_Os11g01360	LOC_Os06g09820	LOC_Os01g60830	LOC_Os07g43950	LOC_Os08g43290		LOC_Os05g38290	LOC_Os03g13450	LOC_Os01g74020	LOC_Os08g40290	LOC_Os06g17070	LOC_Os03g18490
LOC_Os01g12460	LOC_Os06g09560	LOC_Os04g44924	LOC_Os08g04830	LOC_Os06g06180	LOC_Os01g68960		LOC_Os03g19250	LOC_Os12g44210	LOC_Os08g44390	LOC_Os08g40700	LOC_Os10g13694	LOC_Os07g09814
LOC_Os11g34700	LOC_Os03g46110	LOC_Os03g38960	LOC_Os08g09610	LOC_Os12g41650	LOC_Os03g11910		LOC_Os03g53200	LOC_Os12g41160	LOC_Os03g38960	LOC_Os09g33710	LOC_Os02g52670	novel.2134
LOC_Os07g09950	LOC_Os04g13480	LOC_Os03g25050	LOC_Os04g10750	LOC_Os04g56710	LOC_Os03g02050		LOC_Os08g23754	LOC_Os04g46410	LOC_Os07g38010	LOC_Os05g46130	LOC_Os02g43340	LOC_Os04g05010
LOC_Os01g07530	LOC_Os08g34390	LOC_Os04g37990	LOC_Os07g46520	LOC_Os03g08490	LOC_Os05g44340		LOC_Os02g04650	LOC_Os11g19290	LOC_Os03g15720	LOC_Os08g43500	novel.254	LOC_Os05g04700
LOC_Os01g74020	novel.1569	LOC_Os07g43740	LOC_Os09g15670	LOC_Os02g40454	LOC_Os02g58310		LOC_Os06g30970	LOC_Os02g03660	LOC_Os11g44800	LOC_Os04g51460	LOC_Os03g08580	LOC_Os02g40900
LOC_Os07g44950	LOC_Os01g71800	LOC_Os07g26940	LOC_Os11g05170	LOC_Os03g47610	LOC_Os02g43790		LOC_Os07g27810	LOC_Os02g52150	LOC_Os01g09270	LOC_Os08g23754	LOC_Os12g25490	LOC_Os03g61160
LOC_Os01g12464	LOC_Os08g43334	LOC_Os08g32980	LOC_Os08g07080	LOC_Os03g61090	LOC_Os11g32500		LOC_Os02g03280	LOC_Os06g09560	LOC_Os02g49840	LOC_Os02g38000	LOC_Os02g03320	LOC_Os02g34730
LOC_Os05g30410	LOC_Os04g27800	LOC_Os03g49730	LOC_Os03g61150	LOC_Os07g38230	LOC_Os03g27480		LOC_Os01g32780	LOC_Os01g67150	LOC_Os11g41710	LOC_Os01g47300	novel.1060	LOC_Os06g37140
LOC_Os03g56540	LOC_Os12g38140	LOC_Os11g01875	LOC_Os01g04340	LOC_Os03g18170	LOC_Os01g65880		LOC_Os09g30412	LOC_Os02g37070	LOC_Os09g14670	LOC_Os06g05420	LOC_Os09g11240	novel.576
LOC_Os04g44100	LOC_Os12g43840	LOC_Os03g59430	novel.2163	LOC_Os02g52730	LOC_Os10g02920		LOC_Os06g04230	LOC_Os03g60780	LOC_Os01g12460	LOC_Os09g33820	LOC_Os05g18280	LOC_Os02g33560
LOC_Os07g16364	LOC_Os04g31710	LOC_Os01g43540	LOC_Os04g33190	LOC_Os03g08580	LOC_Os08g43334		LOC_Os02g42585	LOC_Os02g49840	LOC_Os03g25050	LOC_Os03g44636	LOC_Os08g04500	LOC_Os12g41715
LOC_Os04g51080	LOC_Os08g36920	LOC_Os12g20410	LOC_Os11g32880	LOC_Os03g48920	LOC_Os10g35950		LOC_Os03g18870	LOC_Os08g04800	LOC_Os06g04000	LOC_Os03g18060	LOC_Os01g12810	LOC_Os05g02530
LOC_Os04g55710	LOC_Os02g14430	LOC_Os03g03980	LOC_Os01g03320	LOC_Os04g01740	LOC_Os06g46900		LOC_Os02g55300	LOC_Os07g38640	LOC_Os03g50250	LOC_Os03g58764	novel.891	LOC_Os05g14310
LOC_Os01g56470	LOC_Os03g58180	LOC_Os02g03280	LOC_Os02g04170	LOC_Os09g29060	LOC_Os08g14440		LOC_Os01g50400	LOC_Os02g05060	LOC_Os04g51160	LOC_Os10g19919	LOC_Os05g38530	LOC_Os12g37860
LOC_Os01g70570	LOC_Os07g26630	LOC_Os08g43334	LOC_Os01g14630	LOC_Os05g50550	LOC_Os04g57880		LOC_Os01g11620	LOC_Os09g20560	LOC_Os03g60560	LOC_Os03g06080	LOC_Os08g43290	LOC_Os07g46555
LOC_Os08g41390	LOC_Os01g06080	LOC_Os03g46770	LOC_Os03g53300	LOC_Os05g48200	LOC_Os03g16050		LOC_Os03g56590	LOC_Os03g61500	LOC_Os08g43620	LOC_Os12g05529	LOC_Os01g52640	LOC_Os03g60080
LOC_Os09g33800	LOC_Os06g36940	LOC_Os10g34520	LOC_Os03g02420	LOC_Os12g41715	LOC_Os11g02450		LOC_Os05g39250	LOC_Os09g21919	LOC_Os04g40990	LOC_Os03g12620	LOC_Os03g18060	LOC_Os08g43190
LOC_Os12g41930	LOC_Os01g46050	LOC_Os09g14670	LOC_Os06g50930	LOC_Os12g43130	LOC_Os07g02140		LOC_Os02g52140	LOC_Os01g62290	novel.74	LOC_Os02g52150	LOC_Os12g12360	LOC_Os12g36640
LOC_Os10g27340	LOC_Os02g52670	LOC_Os09g32095	LOC_Os07g45280	LOC_Os09g15670	LOC_Os03g41330		LOC_Os04g48350	LOC_Os06g46900	LOC_Os01g22370	LOC_Os01g14670	LOC_Os08g40290	LOC_Os01g74410
LOC_Os02g12360	LOC_Os11g44800	LOC_Os01g40280	LOC_Os05g08480	LOC_Os11g39020	LOC_Os03g01930		LOC_Os12g40180	novel.1549	LOC_Os07g27390	LOC_Os07g26320	LOC_Os01g55270	LOC_Os04g45480
LOC_Os03g25770	LOC_Os05g33140	LOC_Os05g38370	LOC_Os03g19240	LOC_Os02g56160	LOC_Os04g45000		LOC_Os07g07480	LOC_Os11g37910	LOC_Os01g52140	LOC_Os02g34250	LOC_Os10g30156	LOC_Os07g43604
LOC_Os01g18100	LOC_Os11g05640	LOC_Os10g01080	LOC_Os06g49120	LOC_Os05g01530	LOC_Os12g39630		LOC_Os01g36220	novel.1413	LOC_Os06g41770	LOC_Os08g39870	LOC_Os11g34460	LOC_Os11g26790
LOC_Os03g31300	LOC_Os09g34020	LOC_Os04g33610	LOC_Os05g02250	LOC_Os07g43570	LOC_Os04g20320		LOC_Os05g51670	LOC_Os02g44770	LOC_Os04g31270	LOC_Os05g35400	LOC_Os10g20794	LOC_Os10g35690
LOC_Os07g31540	LOC_Os10g32670	LOC_Os12g34460	LOC_Os01g49310	LOC_Os01g10580	LOC_Os11g13850		LOC_Os09g21160	LOC_Os07g45260	LOC_Os11g19864	novel.2113	LOC_Os06g49120	LOC_Os07g07320
LOC_Os02g56900	LOC_Os06g02320	LOC_Os05g48810	LOC_Os11g05700	LOC_Os09g23300	LOC_Os09g27010		LOC_Os06g05355	LOC_Os06g48310	LOC_Os03g28170	LOC_Os01g64380	novel.1604	LOC_Os03g20680
LOC_Os08g37432	LOC_Os08g15700	LOC_Os10g27340	LOC_Os10g30850	LOC_Os03g21900	LOC_Os03g16920		LOC_Os03g13200	LOC_Os04g37960	LOC_Os02g37800	LOC_Os02g49620	LOC_Os05g31140	LOC_Os07g08760
LOC_Os05g41490	LOC_Os02g30830	LOC_Os06g05420	LOC_Os03g12530	LOC_Os02g15560	LOC_Os07g10840		LOC_Os06g22330	LOC_Os11g19340	LOC_Os03g06080	LOC_Os02g40900	LOC_Os02g56920	LOC_Os05g24000
LOC_Os09g27670	LOC_Os01g68290	LOC_Os02g45950	LOC_Os03g04100	LOC_Os02g33770	LOC_Os03g21560		LOC_Os02g44320	LOC_Os05g34510	LOC_Os02g18390	novel.2120	LOC_Os09g27620	LOC_Os05g02770
LOC_Os05g09550	LOC_Os06g44190	LOC_Os08g37432	LOC_Os02g04160	LOC_Os03g59320	LOC_Os02g16030		LOC_Os09g23595	LOC_Os12g05510	LOC_Os09g28760	LOC_Os06g21330	LOC_Os10g35950	LOC_Os05g35970
LOC_Os07g37400	novel.1644	LOC_Os03g49430	LOC_Os06g01620	LOC_Os07g37230	LOC_Os03g56930		novel.1483	LOC_Os03g60560	LOC_Os01g73170	LOC_Os04g57350	LOC_Os05g47840	LOC_Os11g45280
LOC_Os12g13910	LOC_Os03g57960	LOC_Os02g50680	LOC_Os02g43330	LOC_Os05g23140	LOC_Os01g50400		LOC_Os02g54254	LOC_Os01g58850	LOC_Os02g40260	LOC_Os03g61650	novel.2120	LOC_Os10g23240
LOC_Os04g32950	novel.1704	LOC_Os01g48810	LOC_Os05g50930	LOC_Os06g08280	LOC_Os04g33920		LOC_Os12g40780	LOC_Os12g43840	LOC_Os01g06660	LOC_Os04g27800	LOC_Os03g05530	LOC_Os12g40470
LOC_Os12g07290	LOC_Os10g01750	LOC_Os05g39760	LOC_Os08g01610	LOC_Os01g63210	LOC_Os09g32095		LOC_Os06g04390	LOC_Os07g44430	LOC_Os02g06830	LOC_Os01g60730	LOC_Os09g03190	LOC_Os09g26180
LOC_Os09g33780	LOC_Os01g14760	LOC_Os08g29530	LOC_Os06g48620	LOC_Os01g47190	LOC_Os01g08860		LOC_Os03g20120	novel.1097	LOC_Os09g34330	LOC_Os08g16260	LOC_Os06g30820	LOC_Os05g10414
LOC_Os08g39150	novel.440	LOC_Os11g09160	LOC_Os01g56780	LOC_Os04g51160	LOC_Os02g38240		LOC_Os02g19410	LOC_Os01g33360	LOC_Os02g03710	LOC_Os03g61720	LOC_Os05g02530	LOC_Os04g13364
LOC_Os01g48250	LOC_Os03g60570	LOC_Os09g27135	LOC_Os02g05630	LOC_Os02g54140	LOC_Os03g12820		LOC_Os01g22900	novel.1072	LOC_Os05g23250	novel.210	LOC_Os01g50622	LOC_Os02g44990
LOC_Os02g52140	LOC_Os03g51920	LOC_Os09g30412	LOC_Os08g34390	LOC_Os12g25490	LOC_Os02g03320		LOC_Os08g02460	LOC_Os06g13990	LOC_Os09g31478	LOC_Os06g22030	LOC_Os08g25090	LOC_Os10g39470
LOC_Os12g39320	LOC_Os12g05520	LOC_Os03g40260	LOC_Os11g47970	LOC_Os01g01340	LOC_Os08g35710		LOC_Os08g43620	LOC_Os11g01360	LOC_Os06g09600	LOC_Os06g21250	LOC_Os02g18450	novel.281
LOC_Os05g37520	LOC_Os03g58170	LOC_Os02g07044	LOC_Os07g05940	LOC_Os06g49500	LOC_Os06g45710		LOC_Os04g44100	LOC_Os04g42940	LOC_Os04g10690	LOC_Os09g27040	LOC_Os05g20020	LOC_Os10g31850
LOC_Os08g39140	LOC_Os02g42585	LOC_Os02g42585	LOC_Os10g02920	LOC_Os04g41340	LOC_Os04g45890		LOC_Os02g03320	novel.469	LOC_Os03g12820	LOC_Os01g06660	LOC_Os02g57790	LOC_Os06g12530
LOC_Os04g57810	LOC_Os03g44636	LOC_Os02g54130	LOC_Os01g70860	LOC_Os07g06700	LOC_Os07g07540		LOC_Os04g30420	novel.100	LOC_Os05g39250	LOC_Os03g22440	LOC_Os09g09040	LOC_Os05g48650
LOC_Os04g37960	LOC_Os03g56540	LOC_Os02g52730	LOC_Os02g28074	LOC_Os02g05630	LOC_Os10g01080		LOC_Os04g58190	LOC_Os03g15970	LOC_Os07g40320	LOC_Os02g18390	LOC_Os03g61990	LOC_Os03g02420
LOC_Os08g43620	LOC_Os12g08700	LOC_Os01g64730	LOC_Os03g03670	LOC_Os11g32890	LOC_Os05g38530		LOC_Os01g09620	LOC_Os06g49020	LOC_Os01g12464	LOC_Os01g14760	LOC_Os03g21660	novel.2468
LOC_Os06g44190	LOC_Os07g10850	LOC_Os07g36490	LOC_Os09g10204	LOC_Os05g07870	LOC_Os08g01380		LOC_Os04g38400	LOC_Os08g04540	LOC_Os01g48250	LOC_Os07g37400	LOC_Os05g35970	LOC_Os02g40260
LOC_Os03g03980	LOC_Os07g05280	LOC_Os01g50080	LOC_Os01g65260	LOC_Os07g01090	LOC_Os07g08760		LOC_Os04g27800	LOC_Os06g11610	LOC_Os01g18100	LOC_Os02g03320	LOC_Os02g06430	LOC_Os08g25090
LOC_Os03g08250	novel.1437	LOC_Os10g32550	LOC_Os01g17396	LOC_Os01g49720	LOC_Os12g24020		LOC_Os02g07160	LOC_Os10g41810	LOC_Os12g43600	novel.1405	LOC_Os07g36450	LOC_Os09g26400
LOC_Os07g26940	LOC_Os04g38400	LOC_Os02g32590	LOC_Os01g63210	LOC_Os01g42190	LOC_Os11g10990		LOC_Os05g23250	novel.1041	LOC_Os04g38400	novel.2453	LOC_Os12g17320	LOC_Os04g40990
novel.84	LOC_Os05g38530	LOC_Os05g11140	LOC_Os07g48980	LOC_Os09g36220	LOC_Os08g07240		LOC_Os09g26880	LOC_Os05g45550	LOC_Os03g16874	LOC_Os01g31450	LOC_Os03g61160	LOC_Os03g43760
LOC_Os07g14270	LOC_Os02g06410	LOC_Os01g27360	LOC_Os06g39970	LOC_Os04g45490	LOC_Os05g47730		LOC_Os01g74020	LOC_Os09g30418	novel.568	LOC_Os11g44870	LOC_Os08g32930	LOC_Os09g03200
LOC_Os01g43540	LOC_Os03g60760	LOC_Os03g14915	LOC_Os03g23980	LOC_Os04g59340	LOC_Os08g36500		LOC_Os06g39050	novel.289	LOC_Os02g03560	novel.1437	LOC_Os03g43720	LOC_Os01g56560
LOC_Os09g30412	novel.1024	LOC_Os09g11450	LOC_Os07g35880	LOC_Os12g03070	LOC_Os01g18840		LOC_Os04g10690	LOC_Os10g42190	LOC_Os03g58764	LOC_Os06g47120	LOC_Os01g50400	LOC_Os08g08440
LOC_Os02g10830	LOC_Os08g39810	LOC_Os08g36150	LOC_Os12g12580	LOC_Os03g61150	LOC_Os03g53300		LOC_Os02g11110	LOC_Os11g05380	novel.1502	LOC_Os06g01200	LOC_Os03g17140	LOC_Os02g39960
LOC_Os02g03560	LOC_Os07g44850	LOC_Os08g06110	LOC_Os03g27040	LOC_Os01g71190	LOC_Os04g27800		LOC_Os06g21330	LOC_Os07g45130	LOC_Os02g19410	LOC_Os09g36220	LOC_Os06g06490	LOC_Os08g43620
LOC_Os10g28040	LOC_Os11g37630	LOC_Os06g02960	LOC_Os03g14915	LOC_Os05g50340	LOC_Os03g39610		LOC_Os12g32986	LOC_Os01g22039	LOC_Os01g11620	LOC_Os08g29530	LOC_Os01g45750	LOC_Os07g02710
LOC_Os03g51459	novel.1705	LOC_Os07g37230	LOC_Os08g32930	LOC_Os09g23660	LOC_Os10g08474		LOC_Os04g40560	LOC_Os06g09790	novel.1329	LOC_Os01g20030	LOC_Os11g45250	LOC_Os01g14950
LOC_Os03g50250	LOC_Os01g12820	LOC_Os03g31300	LOC_Os05g34950	LOC_Os04g36062	LOC_Os07g48980		LOC_Os07g08840	LOC_Os05g24900	LOC_Os12g22284	LOC_Os06g06490	LOC_Os03g51550	LOC_Os04g58890
LOC_Os02g52270	LOC_Os03g08624	LOC_Os08g44330	novel.2073	LOC_Os01g08020	LOC_Os08g02450		LOC_Os04g45810	LOC_Os04g51160	LOC_Os07g36490	novel.281	LOC_Os07g26320	LOC_Os02g08490
LOC_Os07g09670	LOC_Os02g02330	LOC_Os06g22970	LOC_Os03g05880	LOC_Os06g04070	LOC_Os03g36279		LOC_Os01g40280	LOC_Os01g05340	LOC_Os02g52270	LOC_Os01g50290	LOC_Os06g36560	LOC_Os03g60120
LOC_Os06g25010	LOC_Os05g46130	LOC_Os03g10050	LOC_Os09g35030	LOC_Os11g11000	LOC_Os03g55720		LOC_Os01g15270	LOC_Os03g58170	LOC_Os11g23080	LOC_Os03g44642	LOC_Os01g21120	LOC_Os11g29490
LOC_Os02g37000	LOC_Os03g51459	novel.1198	LOC_Os04g01740	LOC_Os02g29510	LOC_Os05g02040		LOC_Os06g48180	LOC_Os05g43960	LOC_Os03g16860	LOC_Os01g43460	LOC_Os08g07240	LOC_Os03g05300
LOC_Os01g64730	LOC_Os01g67030	LOC_Os03g60560	LOC_Os05g47730	novel.568	LOC_Os04g56230		LOC_Os01g42400	LOC_Os03g51920	LOC_Os04g34970	LOC_Os08g43620	LOC_Os03g58170	LOC_Os05g51670
LOC_Os06g21330	novel.833	LOC_Os03g08624	LOC_Os12g24020	LOC_Os03g12820	LOC_Os05g06920		LOC_Os03g20870	LOC_Os08g15690	LOC_Os01g50400	LOC_Os12g33750	LOC_Os01g09384	LOC_Os01g53220
LOC_Os09g27830	novel.135	LOC_Os02g58670	LOC_Os01g08860	LOC_Os01g55670	LOC_Os05g11320		novel.1759	LOC_Os01g06680	LOC_Os03g03980	LOC_Os06g06340	LOC_Os03g43750	LOC_Os07g09400
LOC_Os05g51670	LOC_Os02g26470	LOC_Os01g59020	LOC_Os08g04560	LOC_Os05g39760	novel.2009		LOC_Os01g42190	LOC_Os05g46130	LOC_Os04g11980	LOC_Os05g33140	LOC_Os11g32880	LOC_Os09g31380
LOC_Os05g23250	LOC_Os01g64360	LOC_Os02g33230	LOC_Os08g40910	LOC_Os03g27040	LOC_Os09g02770		LOC_Os07g44950	LOC_Os04g34190	LOC_Os05g02040	LOC_Os10g32550	LOC_Os01g53820	LOC_Os06g39240
LOC_Os02g16040	LOC_Os02g57840	LOC_Os02g08490	LOC_Os10g34520	LOC_Os12g08830	LOC_Os03g53400		LOC_Os01g07530	LOC_Os08g31280	LOC_Os05g38710	LOC_Os05g11140	novel.1437	LOC_Os03g01800
LOC_Os05g02040	LOC_Os01g42190	LOC_Os04g02050	LOC_Os01g03340	LOC_Os03g14915	LOC_Os12g34500		LOC_Os03g03980	LOC_Os05g30480	LOC_Os07g48500	LOC_Os03g36279	LOC_Os07g28040	LOC_Os02g20380
LOC_Os07g38010	LOC_Os03g18870	LOC_Os06g28630	LOC_Os02g04550	LOC_Os03g43720	LOC_Os12g03070		LOC_Os10g13694	LOC_Os05g35960	LOC_Os02g10310	LOC_Os03g16460	LOC_Os12g40390	LOC_Os03g58170
LOC_Os02g38386	LOC_Os04g02310	LOC_Os05g50550	LOC_Os09g27030	LOC_Os04g36720	novel.287		LOC_Os06g36940	LOC_Os12g18780	LOC_Os05g51110	LOC_Os01g64110	LOC_Os03g21400	LOC_Os04g52479
LOC_Os04g46330	LOC_Os03g07830	LOC_Os06g45060	LOC_Os03g22050	LOC_Os10g13850	LOC_Os04g49450		LOC_Os06g30130	LOC_Os04g48350	LOC_Os08g37432	LOC_Os05g12400	LOC_Os11g05930	LOC_Os05g39250
LOC_Os08g34190	LOC_Os01g28940	LOC_Os06g25010	LOC_Os12g12360	LOC_Os07g06660	LOC_Os02g03330		LOC_Os03g60580	LOC_Os04g23550	LOC_Os01g43540	LOC_Os07g26940	LOC_Os12g43600	LOC_Os03g50490
LOC_Os03g15890	LOC_Os03g61660	LOC_Os06g19650	LOC_Os09g26580	LOC_Os01g26039	LOC_Os12g13120		LOC_Os05g13940	LOC_Os03g59400	LOC_Os11g18570	novel.1126	LOC_Os07g07320	LOC_Os03g03420
LOC_Os06g04390	LOC_Os06g40070	LOC_Os01g51870	LOC_Os04g26920	LOC_Os01g68860	LOC_Os08g04440		LOC_Os08g10500	LOC_Os02g42900	LOC_Os03g08000	LOC_Os01g68290	LOC_Os06g21250	LOC_Os06g47350
LOC_Os03g59430	LOC_Os02g15020	LOC_Os11g11020	LOC_Os01g64960	LOC_Os06g11610	LOC_Os04g49890		LOC_Os07g16364	LOC_Os02g50250	LOC_Os03g44642	novel.952	LOC_Os06g28800	LOC_Os09g00999
LOC_Os08g43300	LOC_Os07g35070	LOC_Os02g34260	LOC_Os03g16874	LOC_Os01g51060	LOC_Os06g28630		LOC_Os08g39810	novel.1769	LOC_Os08g36910	LOC_Os06g48350	novel.440	LOC_Os06g08280
LOC_Os03g60080	LOC_Os07g35660	LOC_Os07g08880	LOC_Os07g06810	LOC_Os01g04340	LOC_Os02g52730		LOC_Os05g31670	LOC_Os01g10370	LOC_Os03g40260	LOC_Os02g03280	LOC_Os06g05420	LOC_Os12g42200
LOC_Os06g11860	LOC_Os01g28970	LOC_Os10g35670	novel.1483	LOC_Os02g45540	LOC_Os03g03470		LOC_Os08g41390	LOC_Os01g68000	LOC_Os02g26470	LOC_Os03g43750	LOC_Os03g09220	novel.389
LOC_Os02g48110	LOC_Os06g05730	LOC_Os03g15720	LOC_Os02g41850	LOC_Os01g08860	LOC_Os02g54140		LOC_Os07g07230	LOC_Os03g52570	LOC_Os02g33680	LOC_Os12g44200	LOC_Os01g28970	LOC_Os04g45870
LOC_Os01g44050	LOC_Os02g52150	LOC_Os10g09240	LOC_Os10g18340	LOC_Os01g61120	LOC_Os11g47970		LOC_Os02g53320	LOC_Os08g34390	LOC_Os01g52260	LOC_Os09g09690	LOC_Os09g21230	novel.339
LOC_Os11g05650	LOC_Os02g08490	LOC_Os07g46990	LOC_Os07g38230	LOC_Os03g41330	LOC_Os01g71190		LOC_Os04g55670	LOC_Os04g45080	LOC_Os07g44950	LOC_Os10g42190	LOC_Os03g56540	LOC_Os09g11630
LOC_Os04g57850	LOC_Os06g47910	LOC_Os07g10840	LOC_Os02g37000	LOC_Os03g03370	LOC_Os08g08850		LOC_Os07g10840	novel.1265	LOC_Os11g06980	LOC_Os02g48900	LOC_Os07g26940	LOC_Os08g34170
LOC_Os01g40280	LOC_Os09g27330	LOC_Os01g13570	LOC_Os12g32240	LOC_Os06g45184	LOC_Os08g37630		LOC_Os10g32550	LOC_Os09g00999	LOC_Os07g07550	LOC_Os05g44060	LOC_Os05g23140	LOC_Os10g19919
LOC_Os05g04150	LOC_Os05g43960	LOC_Os01g63210	LOC_Os02g57840	LOC_Os07g07320	novel.1483		LOC_Os03g50130	novel.1704	LOC_Os03g57900	LOC_Os06g44190	novel.1814	LOC_Os03g06250
LOC_Os02g33680	LOC_Os03g20120	LOC_Os03g56540	LOC_Os07g07540	LOC_Os05g32970	LOC_Os07g33660		LOC_Os08g34500	LOC_Os06g17500	LOC_Os04g43910	LOC_Os10g23240	LOC_Os06g46900	LOC_Os02g16000
LOC_Os02g38392	LOC_Os05g05930	LOC_Os07g07290	LOC_Os10g41100	LOC_Os06g04240	LOC_Os01g64730		LOC_Os08g02450	LOC_Os12g33956	LOC_Os04g14680	LOC_Os03g16570	LOC_Os08g43190	LOC_Os11g26760
LOC_Os03g50130	LOC_Os01g74020	LOC_Os03g21040	LOC_Os06g49750	LOC_Os01g64960	LOC_Os02g41590		LOC_Os07g01110	LOC_Os01g64360	LOC_Os03g50490	LOC_Os03g01300	LOC_Os03g50250	LOC_Os05g07050
LOC_Os08g25090	LOC_Os01g27160	LOC_Os03g19720	LOC_Os09g21120	LOC_Os03g03670	LOC_Os10g05780		LOC_Os01g43540	novel.1133	LOC_Os04g44100	novel.321	LOC_Os02g02380	LOC_Os03g36279
LOC_Os05g37450	LOC_Os03g37080	LOC_Os06g48300	LOC_Os01g59020	novel.1355	LOC_Os03g27120		LOC_Os10g27030	LOC_Os03g56784	LOC_Os01g53820	LOC_Os07g38010	LOC_Os05g29170	LOC_Os05g33140
LOC_Os05g44770	LOC_Os04g46330	LOC_Os01g43460	LOC_Os11g45250	LOC_Os11g19864	LOC_Os02g34260		LOC_Os02g33680	LOC_Os05g40530	novel.706	LOC_Os12g04424	LOC_Os02g04550	LOC_Os01g40280
LOC_Os06g41770	LOC_Os02g44870	LOC_Os04g56710	LOC_Os10g09240	LOC_Os04g53930	LOC_Os12g09300		LOC_Os01g48250	LOC_Os07g11050	LOC_Os01g32780	LOC_Os01g56470	LOC_Os03g62610	LOC_Os02g07980
LOC_Os03g51200	LOC_Os02g39884	LOC_Os02g58100	LOC_Os02g39960	LOC_Os11g05170	LOC_Os06g21330		LOC_Os03g13810	LOC_Os09g28380	LOC_Os07g49470	novel.552	LOC_Os05g43770	LOC_Os05g46760
novel.1785	novel.1451	LOC_Os03g44780	LOC_Os06g30820	LOC_Os08g01380	LOC_Os04g59494		LOC_Os06g02620	LOC_Os06g02040	LOC_Os06g38470	LOC_Os01g46169	LOC_Os01g56460	LOC_Os01g28970
LOC_Os01g36720	novel.28	LOC_Os11g47980	LOC_Os12g38850	LOC_Os04g59440	LOC_Os01g10450		LOC_Os09g33710	LOC_Os02g44490	LOC_Os04g57810	novel.2402	LOC_Os03g06700	LOC_Os06g46900
LOC_Os05g34530	novel.818	LOC_Os05g50340	LOC_Os02g42585	LOC_Os12g24020	LOC_Os02g12350		LOC_Os07g37620	LOC_Os01g53650	LOC_Os10g35720	LOC_Os01g01360	LOC_Os01g68290	LOC_Os01g51250
LOC_Os04g31270	LOC_Os09g30418	LOC_Os10g38610	LOC_Os06g21330	LOC_Os03g12530	LOC_Os03g22120		LOC_Os01g70790	LOC_Os03g31300	LOC_Os06g20040	LOC_Os05g51670	LOC_Os02g37690	LOC_Os07g42834
LOC_Os05g33960	LOC_Os12g06550	LOC_Os05g04150	LOC_Os03g18170	LOC_Os11g13850	LOC_Os05g47540		novel.74	novel.1105	LOC_Os06g45060	novel.576	LOC_Os04g55180	LOC_Os01g04340
LOC_Os06g01200	LOC_Os04g32320	LOC_Os01g50400	LOC_Os08g37432	LOC_Os03g59225	LOC_Os08g42740		LOC_Os12g40260	LOC_Os03g17280	novel.552	LOC_Os12g33150	LOC_Os07g26410	LOC_Os08g33810
LOC_Os01g67420	LOC_Os01g52140	LOC_Os08g04440	LOC_Os02g14440	LOC_Os04g16680	LOC_Os02g31860		LOC_Os09g09930	LOC_Os08g25710	LOC_Os02g52670	LOC_Os08g36910	LOC_Os04g14690	LOC_Os01g59100
LOC_Os12g35560	LOC_Os01g37350	LOC_Os02g37000	LOC_Os09g23300	LOC_Os08g04840	LOC_Os01g10210		LOC_Os09g35030	LOC_Os05g04210	LOC_Os02g50210	novel.1015	LOC_Os12g22284	LOC_Os02g12350
LOC_Os07g48890	LOC_Os08g41080	LOC_Os02g20930	LOC_Os10g14870	LOC_Os09g37620	LOC_Os08g10500		LOC_Os07g07340	LOC_Os01g50420	LOC_Os07g42834	LOC_Os01g22249	LOC_Os03g11370	LOC_Os01g06660
LOC_Os12g41500	LOC_Os06g14240	LOC_Os06g04070	LOC_Os07g46330	LOC_Os10g08474	LOC_Os11g34210		LOC_Os01g06580	LOC_Os08g36150	LOC_Os12g32986	LOC_Os06g12530	LOC_Os03g06250	LOC_Os05g44060
LOC_Os12g06780	LOC_Os11g02250	LOC_Os01g16350	LOC_Os09g38090	novel.2163	LOC_Os05g06380		LOC_Os01g34080	LOC_Os03g02260	LOC_Os10g39500	LOC_Os12g15930	LOC_Os02g08490	LOC_Os01g71624
LOC_Os02g47110	novel.100	LOC_Os09g25310	LOC_Os06g11610	LOC_Os09g27010	LOC_Os11g44800		LOC_Os09g04960	LOC_Os01g22209	LOC_Os10g22750	LOC_Os04g58890	LOC_Os06g12370	LOC_Os06g41010
LOC_Os07g43950	LOC_Os08g15690	LOC_Os06g51100	LOC_Os11g37560	LOC_Os11g32880	LOC_Os01g39020		LOC_Os09g33820	LOC_Os01g74020	LOC_Os09g29840	LOC_Os02g26470	LOC_Os04g45890	LOC_Os05g48800
LOC_Os03g07870	LOC_Os09g21120	LOC_Os03g31550	LOC_Os05g31670	LOC_Os06g06170	LOC_Os02g07044		LOC_Os07g25960	LOC_Os04g46330	LOC_Os09g17580	LOC_Os03g25330	LOC_Os02g38000	LOC_Os02g58010
LOC_Os03g47500	LOC_Os09g20810	LOC_Os01g15010	LOC_Os06g22030	LOC_Os10g40570	LOC_Os03g18070		LOC_Os08g44270	LOC_Os06g05420	LOC_Os03g48080	LOC_Os12g22284	LOC_Os01g51250	LOC_Os02g34270
LOC_Os10g08474	LOC_Os03g35750	LOC_Os05g23250	LOC_Os07g46460	LOC_Os11g24450	novel.2047		LOC_Os07g27390	LOC_Os11g36820	LOC_Os07g09420	LOC_Os05g50340	LOC_Os01g51390	LOC_Os04g11980
LOC_Os01g22900	LOC_Os03g60580	LOC_Os04g49890	LOC_Os12g32230	LOC_Os07g28610	LOC_Os07g41360		LOC_Os09g14670	LOC_Os08g43620	LOC_Os07g16364	LOC_Os06g49030	LOC_Os01g47300	novel.627
LOC_Os07g48280	LOC_Os04g42260	LOC_Os05g34854	LOC_Os08g29530	LOC_Os09g02770	LOC_Os05g25210		LOC_Os03g17690	LOC_Os06g36940	LOC_Os11g10370	LOC_Os12g22970	LOC_Os11g11000	LOC_Os09g21710
LOC_Os04g58730	novel.173	LOC_Os11g02090	LOC_Os03g01930	LOC_Os05g41190	LOC_Os05g33900		LOC_Os03g25770	LOC_Os01g67040	LOC_Os06g05355	LOC_Os08g36150	LOC_Os02g40664	LOC_Os08g10320
LOC_Os11g01875	LOC_Os10g23240	LOC_Os04g41970	LOC_Os12g07190	LOC_Os01g74020	LOC_Os02g40330		LOC_Os11g38250	LOC_Os12g23514	LOC_Os08g40700	LOC_Os01g67040	LOC_Os06g45140	LOC_Os05g47700
LOC_Os08g33100	LOC_Os10g34770	LOC_Os03g60780	LOC_Os05g50990	LOC_Os07g49100	LOC_Os12g08220		LOC_Os03g48080	novel.891	LOC_Os03g13810	LOC_Os09g21160	LOC_Os01g71190	LOC_Os09g24850
LOC_Os02g12350	LOC_Os01g58950	LOC_Os01g64360	LOC_Os03g62670	LOC_Os01g65169	LOC_Os02g37000		LOC_Os06g37140	LOC_Os11g13840	LOC_Os01g52050	LOC_Os01g47570	novel.1015	LOC_Os03g12620
LOC_Os03g24070	LOC_Os03g61670	LOC_Os02g33560	LOC_Os03g17600	LOC_Os05g24550	LOC_Os03g22370		LOC_Os06g38294	LOC_Os04g16160	LOC_Os02g44870	LOC_Os09g03190	LOC_Os08g01610	LOC_Os01g12100
LOC_Os09g27330	LOC_Os05g04870	LOC_Os09g33800	LOC_Os02g58214	LOC_Os01g64660	LOC_Os03g39760		LOC_Os03g08900	LOC_Os07g31530	LOC_Os01g21410	LOC_Os03g53320	LOC_Os01g22570	LOC_Os03g53910
LOC_Os02g01280	LOC_Os06g03670	LOC_Os07g12810	LOC_Os12g05210	LOC_Os03g56930	LOC_Os07g32880		LOC_Os01g12460	novel.2481	LOC_Os01g60450	LOC_Os10g01750	LOC_Os05g39250	LOC_Os05g33880
LOC_Os03g16460	LOC_Os07g31530	LOC_Os10g25430	LOC_Os09g31506	LOC_Os07g09150	LOC_Os01g17150		LOC_Os08g09690	LOC_Os03g04760	novel.1789	LOC_Os02g50210	LOC_Os01g71624	LOC_Os03g04080
LOC_Os05g34050	LOC_Os11g37910	LOC_Os01g10400	LOC_Os09g36700	LOC_Os02g47620	LOC_Os03g18020		LOC_Os12g12880	LOC_Os04g48030	LOC_Os01g46169	LOC_Os06g49360	LOC_Os05g38270	LOC_Os08g40290
LOC_Os07g08729	LOC_Os03g12820	LOC_Os01g13120	LOC_Os11g11000	LOC_Os12g44370	novel.1053		LOC_Os06g51260	LOC_Os03g26480	LOC_Os10g29620	LOC_Os08g38460	LOC_Os04g49370	LOC_Os08g29530
LOC_Os02g02410	LOC_Os05g23780	LOC_Os03g62670	LOC_Os11g45280	LOC_Os01g05960	LOC_Os03g01920		LOC_Os03g55320	LOC_Os08g30100	LOC_Os05g33630	LOC_Os07g26410	LOC_Os06g25010	LOC_Os04g37690
LOC_Os07g49470	LOC_Os09g10204	LOC_Os09g25060	LOC_Os08g10630	LOC_Os01g18840	LOC_Os12g34890		LOC_Os06g33200	LOC_Os09g33800	LOC_Os11g11020	LOC_Os04g31270	LOC_Os03g63480	LOC_Os08g43334
LOC_Os03g55320	LOC_Os01g04660	LOC_Os03g53340	LOC_Os01g58850	LOC_Os09g13920	LOC_Os04g36750		LOC_Os05g39760	LOC_Os11g07911	novel.1437	LOC_Os02g12480	LOC_Os09g10204	LOC_Os06g44190
LOC_Os09g14670	LOC_Os10g42190	LOC_Os01g53330	LOC_Os07g07320	LOC_Os04g51110	LOC_Os07g37420		LOC_Os05g49300	LOC_Os03g61660	LOC_Os02g33560	LOC_Os01g47190	LOC_Os09g32095	LOC_Os10g30010
LOC_Os07g05365	LOC_Os11g32380	LOC_Os08g39150	LOC_Os02g40510	LOC_Os05g08480	LOC_Os03g24020		LOC_Os12g13300	novel.1233	LOC_Os11g01875	LOC_Os08g38370	LOC_Os07g44370	LOC_Os03g16170
LOC_Os06g12030	LOC_Os09g09220	LOC_Os04g46330	LOC_Os02g53140	LOC_Os02g42600	LOC_Os05g41190		LOC_Os04g58890	LOC_Os08g36920	LOC_Os06g37140	novel.1814	LOC_Os10g29470	LOC_Os01g03340
LOC_Os05g38710	LOC_Os03g24070	LOC_Os01g12460	LOC_Os05g35650	LOC_Os12g33100	LOC_Os01g04370		novel.254	LOC_Os01g09220	LOC_Os07g37620	LOC_Os01g64360	LOC_Os05g42110	LOC_Os05g47730
LOC_Os09g10204	ChrSy.fgenesh.gene.85	LOC_Os03g53300	LOC_Os11g07140	LOC_Os06g39330	LOC_Os03g60580		LOC_Os09g15670	LOC_Os01g37200	LOC_Os12g44210	LOC_Os01g60450	LOC_Os02g34260	LOC_Os04g45880
LOC_Os08g24400	LOC_Os08g25690	LOC_Os01g01600	LOC_Os05g10670	LOC_Os02g35180	LOC_Os01g59020		LOC_Os09g30418	LOC_Os04g54180	LOC_Os06g30950	LOC_Os09g31486	LOC_Os12g33750	LOC_Os02g39300
LOC_Os01g34080	LOC_Os07g30110	LOC_Os03g24040	LOC_Os01g72530	LOC_Os07g45280	LOC_Os05g31670		LOC_Os06g15740	LOC_Os06g09760	LOC_Os02g37690	LOC_Os11g38880	LOC_Os02g34270	LOC_Os02g06640
LOC_Os03g44780	LOC_Os04g33115	LOC_Os07g48340	LOC_Os05g48200	LOC_Os04g36750	LOC_Os07g28610		LOC_Os05g05940	LOC_Os03g17810	LOC_Os08g39150	LOC_Os06g45184	LOC_Os09g25690	novel.2047
LOC_Os08g33640	LOC_Os01g68080	LOC_Os04g33390	LOC_Os04g44924	LOC_Os09g32095	LOC_Os05g28090		LOC_Os11g44750	LOC_Os09g08890	LOC_Os05g49300	LOC_Os09g08910	LOC_Os03g13840	LOC_Os06g05420
LOC_Os05g41120	LOC_Os06g49020	LOC_Os02g28074	LOC_Os09g38410	LOC_Os12g08760	LOC_Os10g35840		LOC_Os03g60570	LOC_Os01g43460	LOC_Os02g39720	LOC_Os12g41560	LOC_Os07g46990	novel.1483
LOC_Os01g48850	LOC_Os06g02040	novel.1483	LOC_Os07g06800	LOC_Os05g04610	LOC_Os09g27135		LOC_Os03g15720	LOC_Os02g53250	LOC_Os01g14670	LOC_Os02g43020	LOC_Os04g45480	LOC_Os11g43900
LOC_Os01g65920	LOC_Os06g50300	LOC_Os12g25690	LOC_Os01g05980	LOC_Os03g02874	LOC_Os05g32370		LOC_Os03g06330	LOC_Os02g48060	novel.28	LOC_Os12g02330	LOC_Os03g05300	LOC_Os01g57260
LOC_Os07g48160	LOC_Os01g50280	LOC_Os12g32230	LOC_Os05g32420	LOC_Os05g49880	LOC_Os11g26790		LOC_Os08g39150	LOC_Os06g12530	LOC_Os09g11250	novel.626	LOC_Os02g43280	LOC_Os02g21240
LOC_Os03g17690	LOC_Os03g59430	LOC_Os09g28650	LOC_Os04g09530	LOC_Os03g56370	LOC_Os02g44870		LOC_Os01g56180	LOC_Os03g18490	LOC_Os03g24070	LOC_Os03g15720	LOC_Os10g42299	LOC_Os08g32980
LOC_Os03g01300	LOC_Os06g19630	LOC_Os12g16220	LOC_Os09g02180	LOC_Os06g12370	LOC_Os06g01210		LOC_Os08g33020	novel.138	LOC_Os09g21710	LOC_Os01g42400	LOC_Os05g46130	novel.891
LOC_Os06g15810	LOC_Os12g40780	LOC_Os01g45470	LOC_Os01g69250	LOC_Os01g04370	LOC_Os10g29470		LOC_Os02g28980	LOC_Os08g34500	LOC_Os02g52140	LOC_Os02g20560	LOC_Os05g38290	LOC_Os03g60780
LOC_Os02g55300	LOC_Os12g16770	LOC_Os08g38400	LOC_Os12g08220	LOC_Os08g44370	LOC_Os08g06110		LOC_Os06g04020	LOC_Os01g53770	LOC_Os04g27810	LOC_Os11g34460	novel.281	LOC_Os12g37840
LOC_Os05g10670	LOC_Os02g44770	LOC_Os08g42000	LOC_Os05g41630	LOC_Os03g04340	LOC_Os07g22930		LOC_Os03g06080	novel.878	LOC_Os11g09160	LOC_Os11g38190	LOC_Os12g34380	LOC_Os03g50850
LOC_Os02g50470	LOC_Os03g07940	LOC_Os03g06080	LOC_Os12g43590	LOC_Os05g02310	LOC_Os04g02050		LOC_Os11g10370	LOC_Os09g27330	LOC_Os06g45710	LOC_Os04g48030	novel.2008	LOC_Os03g20120
LOC_Os03g49730	LOC_Os02g41510	LOC_Os08g34740	LOC_Os02g57160	LOC_Os08g07720	LOC_Os01g50080		LOC_Os08g39560	LOC_Os01g56720	LOC_Os09g03200	LOC_Os06g25010	LOC_Os01g65200	novel.897
LOC_Os02g26470	LOC_Os05g51670	LOC_Os09g26580	LOC_Os11g13670	LOC_Os05g25210	LOC_Os03g08624		LOC_Os03g60370	LOC_Os02g41510	LOC_Os10g13694	LOC_Os07g03040	LOC_Os02g31874	LOC_Os07g29760
LOC_Os08g15204	LOC_Os09g20560	LOC_Os11g07140	LOC_Os01g66850	LOC_Os12g43590	LOC_Os04g20290		LOC_Os10g34520	LOC_Os02g56870	LOC_Os04g26920	LOC_Os01g53220	LOC_Os01g68790	LOC_Os04g51160
LOC_Os05g51110	LOC_Os10g25180	LOC_Os05g07810	LOC_Os02g50470	LOC_Os08g01770	LOC_Os04g38220		LOC_Os05g45830	LOC_Os12g06010	LOC_Os08g44270	LOC_Os06g39370	LOC_Os12g43590	LOC_Os09g32169
LOC_Os03g08000	LOC_Os05g30410	LOC_Os05g05390	LOC_Os04g49460	LOC_Os01g05640	LOC_Os11g40600		LOC_Os10g02040	LOC_Os03g16460	LOC_Os11g38250	LOC_Os02g46270	LOC_Os05g31670	LOC_Os11g42790
LOC_Os03g08624	LOC_Os05g34530	LOC_Os07g38010	LOC_Os01g03390	LOC_Os11g30200	LOC_Os12g12360		LOC_Os12g05529	LOC_Os05g34730	LOC_Os01g65920	LOC_Os08g10500	LOC_Os01g19450	LOC_Os04g52180
LOC_Os11g18830	LOC_Os03g53200	LOC_Os02g50470	LOC_Os02g52860	LOC_Os09g06464	LOC_Os02g01210		LOC_Os06g03860	LOC_Os06g30760	LOC_Os01g12520	LOC_Os09g11630	LOC_Os08g08110	LOC_Os07g43740
LOC_Os08g10500	LOC_Os08g34500	LOC_Os03g02685	LOC_Os09g11250	LOC_Os03g56390	LOC_Os01g53350		LOC_Os12g02330	novel.1569	LOC_Os01g07530	novel.1914	LOC_Os01g20880	LOC_Os02g56210
LOC_Os08g34740	LOC_Os04g45330	LOC_Os08g03290	LOC_Os08g12449	LOC_Os04g58890	LOC_Os09g17930		LOC_Os08g33810	LOC_Os05g30410	LOC_Os02g48780	LOC_Os09g35030	LOC_Os01g15270	LOC_Os01g57420
LOC_Os06g04020	LOC_Os04g44100	LOC_Os04g38400	LOC_Os03g20560	LOC_Os02g43330	LOC_Os05g44070		LOC_Os05g05390	novel.1299	LOC_Os03g31550	LOC_Os04g44100	LOC_Os12g34500	LOC_Os05g11140
LOC_Os08g01920	LOC_Os04g31200	LOC_Os08g03590	LOC_Os08g01770	LOC_Os05g43374	LOC_Os01g02080		LOC_Os02g15690	novel.254	LOC_Os07g05365	LOC_Os06g16300	LOC_Os01g74020	LOC_Os01g58850
LOC_Os12g01930	LOC_Os12g41490	LOC_Os03g12530	LOC_Os01g05640	LOC_Os10g32810	ChrUn.fgenesh.gene.18		LOC_Os05g05730	LOC_Os02g40900	LOC_Os07g08880	LOC_Os06g20040	LOC_Os07g03040	LOC_Os05g48410
novel.1483	LOC_Os08g32430	LOC_Os02g46473	LOC_Os10g18370	LOC_Os01g15270	LOC_Os05g48630		LOC_Os03g04770	LOC_Os03g53350	LOC_Os05g46290	novel.2008	LOC_Os09g13920	LOC_Os10g14011
LOC_Os06g42660	LOC_Os03g18190	LOC_Os02g47600	LOC_Os09g07660	LOC_Os01g50080	novel.281		LOC_Os08g08440	LOC_Os05g07010	LOC_Os12g37410	LOC_Os01g36350	LOC_Os05g22940	LOC_Os08g32930
LOC_Os08g44330	LOC_Os07g09420	LOC_Os03g03920	LOC_Os02g57410	LOC_Os02g15660	LOC_Os10g19919		LOC_Os01g70570	LOC_Os11g10370	LOC_Os04g06590	LOC_Os03g14050	LOC_Os03g14050	LOC_Os02g03320
LOC_Os09g27260	LOC_Os02g30200	LOC_Os04g59340	LOC_Os01g01170	LOC_Os05g04700	LOC_Os11g29490		LOC_Os04g40470	LOC_Os06g40070	LOC_Os03g22350	LOC_Os02g45930	LOC_Os01g08020	LOC_Os04g45980
LOC_Os09g15670	LOC_Os03g15970	LOC_Os12g39520	LOC_Os01g26039	LOC_Os03g26460	LOC_Os01g68290		LOC_Os01g37832	LOC_Os02g39210	LOC_Os07g31540	LOC_Os03g05530	LOC_Os06g45710	LOC_Os02g34260
LOC_Os03g64210	LOC_Os03g59400	LOC_Os04g31270	LOC_Os10g42299	LOC_Os10g42800	LOC_Os03g37411		LOC_Os04g48290	LOC_Os01g06400	LOC_Os03g16570	LOC_Os08g12100	LOC_Os01g36720	LOC_Os04g34970
LOC_Os03g15950	LOC_Os03g12850	LOC_Os07g07540	LOC_Os11g13980	LOC_Os06g46900	LOC_Os01g01302		LOC_Os01g53820	LOC_Os07g05830	LOC_Os03g51200	LOC_Os06g04920	LOC_Os11g12760	LOC_Os09g26880
LOC_Os05g30454	novel.2274	LOC_Os05g41620	LOC_Os12g32760	LOC_Os10g35150	LOC_Os01g67550		LOC_Os02g34250	LOC_Os06g46950	LOC_Os01g40280	novel.339	LOC_Os08g34740	LOC_Os03g13200
novel.1614	LOC_Os07g12810	LOC_Os06g05355	LOC_Os09g24230	LOC_Os01g52640	LOC_Os01g41710		LOC_Os07g01660	LOC_Os02g43330	LOC_Os02g34250	LOC_Os01g03620	LOC_Os05g50550	LOC_Os08g36910
LOC_Os03g56590	LOC_Os01g53010	LOC_Os02g34940	LOC_Os02g57790	LOC_Os12g17320	LOC_Os03g03990		LOC_Os03g16610	LOC_Os04g57750	LOC_Os02g47110	LOC_Os09g03200	LOC_Os01g12440	LOC_Os12g39520
LOC_Os08g34500	LOC_Os08g29700	LOC_Os02g38392	LOC_Os06g05860	novel.2009	LOC_Os06g40818		LOC_Os06g24404	LOC_Os02g42585	LOC_Os10g37530	LOC_Os05g03910	LOC_Os06g51290	LOC_Os06g48210
LOC_Os01g65320	LOC_Os10g12200	LOC_Os07g44950	LOC_Os05g24550	LOC_Os01g21590	LOC_Os05g07810		LOC_Os03g16874	LOC_Os12g16770	novel.2134	novel.232	LOC_Os03g18070	LOC_Os04g39629
LOC_Os04g34000	LOC_Os09g39730	LOC_Os05g45750	novel.1355	LOC_Os08g36480	LOC_Os06g01966		LOC_Os07g48890	LOC_Os08g40700	LOC_Os08g39810	LOC_Os12g23460	LOC_Os01g20030	LOC_Os01g72910
LOC_Os07g08840	LOC_Os08g40700	LOC_Os05g30410	LOC_Os04g57310	LOC_Os12g42380	LOC_Os07g34950		LOC_Os01g56470	LOC_Os03g60570	LOC_Os08g33810	LOC_Os07g06880	LOC_Os02g05630	LOC_Os03g36439
LOC_Os03g58764	LOC_Os03g07170	LOC_Os10g29470	LOC_Os02g45540	LOC_Os05g11210	LOC_Os01g32350		LOC_Os03g07870	LOC_Os11g31050	LOC_Os11g37230	LOC_Os08g28790	LOC_Os02g52930	LOC_Os02g43010
LOC_Os08g41250	LOC_Os01g64790	novel.214	LOC_Os01g50400	LOC_Os09g07120	LOC_Os01g29804		LOC_Os05g25210	LOC_Os02g26590	LOC_Os06g43304	LOC_Os11g19850	LOC_Os04g28040	LOC_Os01g03360
LOC_Os03g06330	LOC_Os06g45184	LOC_Os02g48780	LOC_Os12g34380	LOC_Os12g12360	LOC_Os02g07690		LOC_Os12g44210	LOC_Os02g33590	LOC_Os01g64360	LOC_Os06g13850	LOC_Os03g53340	novel.2101
LOC_Os06g13580	LOC_Os04g43780	LOC_Os09g38620	LOC_Os01g18840	LOC_Os03g48030	LOC_Os02g37700		LOC_Os04g57810	LOC_Os02g52000	LOC_Os01g37832	LOC_Os01g52140	LOC_Os04g19670	LOC_Os07g45620
LOC_Os03g58180	LOC_Os03g14210	LOC_Os03g18190	LOC_Os03g62780	novel.310	LOC_Os01g73250		LOC_Os03g17060	LOC_Os10g12200	LOC_Os06g02620	LOC_Os11g42220	LOC_Os11g26790	LOC_Os05g38280
LOC_Os08g44390	LOC_Os06g04230	LOC_Os03g57900	LOC_Os06g34400	LOC_Os05g28090	LOC_Os06g01850		LOC_Os02g20560	LOC_Os05g05930	LOC_Os12g05529	LOC_Os03g57900	LOC_Os09g31486	LOC_Os12g40550
LOC_Os08g38790	LOC_Os06g05470	LOC_Os08g31580	LOC_Os10g01080	LOC_Os07g42750	LOC_Os01g14950		LOC_Os10g37210	LOC_Os03g24070	LOC_Os06g48180	LOC_Os01g59819	LOC_Os01g63220	LOC_Os12g36630
LOC_Os09g11005	LOC_Os05g49830	LOC_Os03g54100	LOC_Os02g58310	LOC_Os11g05700	LOC_Os01g11054		LOC_Os02g26470	LOC_Os10g25230	novel.1451	LOC_Os10g22750	LOC_Os04g36720	LOC_Os05g42110
LOC_Os02g52210	LOC_Os12g33780	LOC_Os10g42780	LOC_Os11g05930	novel.1604	LOC_Os09g15670		LOC_Os07g44740	LOC_Os11g34690	LOC_Os06g11660	LOC_Os07g28540	LOC_Os05g46520	LOC_Os09g31486
LOC_Os07g40320	LOC_Os03g21260	LOC_Os06g04390	LOC_Os01g18630	LOC_Os12g31850	LOC_Os06g44190		LOC_Os08g34950	LOC_Os02g13260	LOC_Os01g56180	LOC_Os10g28340	LOC_Os04g57880	LOC_Os02g34600
LOC_Os02g39884	LOC_Os02g03280	LOC_Os09g30478	LOC_Os08g10250	LOC_Os06g48620	LOC_Os04g12480		LOC_Os11g37230	LOC_Os01g61470	LOC_Os01g39136	LOC_Os05g37520	LOC_Os03g12290	LOC_Os08g31810
LOC_Os01g06660	LOC_Os01g72530	LOC_Os02g40900	LOC_Os02g03320	LOC_Os01g04380	LOC_Os08g36910		LOC_Os07g48830	LOC_Os12g34430	LOC_Os09g22510	LOC_Os08g28930	LOC_Os11g32500	LOC_Os01g68960
LOC_Os01g52110	LOC_Os01g47570	LOC_Os05g06440	LOC_Os03g22250	LOC_Os03g17600	LOC_Os04g50700		LOC_Os06g48210	LOC_Os02g38930	LOC_Os09g33780	LOC_Os06g28800	LOC_Os08g04440	LOC_Os05g01470
novel.1787	LOC_Os04g52110	LOC_Os08g09690	LOC_Os01g59530	LOC_Os05g41500	LOC_Os10g37180		LOC_Os07g09420	LOC_Os06g44190	LOC_Os11g02090	LOC_Os08g04500	LOC_Os02g19150	LOC_Os04g48130
LOC_Os11g02090	LOC_Os05g07810	LOC_Os07g49470	LOC_Os06g20410	LOC_Os05g48810	LOC_Os01g03390		LOC_Os01g52110	novel.304	LOC_Os03g43524	LOC_Os10g06510	LOC_Os11g30200	LOC_Os03g55810
novel.2443	LOC_Os03g59152	LOC_Os01g25010	LOC_Os07g31000	LOC_Os01g11570	LOC_Os10g35070		LOC_Os01g60450	LOC_Os12g28550	LOC_Os01g42400	LOC_Os01g58850	LOC_Os06g34100	LOC_Os02g19150
LOC_Os06g03850	LOC_Os05g03910	LOC_Os03g01930	LOC_Os01g64660	novel.1451	LOC_Os09g10750		LOC_Os07g40290	LOC_Os01g37100	LOC_Os06g44190	LOC_Os01g64130	LOC_Os12g31000	LOC_Os12g13490
LOC_Os03g18170	novel.281	LOC_Os12g01930	LOC_Os05g43650	LOC_Os12g07190	LOC_Os12g38640		LOC_Os09g20980	LOC_Os06g44240	LOC_Os03g48260	LOC_Os05g43960	LOC_Os02g26404	LOC_Os11g40590
LOC_Os08g42000	LOC_Os11g38640	LOC_Os05g31670	LOC_Os02g38020	LOC_Os08g04500	LOC_Os03g56390		LOC_Os05g34530	LOC_Os05g44780	LOC_Os03g07870	LOC_Os02g03560	LOC_Os04g58055	novel.1377
LOC_Os03g05750	LOC_Os01g56180	LOC_Os03g13850	LOC_Os03g17140	LOC_Os10g38710	LOC_Os06g33530		LOC_Os02g52210	LOC_Os12g39990	LOC_Os11g47980	LOC_Os04g14680	LOC_Os04g13364	LOC_Os03g60580
LOC_Os06g10410	novel.867	LOC_Os07g05365	LOC_Os07g05820	LOC_Os08g38460	LOC_Os07g46990		LOC_Os08g44330	LOC_Os03g07830	LOC_Os06g45070	LOC_Os02g28074	LOC_Os12g37550	LOC_Os01g07950
LOC_Os06g51260	novel.321	LOC_Os12g02050	LOC_Os04g43380	LOC_Os02g45670	LOC_Os07g42750		LOC_Os07g38490	LOC_Os01g14760	LOC_Os02g06640	LOC_Os07g07320	LOC_Os08g29530	LOC_Os01g50460
LOC_Os04g32580	LOC_Os06g09820	LOC_Os10g35720	LOC_Os08g01780	LOC_Os01g45750	LOC_Os05g34070		LOC_Os06g47910	LOC_Os02g53280	LOC_Os01g60770	LOC_Os08g33020	LOC_Os05g14310	LOC_Os07g36450
LOC_Os08g42690	LOC_Os02g38386	LOC_Os08g41080	LOC_Os08g43190	LOC_Os04g53230	LOC_Os09g31506		LOC_Os06g12930	LOC_Os10g28440	LOC_Os06g09820	LOC_Os03g45720	LOC_Os02g58310	LOC_Os01g63060
LOC_Os04g51150	LOC_Os03g26460	LOC_Os07g38790	ChrUn.fgenesh.gene.18	LOC_Os04g58710	LOC_Os11g17380		LOC_Os01g09270	LOC_Os11g31740	LOC_Os06g50300	LOC_Os01g04580	LOC_Os02g10990	LOC_Os01g19450
LOC_Os02g31860	LOC_Os08g43620	LOC_Os02g04720	LOC_Os01g10400	LOC_Os01g08440	LOC_Os12g41715		LOC_Os09g29840	LOC_Os10g25180	LOC_Os05g49170	LOC_Os02g43280	LOC_Os12g41620	LOC_Os03g21660
LOC_Os03g56782	LOC_Os08g17680	LOC_Os02g53490	LOC_Os05g33010	LOC_Os03g09220	LOC_Os09g26810		LOC_Os02g44770	LOC_Os06g03670	LOC_Os05g35400	LOC_Os03g12530	LOC_Os07g06800	LOC_Os05g51420
LOC_Os05g04340	novel.2453	LOC_Os02g46640	LOC_Os09g36240	LOC_Os11g31060	LOC_Os05g22614		LOC_Os03g51010	novel.1451	LOC_Os08g30820	LOC_Os10g15310	LOC_Os02g32610	LOC_Os02g41850
LOC_Os12g32986	LOC_Os09g33800	LOC_Os01g42190	LOC_Os01g62810	LOC_Os08g44270	LOC_Os12g37710		LOC_Os01g56460	novel.856	LOC_Os03g50870	LOC_Os03g50960	LOC_Os03g21900	LOC_Os02g46473
LOC_Os08g38460	LOC_Os06g50400	LOC_Os12g41500	LOC_Os12g04240	LOC_Os02g04550	LOC_Os11g05930		LOC_Os06g39260	LOC_Os06g47910	LOC_Os09g35030	LOC_Os02g55300	LOC_Os09g09660	LOC_Os01g11600
LOC_Os02g10310	novel.1041	LOC_Os09g29840	LOC_Os08g44370	LOC_Os03g62780	LOC_Os01g55670		LOC_Os04g06590	novel.2513	LOC_Os03g02874	LOC_Os02g43330	LOC_Os01g57250	LOC_Os12g40390
LOC_Os11g05380	LOC_Os03g44650	LOC_Os02g53130	LOC_Os03g12840	LOC_Os02g36450	LOC_Os03g25850		novel.1437	LOC_Os06g25010	LOC_Os07g08390	LOC_Os08g44390	LOC_Os01g28960	LOC_Os05g30140
LOC_Os01g14090	LOC_Os04g45890	LOC_Os05g09550	LOC_Os05g23140	LOC_Os03g25869	LOC_Os06g41980		LOC_Os03g51610	novel.632	LOC_Os03g51920	LOC_Os05g06720	LOC_Os02g45070	LOC_Os07g28540
LOC_Os07g06880	LOC_Os03g16940	LOC_Os02g16040	LOC_Os01g65920	LOC_Os03g53300	novel.221		LOC_Os09g21710	LOC_Os01g42370	LOC_Os02g57620	LOC_Os10g01760	novel.339	LOC_Os01g37200
LOC_Os03g16874	LOC_Os09g31486	LOC_Os07g31540	novel.2101	LOC_Os12g42850	LOC_Os01g18880		LOC_Os03g05530	LOC_Os06g47120	LOC_Os03g17060	LOC_Os11g27264	LOC_Os07g46520	LOC_Os01g31450
LOC_Os03g21110	LOC_Os08g01480	LOC_Os02g39390	LOC_Os09g37394	LOC_Os03g05300	LOC_Os01g15240		LOC_Os08g03590	LOC_Os11g38240	LOC_Os02g48820	LOC_Os01g12440	LOC_Os06g24404	LOC_Os02g43770
LOC_Os10g35070	LOC_Os04g19114	LOC_Os04g41910	LOC_Os05g38290	LOC_Os08g07840	LOC_Os04g46990		LOC_Os11g24120	LOC_Os03g37080	LOC_Os02g20930	LOC_Os04g32320	novel.1451	LOC_Os07g03070
LOC_Os01g15010	LOC_Os09g27260	LOC_Os03g48030	LOC_Os01g68330	LOC_Os03g14050	LOC_Os05g05860		LOC_Os08g44390	LOC_Os08g04360	LOC_Os05g04500	LOC_Os07g09420	LOC_Os07g43400	LOC_Os03g13810
LOC_Os02g47650	LOC_Os01g27690	LOC_Os04g51160	LOC_Os04g40190	LOC_Os09g26570	LOC_Os01g15890		LOC_Os02g52670	LOC_Os09g09460	LOC_Os05g37520	LOC_Os03g48260	LOC_Os04g56710	LOC_Os05g02760
LOC_Os01g03340	LOC_Os12g06010	LOC_Os02g07800	LOC_Os02g08330	LOC_Os01g45200	LOC_Os12g25490		LOC_Os09g28760	LOC_Os03g20120	LOC_Os06g15170	LOC_Os08g39140	LOC_Os05g48070	LOC_Os03g20020
LOC_Os01g27360	LOC_Os09g38630	novel.223	novel.223	ChrUn.fgenesh.gene.18	LOC_Os02g37690		LOC_Os08g33640	LOC_Os02g12350	LOC_Os08g07830	LOC_Os06g37150	LOC_Os08g07080	LOC_Os07g47840
LOC_Os07g33050	LOC_Os07g34520	novel.84	LOC_Os02g07800	LOC_Os07g07480	LOC_Os11g16550		LOC_Os01g42900	LOC_Os03g57920	LOC_Os12g23460	LOC_Os04g45834	LOC_Os05g34070	LOC_Os10g35070
LOC_Os07g36490	LOC_Os02g19410	LOC_Os05g46290	novel.1198	LOC_Os06g45710	LOC_Os11g31060		LOC_Os01g51860	LOC_Os01g06390	LOC_Os03g53200	LOC_Os01g09020	novel.1299	LOC_Os03g55230
ChrUn.fgenesh.gene.24	LOC_Os01g62290	LOC_Os06g40940	LOC_Os06g39960	LOC_Os12g21710	LOC_Os01g14020		LOC_Os01g67420	LOC_Os09g21120	novel.389	LOC_Os02g56920	LOC_Os06g11610	LOC_Os03g38970
LOC_Os02g13640	LOC_Os07g40170	LOC_Os01g50460	LOC_Os09g28640	LOC_Os09g07154	LOC_Os09g31478		LOC_Os11g02090	LOC_Os09g32370	LOC_Os03g12370	LOC_Os09g28760	LOC_Os12g33080	LOC_Os05g38530
LOC_Os05g45750	LOC_Os03g51010	LOC_Os07g46520	LOC_Os02g44870	LOC_Os06g21330	LOC_Os08g33540		LOC_Os05g33030	novel.2242	LOC_Os08g39560	LOC_Os01g25500	LOC_Os02g46260	LOC_Os09g33820
LOC_Os09g10201	novel.1609	LOC_Os03g61090	LOC_Os07g26940	LOC_Os04g51150	LOC_Os07g04840		LOC_Os02g32590	LOC_Os02g16110	LOC_Os07g12630	LOC_Os04g11400	LOC_Os12g17804	LOC_Os01g01700
LOC_Os02g01030	novel.2113	LOC_Os05g34070	LOC_Os12g11240	LOC_Os03g48000	novel.1451		LOC_Os09g31478	LOC_Os11g38270	LOC_Os03g28300	LOC_Os07g40690	LOC_Os02g52150	LOC_Os01g33615
LOC_Os03g38500	LOC_Os08g42750	LOC_Os09g20810	LOC_Os12g03899	LOC_Os06g22030	LOC_Os05g51420		LOC_Os05g41550	LOC_Os08g02450	LOC_Os02g32590	LOC_Os01g56710	LOC_Os06g24430	LOC_Os01g50910
LOC_Os06g02620	LOC_Os01g50290	LOC_Os03g17060	LOC_Os01g53750	LOC_Os12g42390	novel.669		LOC_Os11g11020	LOC_Os11g30600	novel.1683	novel.2298	LOC_Os06g22030	LOC_Os06g45840
LOC_Os11g33100	LOC_Os12g23670	LOC_Os01g62290	LOC_Os04g59340	LOC_Os06g05860	LOC_Os06g02580		LOC_Os02g39884	LOC_Os02g17480	LOC_Os07g09675	LOC_Os06g46060	LOC_Os10g35840	LOC_Os11g34190
LOC_Os03g04970	LOC_Os06g49030	LOC_Os07g48350	LOC_Os03g53400	LOC_Os04g36730	LOC_Os01g11570		LOC_Os12g10320	LOC_Os10g39210	LOC_Os06g39260	LOC_Os01g50280	LOC_Os01g50910	LOC_Os10g36680
novel.1234	LOC_Os06g37140	LOC_Os06g13760	LOC_Os08g02210	LOC_Os06g13650	LOC_Os04g43200		novel.1537	LOC_Os08g01480	LOC_Os02g09060	LOC_Os06g05630	LOC_Os01g65660	LOC_Os12g03260
LOC_Os06g33200	LOC_Os08g45120	LOC_Os05g34950	LOC_Os07g48160	LOC_Os09g29190	LOC_Os09g07120		LOC_Os07g02460	novel.1812	LOC_Os09g31486	novel.997	LOC_Os10g41100	LOC_Os06g21890
LOC_Os10g34520	LOC_Os12g37580	LOC_Os03g60580	LOC_Os05g34070	LOC_Os06g24990	LOC_Os06g49160		novel.1405	LOC_Os04g31710	LOC_Os03g53910	LOC_Os11g43860	LOC_Os01g36090	LOC_Os08g38460
LOC_Os10g39220	LOC_Os02g44090	LOC_Os01g32780	LOC_Os05g49880	LOC_Os03g63480	LOC_Os07g06644		LOC_Os05g46460	LOC_Os12g32560	LOC_Os03g60370	LOC_Os01g22380	LOC_Os01g64960	LOC_Os06g43210
LOC_Os02g10710	LOC_Os02g39210	LOC_Os02g30110	LOC_Os03g47610	LOC_Os07g35310	LOC_Os01g04380		LOC_Os11g01869	LOC_Os02g20700	LOC_Os01g22380	novel.1461	LOC_Os12g39630	LOC_Os09g34910
LOC_Os02g13360	LOC_Os02g41850	LOC_Os06g21380	LOC_Os01g03549	LOC_Os06g39960	LOC_Os02g36880		LOC_Os05g07810	LOC_Os11g47980	LOC_Os03g55320	LOC_Os08g37432	LOC_Os01g61120	LOC_Os10g35050
LOC_Os12g43550	LOC_Os01g01980	LOC_Os03g14910	LOC_Os10g38206	LOC_Os01g70860	novel.1410		LOC_Os01g72110	LOC_Os02g33680	LOC_Os12g12080	LOC_Os10g34520	LOC_Os08g08440	LOC_Os05g33710
LOC_Os10g38870	LOC_Os04g58190	LOC_Os12g34400	LOC_Os08g04440	LOC_Os02g52650	LOC_Os04g58890		novel.568	novel.1083	LOC_Os08g44015	LOC_Os04g20290	LOC_Os04g51150	LOC_Os05g30250
LOC_Os08g29530	LOC_Os01g48030	LOC_Os07g07550	novel.188	LOC_Os05g44340	LOC_Os07g22070		LOC_Os08g34740	LOC_Os04g47450	LOC_Os07g01110	LOC_Os04g37990	LOC_Os09g21120	LOC_Os06g36330
LOC_Os03g51010	LOC_Os01g52900	LOC_Os08g40580	LOC_Os11g08100	LOC_Os05g47730	LOC_Os08g32980		LOC_Os10g28040	LOC_Os04g44100	LOC_Os12g02050	LOC_Os07g12630	LOC_Os12g13490	LOC_Os11g14300
LOC_Os04g26920	LOC_Os11g29090	LOC_Os04g33300	LOC_Os05g48650	LOC_Os12g17600	LOC_Os09g30418		LOC_Os01g21410	LOC_Os07g34690	LOC_Os08g34740	LOC_Os12g44190	LOC_Os11g05170	LOC_Os02g50210
LOC_Os06g48300	LOC_Os07g26660	LOC_Os02g18390	LOC_Os10g25430	LOC_Os09g10204	LOC_Os01g02000		LOC_Os07g31530	LOC_Os02g02330	LOC_Os03g61650	LOC_Os01g01980	LOC_Os04g02050	LOC_Os01g73250
novel.2151	LOC_Os07g49220	LOC_Os08g34220	LOC_Os03g17220	LOC_Os02g52270	LOC_Os11g41710		LOC_Os12g04424	LOC_Os03g26460	LOC_Os01g70570	LOC_Os07g41250	LOC_Os02g45225	LOC_Os02g38000
LOC_Os03g57900	LOC_Os05g48810	LOC_Os05g18294	LOC_Os11g41680	LOC_Os01g11110	LOC_Os10g31850		LOC_Os04g57739	LOC_Os02g19410	LOC_Os03g22440	LOC_Os06g34100	novel.1483	LOC_Os08g37874
LOC_Os11g32260	LOC_Os05g23410	LOC_Os12g40550	LOC_Os04g25400	LOC_Os11g42480	LOC_Os02g45540		LOC_Os02g47110	LOC_Os05g49500	LOC_Os04g15690	LOC_Os08g10310	LOC_Os11g43860	LOC_Os02g37430
LOC_Os09g25314	LOC_Os09g33780	LOC_Os03g24070	LOC_Os09g03680	LOC_Os05g38140	novel.1234		LOC_Os09g34330	LOC_Os04g11030	LOC_Os04g37960	LOC_Os10g37530	LOC_Os03g55070	LOC_Os07g26320
LOC_Os11g38190	LOC_Os11g43790	LOC_Os01g56990	LOC_Os03g07960	LOC_Os01g51290	LOC_Os02g44770		LOC_Os03g13840	ChrSy.fgenesh.gene.85	LOC_Os06g05630	LOC_Os01g48250	LOC_Os08g36970	LOC_Os06g39370
LOC_Os05g46480	LOC_Os10g35660	LOC_Os06g29400	LOC_Os04g36062	LOC_Os11g42790	LOC_Os08g03310		LOC_Os01g47540	LOC_Os10g21490	LOC_Os08g17680	LOC_Os03g60080	LOC_Os09g11630	LOC_Os02g44370
LOC_Os12g02050	LOC_Os08g13980	LOC_Os01g71300	LOC_Os01g52640	LOC_Os10g01080	LOC_Os11g34180		LOC_Os03g06240	LOC_Os01g56740	LOC_Os04g19114	LOC_Os12g23670	LOC_Os08g08120	LOC_Os02g45780
LOC_Os01g60830	LOC_Os05g44780	LOC_Os02g57510	LOC_Os06g46900	LOC_Os06g01620	LOC_Os11g24450		LOC_Os03g07190	LOC_Os01g09870	LOC_Os07g14650	LOC_Os02g19410	LOC_Os05g43650	LOC_Os02g41860
LOC_Os03g50280	LOC_Os03g13450	LOC_Os10g29514	novel.1598	LOC_Os08g32930	LOC_Os01g07090		novel.2453	LOC_Os03g06630	LOC_Os06g02410	LOC_Os09g11620	LOC_Os02g41860	novel.1451
LOC_Os01g62890	LOC_Os06g13999	LOC_Os04g43070	LOC_Os01g73110	LOC_Os04g09530	LOC_Os03g44780		LOC_Os02g30200	LOC_Os02g50770	LOC_Os02g36990	LOC_Os01g36090	novel.1914	LOC_Os09g32095
LOC_Os12g06020	LOC_Os09g27830	LOC_Os06g18010	LOC_Os10g40570	LOC_Os01g56780	LOC_Os11g40590		LOC_Os01g52730	LOC_Os09g36960	LOC_Os06g01820	LOC_Os03g25770	LOC_Os05g12260	LOC_Os11g35050
LOC_Os03g17060	LOC_Os06g39260	LOC_Os02g13510	LOC_Os04g33610	LOC_Os08g29530	LOC_Os07g35880		LOC_Os06g48310	LOC_Os02g03280	novel.1461	LOC_Os04g40960	LOC_Os01g06550	LOC_Os06g48350
LOC_Os03g06490	LOC_Os10g28340	LOC_Os11g05050	LOC_Os05g28740	LOC_Os05g51790	LOC_Os02g22260		LOC_Os03g08000	LOC_Os01g53010	LOC_Os06g01360	LOC_Os07g40320	LOC_Os04g53310	LOC_Os05g05900
LOC_Os02g58670	LOC_Os06g30760	LOC_Os05g30140	LOC_Os05g34030	novel.223	LOC_Os05g35140		LOC_Os04g34000	LOC_Os01g58930	LOC_Os05g27930	LOC_Os12g42200	LOC_Os04g38400	LOC_Os05g35410
ChrSy.fgenesh.gene.37	LOC_Os08g42690	LOC_Os05g48800	LOC_Os05g01470	LOC_Os11g13980	LOC_Os03g55660		LOC_Os02g12360	LOC_Os01g27160	LOC_Os04g42910	LOC_Os08g32930	LOC_Os05g23880	LOC_Os04g30420
LOC_Os02g28980	LOC_Os03g08620	LOC_Os08g41390	LOC_Os05g46480	LOC_Os05g33010	LOC_Os03g16020		LOC_Os08g29530	LOC_Os03g51590	LOC_Os02g50680	LOC_Os03g07180	LOC_Os12g02080	LOC_Os11g24120
LOC_Os01g67054	LOC_Os10g41950	LOC_Os09g36700	LOC_Os11g01590	LOC_Os04g49460	LOC_Os12g26880		LOC_Os03g02550	LOC_Os02g43020	LOC_Os12g38810	LOC_Os08g44330	LOC_Os01g53370	LOC_Os04g48710
LOC_Os03g03200	LOC_Os03g57900	LOC_Os02g47560	LOC_Os02g46660	LOC_Os11g45250	LOC_Os11g07020		LOC_Os12g38490	LOC_Os03g05120	LOC_Os01g60730	LOC_Os03g07870	LOC_Os01g11110	LOC_Os03g55870
LOC_Os08g44015	LOC_Os06g19300	LOC_Os10g42510	LOC_Os03g19560	LOC_Os03g55670	LOC_Os12g40550		LOC_Os10g39090	LOC_Os03g49132	LOC_Os07g36600	LOC_Os06g48310	LOC_Os08g33810	LOC_Os01g06460
LOC_Os06g46060	LOC_Os02g37000	LOC_Os05g33010	LOC_Os05g07300	LOC_Os04g33300	LOC_Os05g33280		LOC_Os04g51080	novel.1201	LOC_Os04g58890	LOC_Os08g31280	LOC_Os01g03620	LOC_Os02g13510
LOC_Os03g21040	LOC_Os03g18490	LOC_Os12g05210	LOC_Os01g03040	LOC_Os03g61890	LOC_Os05g43770		LOC_Os01g63770	LOC_Os01g60730	LOC_Os10g06510	LOC_Os02g10830	novel.2402	LOC_Os02g21300
LOC_Os05g01290	LOC_Os01g25630	LOC_Os02g56880	LOC_Os10g41930	LOC_Os04g59610	LOC_Os02g10590		LOC_Os02g39930	LOC_Os02g56900	LOC_Os01g15270	LOC_Os02g03310	LOC_Os07g09400	LOC_Os03g58764
LOC_Os01g16350	novel.560	LOC_Os05g30454	LOC_Os01g49720	LOC_Os04g35260	novel.1604		LOC_Os01g14090	LOC_Os05g25630	LOC_Os06g51100	LOC_Os03g13840	LOC_Os09g33550	LOC_Os03g45619
LOC_Os04g23550	LOC_Os01g67010	LOC_Os04g42910	LOC_Os10g02990	LOC_Os06g20060	LOC_Os08g03880		LOC_Os02g52270	LOC_Os03g05750	LOC_Os08g38170	LOC_Os01g09270	LOC_Os07g48770	LOC_Os12g23780
LOC_Os02g49610	LOC_Os03g57200	LOC_Os06g30370	LOC_Os01g47570	LOC_Os01g25600	LOC_Os05g28200		LOC_Os10g06510	LOC_Os05g33710	LOC_Os11g18830	LOC_Os07g08300	LOC_Os11g11020	novel.706
LOC_Os02g07690	LOC_Os02g46170	LOC_Os05g41120	LOC_Os05g40960	LOC_Os08g10500	LOC_Os01g09880		LOC_Os01g62020	novel.1867	LOC_Os12g23670	LOC_Os07g44740	LOC_Os03g17790	LOC_Os12g13300
LOC_Os01g07970	LOC_Os04g53360	LOC_Os08g01370	LOC_Os03g51550	LOC_Os05g39240	LOC_Os03g05530		LOC_Os03g01020	LOC_Os04g57739	LOC_Os05g46130	LOC_Os01g12464	LOC_Os08g34390	LOC_Os04g48484
LOC_Os12g41490	LOC_Os02g10710	LOC_Os03g07870	LOC_Os07g48340	LOC_Os04g37580	LOC_Os03g45710		LOC_Os06g46770	LOC_Os08g16710	LOC_Os11g44750	LOC_Os10g40710	LOC_Os04g45490	LOC_Os02g55480
LOC_Os07g49310	LOC_Os09g33820	novel.1234	LOC_Os05g35140	LOC_Os02g52860	LOC_Os06g40640		LOC_Os06g48300	LOC_Os01g73662	LOC_Os10g24090	LOC_Os09g30300	LOC_Os02g44870	novel.2008
LOC_Os02g32590	novel.1192	LOC_Os03g63950	LOC_Os03g10080	LOC_Os09g11480	LOC_Os05g14180		LOC_Os10g12750	LOC_Os05g23410	LOC_Os04g48350	LOC_Os05g15510	LOC_Os09g19980	LOC_Os10g15240
LOC_Os08g31580	LOC_Os04g34030	LOC_Os01g73910	LOC_Os01g04020	LOC_Os04g50700	LOC_Os02g58720		LOC_Os12g38810	LOC_Os02g11859	LOC_Os06g22030	LOC_Os01g02870	LOC_Os01g65169	LOC_Os05g37930
LOC_Os07g09675	LOC_Os02g02410	LOC_Os04g57850	LOC_Os06g06180	LOC_Os03g53340	novel.777		LOC_Os10g32810	LOC_Os05g42240	LOC_Os07g43604	LOC_Os02g13510	LOC_Os06g04920	LOC_Os02g04720
LOC_Os02g04860	novel.1819	LOC_Os07g39350	LOC_Os12g40550	LOC_Os07g22930	LOC_Os01g16620		LOC_Os03g18490	LOC_Os04g04999	LOC_Os03g02460	novel.1299	LOC_Os08g07830	LOC_Os05g46480
LOC_Os01g62970	LOC_Os02g50110	LOC_Os10g03690	LOC_Os08g10500	LOC_Os02g04160	novel.917		LOC_Os02g30110	LOC_Os01g46050	LOC_Os02g33060	LOC_Os03g55810	LOC_Os07g38850	LOC_Os01g37750
LOC_Os01g51860	LOC_Os10g32658	LOC_Os01g70570	LOC_Os11g08670	LOC_Os08g25090	LOC_Os06g22690		LOC_Os02g28970	LOC_Os01g38520	LOC_Os01g17470	LOC_Os11g23070	novel.232	LOC_Os03g60840
LOC_Os01g03320	LOC_Os07g36810	LOC_Os06g30750	LOC_Os07g35310	LOC_Os10g35840	LOC_Os07g01030		LOC_Os06g09900	LOC_Os05g06480	LOC_Os02g51300	LOC_Os11g25160	LOC_Os03g04100	LOC_Os02g12580
LOC_Os11g11020	LOC_Os08g10500	LOC_Os01g03390	LOC_Os05g42360	novel.1514	LOC_Os09g02180		LOC_Os10g42780	LOC_Os03g56540	LOC_Os03g44780	novel.891	LOC_Os11g23070	LOC_Os11g45710
LOC_Os09g21120	LOC_Os11g29780	LOC_Os11g01880	LOC_Os03g61090	LOC_Os09g27040	LOC_Os06g06802		LOC_Os08g03430	LOC_Os03g58764	LOC_Os03g51459	LOC_Os04g45000	LOC_Os12g33150	LOC_Os08g42550
LOC_Os07g47510	LOC_Os05g37520	LOC_Os02g03560	LOC_Os04g51400	LOC_Os05g13360	LOC_Os09g03200		LOC_Os06g30950	LOC_Os08g29340	LOC_Os02g46260	LOC_Os02g52930	LOC_Os07g30150	LOC_Os02g33380
LOC_Os07g01020	LOC_Os08g33020	LOC_Os05g03540	LOC_Os03g25869	LOC_Os01g62244	LOC_Os10g13914		LOC_Os04g52500	LOC_Os12g29400	LOC_Os08g09690	LOC_Os11g08569	LOC_Os01g24020	LOC_Os12g39200
LOC_Os01g09620	LOC_Os02g41840	LOC_Os01g51410	LOC_Os01g67320	LOC_Os04g10750	LOC_Os03g04080		LOC_Os01g60860	LOC_Os12g02930	LOC_Os07g35600	LOC_Os01g33360	LOC_Os07g07520	LOC_Os02g26404
LOC_Os02g43790	LOC_Os05g23250	LOC_Os02g46970	LOC_Os11g39020	LOC_Os04g38600	LOC_Os03g56540		LOC_Os10g39220	LOC_Os11g38120	LOC_Os04g57350	novel.717	LOC_Os06g37150	LOC_Os12g07030
LOC_Os02g56880	LOC_Os01g04210	LOC_Os04g41160	LOC_Os11g43860	LOC_Os07g40580	novel.1376		LOC_Os09g27040	LOC_Os04g42260	LOC_Os06g19650	LOC_Os05g45550	LOC_Os06g12460	LOC_Os03g40260
LOC_Os07g35070	LOC_Os09g28760	LOC_Os05g48650	LOC_Os04g38400	LOC_Os11g40600	LOC_Os11g08100		LOC_Os10g21560	LOC_Os02g44850	LOC_Os03g29760	LOC_Os05g33710	LOC_Os08g08205	LOC_Os08g40910
LOC_Os02g06830	LOC_Os04g48350	LOC_Os07g41410	LOC_Os03g44380	LOC_Os02g04510	LOC_Os09g23820		LOC_Os03g51000	LOC_Os02g52040	LOC_Os11g17970	LOC_Os06g46880	LOC_Os11g26780	LOC_Os02g43020
LOC_Os12g37400	LOC_Os03g15720	LOC_Os02g55300	LOC_Os04g43800	LOC_Os01g68790	LOC_Os02g37060		LOC_Os03g63540	LOC_Os04g30420	LOC_Os05g48850	LOC_Os09g09660	LOC_Os01g16260	LOC_Os04g28040
LOC_Os10g41420	LOC_Os08g40940	LOC_Os10g34230	LOC_Os02g58270	LOC_Os05g10670	LOC_Os01g60830		LOC_Os06g09820	LOC_Os02g28970	LOC_Os05g28290	LOC_Os10g42800	LOC_Os08g38610	LOC_Os02g50220
LOC_Os01g50370	LOC_Os01g02160	LOC_Os01g10450	LOC_Os09g26400	LOC_Os10g41790	LOC_Os02g08490		novel.183	LOC_Os08g40690	LOC_Os04g45834	LOC_Os01g64120	LOC_Os03g08490	LOC_Os02g33710
LOC_Os02g04160	LOC_Os02g01290	LOC_Os07g03920	LOC_Os02g42600	LOC_Os11g32260	LOC_Os03g61160		LOC_Os06g13580	LOC_Os01g08560	LOC_Os08g07840	LOC_Os01g72110	LOC_Os07g38230	LOC_Os02g37309
LOC_Os02g15120	LOC_Os10g08474	LOC_Os02g01540	novel.913	LOC_Os07g46990	LOC_Os01g15880		LOC_Os07g08880	LOC_Os05g45540	LOC_Os07g09400	LOC_Os06g05410	LOC_Os05g33710	LOC_Os09g30300
LOC_Os01g13760	LOC_Os11g43140	LOC_Os02g57840	LOC_Os05g32970	LOC_Os09g36700	LOC_Os03g56670		LOC_Os10g37660	LOC_Os02g45380	LOC_Os06g09950	LOC_Os10g01920	LOC_Os06g12940	novel.2120
LOC_Os10g22750	LOC_Os03g21110	LOC_Os05g28090	LOC_Os02g21750	LOC_Os05g32230	LOC_Os11g10470		LOC_Os05g07940	LOC_Os02g44090	LOC_Os01g38490	LOC_Os06g17070	LOC_Os07g38440	LOC_Os06g25010
LOC_Os11g44940	LOC_Os01g67040	LOC_Os04g34580	LOC_Os01g73500	LOC_Os01g58890	LOC_Os03g18590		LOC_Os01g60770	LOC_Os03g21220	LOC_Os11g10560	LOC_Os10g19930	LOC_Os11g38880	LOC_Os03g57750
LOC_Os07g07550	LOC_Os11g38250	LOC_Os07g08150	LOC_Os12g20150	LOC_Os01g47280	LOC_Os02g40510		LOC_Os10g33450	LOC_Os08g39140	LOC_Os01g14760	novel.1836	LOC_Os11g04010	LOC_Os06g03940
LOC_Os02g20930	novel.2346	LOC_Os02g04510	LOC_Os11g42480	LOC_Os11g16550	LOC_Os08g38460		LOC_Os01g28030	LOC_Os03g13740	LOC_Os08g38460	LOC_Os03g06680	LOC_Os02g22570	LOC_Os09g03190
novel.952	LOC_Os03g14440	LOC_Os06g48560	LOC_Os05g45810	LOC_Os01g50400	LOC_Os06g04270		LOC_Os06g45060	LOC_Os04g55505	LOC_Os12g03200	LOC_Os12g05520	LOC_Os12g05660	LOC_Os06g06510
LOC_Os03g52940	LOC_Os03g60780	LOC_Os03g20340	LOC_Os06g09550	LOC_Os12g10710	LOC_Os02g02520		LOC_Os02g44500	LOC_Os03g46100	novel.2468	LOC_Os10g40510	LOC_Os02g16490	LOC_Os01g02870
LOC_Os05g48650	LOC_Os02g17480	LOC_Os12g40780	LOC_Os12g05890	LOC_Os01g06660	LOC_Os02g48640		novel.1549	LOC_Os01g56690	LOC_Os05g46780	LOC_Os05g47540	novel.627	LOC_Os03g49350
LOC_Os01g51870	LOC_Os05g49760	LOC_Os02g53790	LOC_Os06g39330	LOC_Os09g36240	LOC_Os04g59340		LOC_Os04g46860	LOC_Os06g12930	LOC_Os07g10840	LOC_Os07g19090	LOC_Os09g27010	novel.1488
LOC_Os03g13840	LOC_Os01g32780	LOC_Os10g17260	LOC_Os03g49430	LOC_Os01g13690	novel.2402		LOC_Os09g24440	LOC_Os05g03910	LOC_Os12g12880	LOC_Os01g11730	LOC_Os05g29810	LOC_Os01g12340
LOC_Os03g50870	LOC_Os04g27810	LOC_Os02g04860	LOC_Os12g31350	LOC_Os01g16170	LOC_Os10g32550		LOC_Os04g33040	LOC_Os12g37400	LOC_Os09g31130	LOC_Os01g19450	LOC_Os06g39050	LOC_Os01g28980
LOC_Os03g60580	LOC_Os04g51490	LOC_Os05g46780	LOC_Os07g01090	LOC_Os12g07060	novel.2214		LOC_Os01g72610	LOC_Os05g02030	LOC_Os06g36330	LOC_Os01g53370	LOC_Os11g44800	LOC_Os10g23204
LOC_Os03g44380	LOC_Os01g04580	LOC_Os03g12370	LOC_Os02g11640	LOC_Os05g51150	LOC_Os11g26780		LOC_Os03g05310	LOC_Os12g06030	LOC_Os10g38470	LOC_Os03g43524	LOC_Os07g47010	LOC_Os03g29470
LOC_Os05g39760	LOC_Os01g11130	LOC_Os03g49630	LOC_Os04g52479	LOC_Os02g57160	LOC_Os01g55570		LOC_Os03g51459	LOC_Os02g26580	LOC_Os08g33020	LOC_Os01g03340	LOC_Os06g40440	LOC_Os04g57810
LOC_Os03g59700	LOC_Os10g08319	LOC_Os01g64870	LOC_Os11g05260	novel.1231	LOC_Os10g42190		LOC_Os12g03260	LOC_Os06g13320	LOC_Os07g47510	LOC_Os03g13274	LOC_Os01g62840	LOC_Os07g10840
LOC_Os10g03690	LOC_Os06g04390	LOC_Os06g46060	LOC_Os09g36070	novel.2073	LOC_Os07g24400		LOC_Os12g22284	LOC_Os06g30960	LOC_Os04g46330	LOC_Os11g26790	LOC_Os07g25970	LOC_Os05g32370
novel.1123	LOC_Os01g07530	LOC_Os05g51670	LOC_Os12g13910	LOC_Os03g16020	LOC_Os06g02960		LOC_Os04g59150	novel.1537	LOC_Os04g44830	LOC_Os10g37640	LOC_Os12g03200	LOC_Os06g06802
LOC_Os03g20380	LOC_Os11g47980	LOC_Os04g34000	LOC_Os11g31060	LOC_Os06g06490	LOC_Os04g33300		LOC_Os02g12380	LOC_Os01g52900	LOC_Os01g28030	LOC_Os01g73170	LOC_Os02g04160	LOC_Os02g20540
LOC_Os12g12880	LOC_Os01g07970	LOC_Os03g23980	LOC_Os02g10350	LOC_Os05g42360	LOC_Os06g39240		LOC_Os07g42220	novel.1570	LOC_Os06g24711	LOC_Os07g43230	LOC_Os01g49720	LOC_Os08g02450
LOC_Os09g11230	LOC_Os02g40330	LOC_Os12g04240	LOC_Os05g30350	LOC_Os03g17140	LOC_Os03g26530		LOC_Os03g05300	LOC_Os03g50410	LOC_Os09g25314	novel.1975	LOC_Os09g07120	LOC_Os01g43750
LOC_Os03g61960	LOC_Os08g03320	LOC_Os05g11320	LOC_Os04g37990	LOC_Os05g06890	LOC_Os03g16040		LOC_Os08g38370	novel.2504	LOC_Os04g31350	LOC_Os10g25230	LOC_Os04g51110	LOC_Os09g19970
LOC_Os12g41160	LOC_Os09g08700	LOC_Os06g40440	LOC_Os03g19720	LOC_Os11g40590	LOC_Os04g51300		LOC_Os06g03670	LOC_Os10g07974	LOC_Os08g43300	LOC_Os08g01480	LOC_Os06g14240	LOC_Os07g37650
LOC_Os02g57840	LOC_Os01g68370	LOC_Os11g05650	LOC_Os07g30960	LOC_Os03g37240	LOC_Os01g04280		LOC_Os11g08950	LOC_Os02g18390	LOC_Os03g57145	LOC_Os04g40560	novel.217	LOC_Os12g06550
LOC_Os06g46950	LOC_Os11g13840	LOC_Os09g28760	LOC_Os01g68290	LOC_Os06g28050	LOC_Os01g08700		LOC_Os08g38460	LOC_Os05g09280	LOC_Os09g09650	LOC_Os12g06260	LOC_Os08g38460	LOC_Os04g46860
LOC_Os11g04954	LOC_Os02g03320	LOC_Os11g04520	LOC_Os07g01020	LOC_Os03g12840	LOC_Os01g60770		LOC_Os12g02050	LOC_Os02g04650	LOC_Os06g51260	LOC_Os04g52504	LOC_Os01g50450	LOC_Os03g22120
LOC_Os08g38370	LOC_Os05g37060	LOC_Os03g49230	LOC_Os05g41190	LOC_Os06g04270	LOC_Os11g12650		LOC_Os05g34050	LOC_Os01g47500	LOC_Os06g35410	LOC_Os01g58640	LOC_Os04g58890	LOC_Os08g07240
LOC_Os06g10210	LOC_Os11g10370	LOC_Os03g46060	LOC_Os04g33110	LOC_Os09g27030	LOC_Os09g03190		LOC_Os03g10030	LOC_Os01g54470	LOC_Os01g04210	LOC_Os02g44770	LOC_Os11g47970	LOC_Os03g55660
LOC_Os02g10740	LOC_Os03g24640	LOC_Os02g26470	LOC_Os04g33640	LOC_Os09g28910	LOC_Os03g60080		LOC_Os01g01610	LOC_Os06g16160	LOC_Os08g25690	LOC_Os05g23250	LOC_Os03g58764	LOC_Os06g11610
LOC_Os08g23754	LOC_Os03g61500	LOC_Os02g47110	LOC_Os09g25690	LOC_Os12g23180	LOC_Os01g50460		novel.389	LOC_Os10g32550	LOC_Os10g42780	LOC_Os01g68269	LOC_Os06g34730	LOC_Os07g03040
LOC_Os03g56860	LOC_Os05g48780	LOC_Os10g02920	LOC_Os03g56390	LOC_Os12g06910	LOC_Os03g43750		LOC_Os10g32680	LOC_Os01g47570	novel.2443	LOC_Os03g08000	LOC_Os12g31350	LOC_Os10g32550
LOC_Os01g38510	LOC_Os07g26640	LOC_Os09g07660	LOC_Os10g25450	LOC_Os03g20380	LOC_Os06g11400		LOC_Os06g01820	LOC_Os01g62970	LOC_Os06g46880	novel.1730	LOC_Os07g28540	novel.254
LOC_Os01g67150	LOC_Os06g34400	LOC_Os10g33780	LOC_Os03g37411	LOC_Os01g39136	LOC_Os02g04460		LOC_Os02g06640	LOC_Os05g23398	LOC_Os01g45880	LOC_Os07g45570	LOC_Os01g58850	LOC_Os02g07800
LOC_Os08g01370	LOC_Os09g34030	LOC_Os02g16000	LOC_Os01g66890	LOC_Os01g40310	LOC_Os09g28530		LOC_Os03g05750	LOC_Os01g41420	LOC_Os03g13800	LOC_Os11g01590	LOC_Os05g15510	LOC_Os10g42190
LOC_Os01g15270	LOC_Os11g13970	LOC_Os03g57120	novel.1604	LOC_Os03g19560	LOC_Os11g47960		LOC_Os01g22380	LOC_Os08g32420	LOC_Os05g23410	LOC_Os04g45890	LOC_Os01g68960	LOC_Os12g43600
LOC_Os02g49450	LOC_Os06g24990	LOC_Os05g02060	LOC_Os02g54140	LOC_Os06g25010	LOC_Os02g33560		LOC_Os07g36490	LOC_Os01g62770	LOC_Os06g48300	LOC_Os06g30960	LOC_Os08g37432	LOC_Os06g01360
LOC_Os05g46290	LOC_Os04g34190	LOC_Os07g40790	LOC_Os04g33080	LOC_Os07g27180	LOC_Os09g11800		LOC_Os01g01360	LOC_Os10g05140	LOC_Os10g01760	LOC_Os12g35260	LOC_Os03g10080	LOC_Os07g34589
LOC_Os01g04210	LOC_Os06g22925	LOC_Os06g01620	LOC_Os01g72900	LOC_Os01g43040	LOC_Os11g11330		LOC_Os01g11730	novel.173	LOC_Os06g16420	LOC_Os11g02424	LOC_Os05g25600	novel.952
LOC_Os07g43470	LOC_Os10g35080	LOC_Os01g67040	LOC_Os04g58870	LOC_Os07g23150	LOC_Os03g51150		LOC_Os04g48830	LOC_Os09g28760	LOC_Os05g32970	LOC_Os03g13800	LOC_Os01g56780	LOC_Os04g52500
LOC_Os07g46700	LOC_Os01g52740	LOC_Os08g23780	LOC_Os09g24840	LOC_Os06g40180	LOC_Os06g48300		LOC_Os03g61650	LOC_Os07g47010	LOC_Os01g37200	novel.1697	LOC_Os02g04720	LOC_Os01g50410
LOC_Os03g06220	LOC_Os06g48300	LOC_Os05g39770	LOC_Os10g34790	LOC_Os02g39730	LOC_Os10g25060		LOC_Os02g09810	LOC_Os11g32380	LOC_Os05g05940	LOC_Os06g29844	LOC_Os09g36800	LOC_Os01g64790
LOC_Os06g46880	LOC_Os11g37110	LOC_Os04g58890	LOC_Os06g48300	LOC_Os01g42520	novel.217		LOC_Os07g42280	LOC_Os08g15700	LOC_Os08g10500	LOC_Os09g14670	LOC_Os11g24570	LOC_Os08g07830
LOC_Os10g35670	LOC_Os07g37620	LOC_Os01g51250	LOC_Os08g39840	LOC_Os03g21400	LOC_Os05g28320		LOC_Os03g09170	LOC_Os01g39990	LOC_Os12g22145	LOC_Os01g69070	LOC_Os03g60080	LOC_Os06g06470
LOC_Os01g37832	novel.9	LOC_Os08g42740	LOC_Os06g46310	LOC_Os01g39890	LOC_Os08g16830		LOC_Os01g60640	LOC_Os02g44870	LOC_Os11g47760	LOC_Os08g43200	LOC_Os06g21270	LOC_Os02g42850
LOC_Os03g57340	novel.2008	LOC_Os12g39320	LOC_Os05g34980	LOC_Os02g39960	LOC_Os05g35410		LOC_Os05g31620	LOC_Os01g50032	LOC_Os10g12050	LOC_Os04g44924	LOC_Os03g16080	LOC_Os11g05170
LOC_Os08g42550	LOC_Os04g54210	LOC_Os12g37410	LOC_Os03g11910	LOC_Os04g12480	LOC_Os01g49720		LOC_Os09g31482	LOC_Os07g35100	LOC_Os03g44636	LOC_Os01g59840	novel.2163	LOC_Os11g34690
LOC_Os06g13850	LOC_Os07g43950	novel.1785	LOC_Os05g33710	LOC_Os04g37990	LOC_Os06g09340		LOC_Os01g22640	LOC_Os02g45700	LOC_Os02g37000	LOC_Os01g73250	LOC_Os01g67370	LOC_Os09g27050
LOC_Os03g19250	LOC_Os09g23595	LOC_Os09g24230	LOC_Os07g43330	LOC_Os01g59020	LOC_Os07g37550		LOC_Os07g33280	LOC_Os04g56560	LOC_Os03g16610	LOC_Os11g10320	LOC_Os06g02019	LOC_Os02g12380
LOC_Os03g20870	LOC_Os07g27280	LOC_Os05g41490	LOC_Os05g34854	LOC_Os09g31486	novel.1736		LOC_Os03g58764	LOC_Os06g42660	LOC_Os11g25990	LOC_Os07g44950	LOC_Os03g47610	LOC_Os06g09330
LOC_Os01g42190	LOC_Os03g59600	LOC_Os12g39400	LOC_Os05g03480	LOC_Os06g09320	LOC_Os11g43900		LOC_Os09g27670	LOC_Os04g34970	LOC_Os12g06780	LOC_Os02g02670	LOC_Os01g03360	LOC_Os06g20040
LOC_Os10g37630	LOC_Os12g15930	novel.28	LOC_Os05g04610	LOC_Os01g25010	LOC_Os12g38850		LOC_Os03g22440	LOC_Os08g29700	LOC_Os03g26530	novel.856	LOC_Os02g06754	LOC_Os05g27530
LOC_Os04g33610	LOC_Os08g30820	LOC_Os09g25740	LOC_Os01g62070	LOC_Os04g57210	LOC_Os07g06810		LOC_Os06g38470	LOC_Os08g39660	LOC_Os06g04230	LOC_Os05g09410	novel.481	LOC_Os02g26260
LOC_Os11g10240	LOC_Os09g38870	LOC_Os03g51350	LOC_Os12g29950	LOC_Os04g22900	LOC_Os01g50910		LOC_Os04g53190	LOC_Os02g01290	LOC_Os01g68290	LOC_Os11g47980	LOC_Os12g40470	LOC_Os10g30850
LOC_Os01g55260	LOC_Os07g16860	LOC_Os08g07720	LOC_Os02g47560	LOC_Os07g36450	LOC_Os10g16974		LOC_Os05g06780	LOC_Os01g47870	novel.84	LOC_Os12g04204	LOC_Os12g12580	LOC_Os04g53620
LOC_Os03g16570	LOC_Os11g26790	LOC_Os05g23880	LOC_Os01g68960	LOC_Os09g31130	LOC_Os03g53170		LOC_Os04g31760	novel.953	LOC_Os02g49620	LOC_Os07g45080	LOC_Os04g05010	LOC_Os07g42640
LOC_Os05g05390	LOC_Os03g58764	LOC_Os02g04650	LOC_Os01g39890	LOC_Os03g50500	novel.440		LOC_Os02g56880	LOC_Os07g05365	LOC_Os05g09550	LOC_Os06g05355	LOC_Os11g37560	LOC_Os06g30950
LOC_Os02g03620	LOC_Os09g15670	LOC_Os07g06700	LOC_Os02g36450	LOC_Os03g16700	novel.897		LOC_Os12g39320	LOC_Os06g30970	LOC_Os05g38830	LOC_Os03g16874	LOC_Os10g07300	LOC_Os03g38020
LOC_Os02g09600	LOC_Os06g11440	LOC_Os02g31860	LOC_Os08g31810	LOC_Os05g31020	LOC_Os05g06660		LOC_Os03g16570	LOC_Os08g04370	LOC_Os08g40270	LOC_Os02g39930	LOC_Os01g46926	LOC_Os01g18880
LOC_Os02g33230	LOC_Os01g65920	LOC_Os12g41250	LOC_Os12g08760	LOC_Os12g04240	LOC_Os02g49520		LOC_Os03g19290	LOC_Os03g57340	LOC_Os02g56360	LOC_Os07g05940	LOC_Os08g43334	LOC_Os05g25850
LOC_Os09g29840	LOC_Os08g02450	LOC_Os10g37980	LOC_Os03g56370	LOC_Os05g03960	LOC_Os03g16170		LOC_Os04g25560	LOC_Os03g15720	LOC_Os08g33640	LOC_Os11g16310	LOC_Os08g34220	novel.481
LOC_Os05g48670	novel.1235	LOC_Os01g08560	LOC_Os09g31486	LOC_Os01g41220	LOC_Os07g07290		LOC_Os12g41930	LOC_Os06g04390	LOC_Os03g37411	LOC_Os05g38290	LOC_Os03g52010	LOC_Os09g20540
LOC_Os03g22350	LOC_Os06g07060	LOC_Os12g38430	LOC_Os06g18150	LOC_Os11g44800	LOC_Os10g40720		LOC_Os07g34570	LOC_Os06g43770	LOC_Os02g10710	LOC_Os08g29340	LOC_Os03g20120	LOC_Os08g34740
LOC_Os04g40950	novel.1384	LOC_Os02g39960	novel.1892	LOC_Os01g72240	LOC_Os01g10400		LOC_Os05g08970	LOC_Os06g39260	LOC_Os12g03470	LOC_Os02g22570	LOC_Os07g47250	LOC_Os05g27930
LOC_Os05g31620	LOC_Os03g55810	LOC_Os10g26150	LOC_Os08g25090	LOC_Os06g11060	LOC_Os07g25430		LOC_Os01g14410	LOC_Os05g12770	LOC_Os01g36090	LOC_Os07g44370	LOC_Os03g16874	LOC_Os03g22890
LOC_Os05g48640	LOC_Os04g55550	LOC_Os01g73250	LOC_Os03g18190	LOC_Os04g25400	LOC_Os08g40060		LOC_Os12g37410	LOC_Os05g11600	LOC_Os10g27030	LOC_Os01g71340	LOC_Os07g43570	LOC_Os12g15505
LOC_Os07g26660	novel.339	LOC_Os11g05700	LOC_Os10g35670	LOC_Os03g39760	LOC_Os11g16310		LOC_Os03g25990	LOC_Os04g50180	LOC_Os07g36420	novel.2044	LOC_Os09g23595	LOC_Os03g38960
LOC_Os01g51920	LOC_Os07g09950	novel.1123	LOC_Os08g36590	LOC_Os12g03899	LOC_Os11g19850		LOC_Os01g57420	LOC_Os02g19400	LOC_Os06g01934	LOC_Os03g46770	LOC_Os10g41550	LOC_Os07g48890
LOC_Os07g09420	LOC_Os11g06770	LOC_Os09g28390	LOC_Os01g36090	LOC_Os06g42650	LOC_Os05g18850		LOC_Os09g01640	LOC_Os05g34530	novel.2296	LOC_Os05g35410	LOC_Os12g42200	LOC_Os07g08880
LOC_Os05g50340	LOC_Os01g58930	LOC_Os10g42800	LOC_Os12g44310	LOC_Os03g54100	LOC_Os05g41640		LOC_Os12g02800	LOC_Os07g43970	LOC_Os08g38370	LOC_Os01g17396	LOC_Os10g34750	LOC_Os11g05410
LOC_Os01g32780	novel.688	LOC_Os02g39200	LOC_Os12g27520	LOC_Os05g07300	LOC_Os02g52180		novel.552	LOC_Os02g26470	LOC_Os06g48310	LOC_Os08g25090	LOC_Os03g18170	LOC_Os08g09610
LOC_Os03g53750	LOC_Os06g25010	LOC_Os08g44015	LOC_Os04g35500	LOC_Os09g21120	LOC_Os11g12350		LOC_Os01g58870	LOC_Os01g55260	LOC_Os11g43860	LOC_Os09g21120	LOC_Os04g57350	LOC_Os06g21330
LOC_Os08g41080	LOC_Os05g34730	LOC_Os03g05530	LOC_Os01g25600	LOC_Os10g38940	LOC_Os04g59330		LOC_Os01g12464	LOC_Os01g56280	LOC_Os02g02410	LOC_Os06g41380	LOC_Os01g45140	LOC_Os08g09250
LOC_Os02g17500	LOC_Os02g28970	LOC_Os05g37520	LOC_Os02g02970	LOC_Os01g65920	LOC_Os05g47700		LOC_Os12g44200	LOC_Os04g58190	LOC_Os01g56460	LOC_Os10g39500	LOC_Os03g51760	LOC_Os07g26940
LOC_Os10g28440	novel.45	LOC_Os06g51260	LOC_Os06g11380	LOC_Os03g31290	LOC_Os06g08600		LOC_Os06g09950	LOC_Os11g44800	LOC_Os08g02140	novel.1488	LOC_Os03g45250	LOC_Os05g05930
LOC_Os03g08830	LOC_Os03g20970	LOC_Os04g54630	LOC_Os08g31580	LOC_Os05g51670	LOC_Os07g49310		LOC_Os04g38026	LOC_Os04g55550	LOC_Os10g40740	LOC_Os03g53910	LOC_Os02g13850	LOC_Os08g43670
LOC_Os10g30450	LOC_Os12g04980	LOC_Os09g28620	LOC_Os10g42780	novel.1551	LOC_Os03g08820		LOC_Os08g01370	LOC_Os06g48210	LOC_Os01g67420	LOC_Os06g48180	LOC_Os12g41590	LOC_Os08g11470
LOC_Os06g05130	LOC_Os04g53160	LOC_Os08g27850	LOC_Os05g07880	LOC_Os01g64360	LOC_Os11g20790		LOC_Os02g55600	LOC_Os01g07530	LOC_Os04g48130	LOC_Os07g35810	novel.804	LOC_Os05g05500
LOC_Os01g72530	LOC_Os11g25110	LOC_Os03g59700	LOC_Os02g56160	LOC_Os04g47360	LOC_Os02g50799		LOC_Os02g02410	LOC_Os08g39560	LOC_Os05g13810	LOC_Os03g19290	LOC_Os11g08200	LOC_Os01g46970
LOC_Os06g19630	LOC_Os12g34390	LOC_Os03g16460	LOC_Os08g32980	novel.287	LOC_Os01g06660		LOC_Os12g12080	LOC_Os05g33410	LOC_Os07g43950	LOC_Os10g02920	LOC_Os05g30410	LOC_Os09g14680
LOC_Os08g29340	LOC_Os05g07940	LOC_Os03g60790	LOC_Os08g31340	LOC_Os10g28340	LOC_Os02g09940		LOC_Os02g16030	LOC_Os05g51670	LOC_Os02g41850	LOC_Os02g56900	LOC_Os04g54840	LOC_Os10g02920
LOC_Os12g20410	LOC_Os02g30090	LOC_Os02g12480	LOC_Os10g41749	LOC_Os05g31140	LOC_Os06g02500		LOC_Os08g35710	LOC_Os02g39000	LOC_Os11g44940	LOC_Os03g31570	LOC_Os03g29240	LOC_Os03g04010
LOC_Os06g13990	LOC_Os11g19864	LOC_Os03g50250	LOC_Os03g52910	LOC_Os08g01610	LOC_Os12g29950		novel.2298	LOC_Os09g11180	LOC_Os09g01640	LOC_Os04g41280	LOC_Os08g13440	LOC_Os05g13950
LOC_Os02g50680	LOC_Os08g16710	LOC_Os02g10990	LOC_Os03g57260	LOC_Os01g43700	LOC_Os02g07010		LOC_Os05g45750	LOC_Os07g36100	LOC_Os02g41800	LOC_Os01g16350	LOC_Os11g42790	LOC_Os04g55930
LOC_Os01g14840	LOC_Os06g22970	LOC_Os07g23150	ChrUn.fgenesh.gene.24	LOC_Os02g41860	LOC_Os03g18490		LOC_Os01g62970	LOC_Os10g35080	LOC_Os01g13760	LOC_Os08g31580	LOC_Os05g31020	LOC_Os09g33710
LOC_Os02g49520	LOC_Os01g37100	LOC_Os12g04924	LOC_Os01g11110	LOC_Os08g04560	LOC_Os08g38170		LOC_Os01g37200	LOC_Os03g32480	LOC_Os03g14050	LOC_Os02g01210	LOC_Os12g38850	novel.1914
LOC_Os10g41820	LOC_Os10g39220	LOC_Os10g30450	LOC_Os12g01744	LOC_Os03g63700	LOC_Os11g29230		LOC_Os07g30300	LOC_Os03g08310	LOC_Os02g44770	LOC_Os03g01170	LOC_Os03g13850	LOC_Os02g40510
LOC_Os09g28390	LOC_Os01g74146	LOC_Os07g02140	LOC_Os06g39140	LOC_Os04g13140	LOC_Os03g37240		LOC_Os07g49390	LOC_Os11g38280	LOC_Os05g49270	LOC_Os02g26404	LOC_Os04g51290	LOC_Os11g03300
LOC_Os04g58890	LOC_Os08g36150	LOC_Os04g52540	LOC_Os10g33420	LOC_Os02g41590	LOC_Os02g44680		LOC_Os06g10670	LOC_Os01g60640	LOC_Os12g38140	LOC_Os02g46260	LOC_Os03g56940	LOC_Os12g38810
LOC_Os09g20810	LOC_Os01g12464	LOC_Os04g54210	LOC_Os08g23754	LOC_Os05g11780	LOC_Os08g15460		novel.1502	LOC_Os12g41490	LOC_Os09g27670	LOC_Os01g50080	LOC_Os04g46990	LOC_Os06g21369
LOC_Os10g35720	LOC_Os06g05000	LOC_Os11g26790	LOC_Os04g49890	LOC_Os03g07190	LOC_Os02g03700		LOC_Os04g31270	LOC_Os04g40960	LOC_Os12g44200	LOC_Os01g56720	LOC_Os03g50070	LOC_Os03g62270
LOC_Os01g72110	LOC_Os06g12530	LOC_Os11g14300	LOC_Os02g39730	LOC_Os06g23870	LOC_Os05g07130		LOC_Os03g16170	LOC_Os01g18100	LOC_Os08g10250	novel.1551	LOC_Os11g26570	LOC_Os05g12140
LOC_Os08g19550	LOC_Os05g07560	LOC_Os03g28140	LOC_Os01g72570	LOC_Os11g13670	LOC_Os12g43600		LOC_Os02g41800	LOC_Os03g56440	LOC_Os09g11230	LOC_Os11g31050	novel.1	LOC_Os02g44360
LOC_Os09g35940	novel.2409	LOC_Os07g01020	LOC_Os05g42060	LOC_Os06g39040	LOC_Os01g51410		LOC_Os01g09640	LOC_Os04g02560	LOC_Os03g46110	LOC_Os06g49690	LOC_Os10g40510	LOC_Os02g44320
LOC_Os06g01620	LOC_Os02g48350	LOC_Os06g14390	LOC_Os07g35790	LOC_Os06g22380	LOC_Os09g11250		LOC_Os04g40380	LOC_Os03g55320	novel.2453	LOC_Os03g46110	LOC_Os03g20700	LOC_Os01g16124
LOC_Os02g09810	novel.372	LOC_Os03g27040	LOC_Os05g03900	LOC_Os05g47700	LOC_Os01g14440		LOC_Os08g39870	LOC_Os07g43260	LOC_Os10g29514	LOC_Os06g45840	LOC_Os02g26470	LOC_Os03g59550
LOC_Os12g37519	LOC_Os06g23100	LOC_Os01g51320	LOC_Os06g40510	LOC_Os05g28740	LOC_Os06g51460		LOC_Os04g45310	LOC_Os03g50990	LOC_Os10g01750	LOC_Os06g24404	LOC_Os10g40520	LOC_Os04g39880
LOC_Os03g60570	LOC_Os04g34000	LOC_Os07g09400	LOC_Os01g61120	LOC_Os01g63950	LOC_Os03g12700		LOC_Os07g14310	LOC_Os06g41380	LOC_Os04g35280	LOC_Os08g14940	LOC_Os07g35100	LOC_Os03g54130
LOC_Os01g12520	LOC_Os05g11140	LOC_Os07g47820	LOC_Os01g29804	LOC_Os07g06810	LOC_Os07g09400		LOC_Os12g06780	LOC_Os03g52410	LOC_Os11g36030	LOC_Os03g29240	LOC_Os05g02760	LOC_Os02g18840
LOC_Os01g09246	LOC_Os02g56870	LOC_Os05g08480	LOC_Os02g33560	LOC_Os03g17590	LOC_Os05g48750		LOC_Os05g07060	LOC_Os09g14670	novel.2226	LOC_Os01g71630	LOC_Os07g26300	LOC_Os05g27870
LOC_Os01g74450	LOC_Os09g22210	LOC_Os02g01030	LOC_Os04g40130	LOC_Os04g45834	LOC_Os09g30412		LOC_Os01g64120	LOC_Os06g15810	LOC_Os11g19130	LOC_Os03g59430	LOC_Os03g06705	LOC_Os04g57350
LOC_Os10g32810	LOC_Os01g05150	LOC_Os08g44360	LOC_Os03g27610	LOC_Os10g30450	LOC_Os05g10414		LOC_Os06g03520	LOC_Os01g18810	LOC_Os04g41910	novel.833	LOC_Os12g34430	LOC_Os10g38470
LOC_Os09g27680	novel.1201	LOC_Os05g09520	LOC_Os04g57830	LOC_Os12g10190	LOC_Os02g13510		LOC_Os11g05380	novel.1635	LOC_Os07g48890	LOC_Os04g30420	LOC_Os03g49350	LOC_Os08g44340
LOC_Os09g29460	LOC_Os08g44390	LOC_Os01g19220	LOC_Os08g27840	LOC_Os05g38280	LOC_Os10g40700		LOC_Os09g09290	LOC_Os09g08700	LOC_Os09g27040	LOC_Os10g10130	LOC_Os04g58190	LOC_Os08g41710
LOC_Os10g33450	LOC_Os03g56070	LOC_Os02g44770	LOC_Os03g09220	LOC_Os01g23680	LOC_Os05g43374		LOC_Os02g37690	LOC_Os02g32040	LOC_Os03g52040	LOC_Os01g22640	LOC_Os12g06260	LOC_Os11g44930
LOC_Os06g19970	LOC_Os07g36370	LOC_Os11g09020	LOC_Os01g45140	LOC_Os03g08070	LOC_Os04g57850		LOC_Os09g31486	LOC_Os01g67820	LOC_Os08g41250	LOC_Os12g02340	LOC_Os07g31000	LOC_Os09g11250
LOC_Os04g50060	novel.628	LOC_Os01g23680	LOC_Os03g49830	LOC_Os02g03700	LOC_Os10g09240		novel.1862	LOC_Os01g56180	LOC_Os07g42380	LOC_Os11g05380	LOC_Os06g37640	LOC_Os03g55600
LOC_Os10g21560	LOC_Os02g04650	LOC_Os01g64790	LOC_Os09g26570	LOC_Os11g23080	LOC_Os06g47120		LOC_Os06g04090	LOC_Os02g50710	LOC_Os11g04520	LOC_Os09g31380	novel.2396	LOC_Os06g02600
LOC_Os06g41380	LOC_Os10g39610	LOC_Os10g40740	LOC_Os03g28289	LOC_Os04g43070	LOC_Os05g48140		LOC_Os02g32580	LOC_Os06g21330	LOC_Os04g52500	LOC_Os01g74410	LOC_Os06g07080	LOC_Os02g52150
LOC_Os06g05740	LOC_Os02g08330	LOC_Os03g19240	LOC_Os12g43660	LOC_Os03g01320	LOC_Os05g34980		LOC_Os01g04330	LOC_Os02g39590	LOC_Os07g08840	LOC_Os06g09950	novel.1329	LOC_Os10g25780
LOC_Os05g35960	novel.1105	LOC_Os01g67420	LOC_Os01g66100	LOC_Os07g14150	LOC_Os04g59610		LOC_Os05g23740	LOC_Os04g19960	LOC_Os09g33710	LOC_Os03g18490	LOC_Os12g39200	LOC_Os03g13840
LOC_Os03g12370	LOC_Os04g34180	novel.1083	LOC_Os07g08970	novel.1410	LOC_Os10g13850		LOC_Os01g06660	LOC_Os12g34014	LOC_Os06g48350	LOC_Os03g04060	LOC_Os10g42780	LOC_Os03g28300
LOC_Os05g46780	LOC_Os11g30760	LOC_Os06g43800	LOC_Os03g10050	LOC_Os03g52840	LOC_Os07g47640		LOC_Os11g34690	LOC_Os05g11140	LOC_Os02g15920	LOC_Os03g06630	LOC_Os02g26260	LOC_Os08g10480
LOC_Os04g48350	LOC_Os12g44070	LOC_Os05g10670	novel.926	LOC_Os12g08810	LOC_Os06g02630		LOC_Os10g33990	LOC_Os07g47610	LOC_Os07g32020	LOC_Os12g12880	LOC_Os01g03320	LOC_Os06g49030
LOC_Os06g04790	LOC_Os03g49430	LOC_Os04g44100	LOC_Os11g30210	LOC_Os05g27930	LOC_Os01g34020		LOC_Os03g43524	LOC_Os01g11130	LOC_Os04g34000	novel.1329	LOC_Os11g35240	LOC_Os12g37390
LOC_Os11g37230	LOC_Os03g03980	LOC_Os01g34620	LOC_Os05g39240	LOC_Os02g32570	LOC_Os04g54210		LOC_Os03g50070	LOC_Os10g26600	novel.310	LOC_Os01g67150	LOC_Os09g35940	LOC_Os06g06250
LOC_Os03g43524	LOC_Os03g04010	LOC_Os06g36930	LOC_Os12g31850	LOC_Os01g15900	LOC_Os08g32930		novel.1083	LOC_Os03g38510	LOC_Os03g43750	LOC_Os03g37470	LOC_Os01g44050	LOC_Os10g34520
LOC_Os03g01020	novel.580	LOC_Os04g34170	LOC_Os01g68860	LOC_Os06g07000	LOC_Os06g24990		LOC_Os01g07890	LOC_Os04g25380	LOC_Os01g27360	LOC_Os10g29620	LOC_Os05g07870	LOC_Os05g48340
LOC_Os03g20460	LOC_Os06g45710	LOC_Os07g33310	LOC_Os03g16040	LOC_Os07g46330	LOC_Os12g19381		LOC_Os07g47510	LOC_Os05g51110	LOC_Os04g57739	LOC_Os06g39050	novel.1488	LOC_Os10g34540
LOC_Os01g09220	LOC_Os08g02460	LOC_Os03g14050	LOC_Os01g12460	LOC_Os07g44330	LOC_Os09g03680		LOC_Os11g38190	LOC_Os10g09240	LOC_Os01g70200	LOC_Os09g19300	LOC_Os07g49310	LOC_Os01g17396
LOC_Os07g26640	LOC_Os03g21040	LOC_Os02g09400	LOC_Os01g11600	LOC_Os05g05600	LOC_Os06g40500		LOC_Os02g03560	LOC_Os07g48890	LOC_Os05g01310	LOC_Os07g48890	LOC_Os12g43130	LOC_Os03g15270
LOC_Os04g45000	LOC_Os02g52000	LOC_Os05g27780	LOC_Os10g32680	LOC_Os11g16310	LOC_Os04g54380		LOC_Os03g38500	LOC_Os06g50300	LOC_Os12g22970	LOC_Os03g58940	LOC_Os02g47744	LOC_Os01g16350
LOC_Os07g14650	LOC_Os02g40530	LOC_Os07g39300	LOC_Os05g28090	LOC_Os01g62840	LOC_Os09g28640		LOC_Os04g42910	novel.552	LOC_Os05g45830	novel.2398	LOC_Os12g10190	LOC_Os01g55170
LOC_Os12g37939	LOC_Os02g39590	LOC_Os02g35970	LOC_Os08g04840	LOC_Os10g35030	LOC_Os12g41620		LOC_Os10g01750	LOC_Os05g36380	LOC_Os01g36350	LOC_Os06g43620	LOC_Os05g46290	LOC_Os09g27010
LOC_Os10g37980	LOC_Os01g06660	LOC_Os07g40620	LOC_Os03g14910	LOC_Os02g40330	LOC_Os07g27180		LOC_Os01g05650	LOC_Os12g23450	LOC_Os03g46770	LOC_Os11g35500	LOC_Os04g52164	LOC_Os09g18090
LOC_Os02g28830	LOC_Os03g31300	ChrSy.fgenesh.gene.37	LOC_Os01g59520	LOC_Os01g14630	LOC_Os02g05890		LOC_Os01g09246	LOC_Os04g39940	LOC_Os01g62020	LOC_Os10g07300	LOC_Os03g37411	LOC_Os09g23595
LOC_Os01g63250	LOC_Os09g11440	LOC_Os07g28040	LOC_Os09g20810	LOC_Os05g22614	LOC_Os11g11020		LOC_Os06g43620	LOC_Os12g42330	novel.1083	LOC_Os04g57810	LOC_Os08g08850	LOC_Os03g44484
LOC_Os01g17010	LOC_Os04g27160	LOC_Os12g44310	LOC_Os03g16030	LOC_Os04g59480	LOC_Os10g38470		LOC_Os01g71624	LOC_Os05g02040	LOC_Os05g05730	LOC_Os04g39840	LOC_Os09g38090	LOC_Os12g41250
LOC_Os04g40560	LOC_Os04g57940	novel.1339	LOC_Os10g08580	LOC_Os01g22520	LOC_Os06g15400		LOC_Os06g14420	LOC_Os02g02410	LOC_Os03g13850	LOC_Os03g58000	LOC_Os01g63780	LOC_Os05g31020
LOC_Os02g08330	LOC_Os01g53190	LOC_Os01g15000	LOC_Os01g69030	LOC_Os01g68545	LOC_Os02g44990		LOC_Os04g46740	LOC_Os11g17090	LOC_Os11g38190	LOC_Os10g38470	LOC_Os01g60830	LOC_Os02g32520
LOC_Os05g37060	LOC_Os08g16740	LOC_Os01g47770	LOC_Os01g69060	LOC_Os12g31800	LOC_Os04g58200		LOC_Os06g05424	novel.1609	LOC_Os01g62230	LOC_Os10g36848	LOC_Os02g15660	LOC_Os01g43910
LOC_Os12g34108	LOC_Os04g45520	LOC_Os10g28340	LOC_Os06g45140	LOC_Os06g20410	LOC_Os05g50550		LOC_Os08g40700	LOC_Os08g23754	LOC_Os05g06720	LOC_Os07g43260	novel.777	LOC_Os12g33946
LOC_Os05g30140	LOC_Os09g02180	LOC_Os01g58870	LOC_Os07g09150	LOC_Os03g40100	novel.891		LOC_Os01g62230	LOC_Os09g30412	LOC_Os03g49730	LOC_Os07g18158	LOC_Os03g52910	LOC_Os05g49300
LOC_Os03g08260	LOC_Os01g64110	LOC_Os09g10204	LOC_Os02g39360	LOC_Os02g28074	LOC_Os07g02100		LOC_Os02g03310	LOC_Os09g21710	LOC_Os03g20860	LOC_Os07g04910	LOC_Os12g15390	LOC_Os03g56540
LOC_Os07g46640	LOC_Os05g05850	LOC_Os03g18070	LOC_Os06g06490	LOC_Os09g25310	LOC_Os07g05940		LOC_Os11g18044	novel.1422	LOC_Os03g56782	LOC_Os12g38370	LOC_Os08g10500	LOC_Os11g10560
LOC_Os05g28290	novel.2514	LOC_Os03g22550	LOC_Os01g51410	LOC_Os01g06550	LOC_Os07g03920		LOC_Os01g62760	LOC_Os04g31250	LOC_Os03g52070	LOC_Os05g46480	LOC_Os10g40710	LOC_Os11g08200
novel.1514	LOC_Os01g04330	LOC_Os05g33900	LOC_Os03g05290	LOC_Os05g33900	LOC_Os03g15870		LOC_Os04g53620	novel.1502	LOC_Os06g47120	novel.2469	LOC_Os01g55170	LOC_Os01g18080
LOC_Os09g23595	novel.288	LOC_Os03g55540	LOC_Os02g31860	LOC_Os05g34854	LOC_Os01g06550		LOC_Os12g06260	LOC_Os11g34700	LOC_Os02g38000	LOC_Os07g27880	LOC_Os11g17480	LOC_Os03g56410
LOC_Os03g53200	LOC_Os06g13839	LOC_Os02g04550	LOC_Os10g26620	LOC_Os03g08900	LOC_Os05g03480		LOC_Os04g54210	LOC_Os05g45830	LOC_Os06g41380	LOC_Os02g57790	LOC_Os10g23050	LOC_Os06g34400
LOC_Os03g18770	LOC_Os07g10840	LOC_Os11g10240	LOC_Os04g34170	LOC_Os02g37000	LOC_Os01g49330		LOC_Os01g07570	LOC_Os05g50940	LOC_Os03g58110	novel.2058	LOC_Os04g57810	novel.2113
LOC_Os01g06120	LOC_Os04g31270	LOC_Os08g44000	LOC_Os09g36680	LOC_Os01g32770	LOC_Os02g50130		LOC_Os07g06880	novel.676	LOC_Os11g18044	LOC_Os03g03790	LOC_Os04g20330	LOC_Os03g51550
LOC_Os05g35400	LOC_Os02g04160	LOC_Os01g01610	LOC_Os04g59480	LOC_Os02g47020	LOC_Os05g33290		LOC_Os02g49620	LOC_Os08g41390	LOC_Os08g04440	LOC_Os06g18900	LOC_Os09g38239	LOC_Os01g45640
LOC_Os06g51100	LOC_Os03g16460	LOC_Os06g20410	LOC_Os03g56310	LOC_Os09g26400	LOC_Os10g35370		LOC_Os09g36730	LOC_Os01g53030	LOC_Os01g47300	LOC_Os08g10320	LOC_Os03g31690	LOC_Os07g26410
LOC_Os04g41910	LOC_Os02g20700	LOC_Os09g34250	novel.1437	LOC_Os11g30210	LOC_Os01g43270		LOC_Os06g13850	LOC_Os12g12880	LOC_Os01g56480	LOC_Os10g13914	LOC_Os03g02260	LOC_Os07g33240
LOC_Os06g35960	LOC_Os07g48170	LOC_Os02g10290	LOC_Os11g11020	LOC_Os01g18880	LOC_Os06g13830		novel.1153	LOC_Os02g44235	LOC_Os01g22570	LOC_Os03g10050	LOC_Os02g46660	LOC_Os02g26470
LOC_Os06g40440	LOC_Os05g48640	LOC_Os03g52010	LOC_Os03g61890	LOC_Os11g42490	LOC_Os02g32540		LOC_Os11g41540	LOC_Os01g16470	novel.1862	LOC_Os02g14440	LOC_Os01g64780	LOC_Os10g35870
LOC_Os07g06700	LOC_Os03g14150	LOC_Os02g54730	LOC_Os07g06700	LOC_Os01g64780	LOC_Os03g21040		LOC_Os02g55560	LOC_Os04g51600	LOC_Os03g38500	LOC_Os02g48570	LOC_Os07g27880	LOC_Os03g31300
LOC_Os03g27040	LOC_Os06g36950	LOC_Os07g48980	LOC_Os04g53230	LOC_Os06g49040	LOC_Os01g15000		LOC_Os08g36910	LOC_Os05g49400	LOC_Os02g43770	LOC_Os02g15920	LOC_Os03g10090	LOC_Os01g38620
LOC_Os01g70790	LOC_Os02g43460	LOC_Os08g34500	LOC_Os02g26470	LOC_Os03g09830	LOC_Os02g06530		LOC_Os09g29810	novel.1192	LOC_Os02g37654	LOC_Os05g47480	LOC_Os10g32110	LOC_Os04g58190
LOC_Os06g04040	LOC_Os04g57850	LOC_Os02g06830	LOC_Os09g28100	LOC_Os07g35880	LOC_Os12g32240		novel.2101	LOC_Os08g19130	LOC_Os08g39870	LOC_Os03g43720	LOC_Os04g58920	LOC_Os07g23660
LOC_Os08g24420	LOC_Os02g39960	LOC_Os03g51010	LOC_Os01g47630	LOC_Os03g11110	LOC_Os03g07300		LOC_Os06g46880	LOC_Os02g09450	LOC_Os01g49680	LOC_Os03g06430	LOC_Os06g46950	LOC_Os01g08700
LOC_Os07g44430	LOC_Os04g32950	LOC_Os03g42810	LOC_Os01g05940	LOC_Os09g30462	LOC_Os08g31810		LOC_Os02g21870	LOC_Os12g08700	LOC_Os10g32680	LOC_Os06g02019	LOC_Os12g27520	LOC_Os04g40080
LOC_Os01g65520	LOC_Os12g13910	novel.1410	LOC_Os05g38280	LOC_Os03g18830	LOC_Os02g18840		LOC_Os01g12820	LOC_Os05g23250	LOC_Os07g45620	LOC_Os01g29640	LOC_Os03g01750	LOC_Os02g27740
LOC_Os02g50799	LOC_Os07g43260	LOC_Os07g32530	LOC_Os11g32260	LOC_Os01g72570	LOC_Os01g60020		LOC_Os01g45730	LOC_Os06g44010	LOC_Os12g44190	LOC_Os04g40570	LOC_Os06g05410	LOC_Os04g19670
LOC_Os05g44350	LOC_Os10g35070	LOC_Os11g17380	LOC_Os02g49670	LOC_Os03g11910	LOC_Os04g35890		LOC_Os02g41850	novel.1461	LOC_Os08g36310	LOC_Os02g04160	LOC_Os08g31280	LOC_Os03g02260
LOC_Os05g05850	LOC_Os01g68210	LOC_Os06g02420	LOC_Os02g45520	LOC_Os03g49430	LOC_Os04g37990		LOC_Os03g12370	LOC_Os03g59152	LOC_Os05g03540	LOC_Os02g46850	LOC_Os01g65630	LOC_Os03g63040
LOC_Os05g39770	LOC_Os11g34700	LOC_Os09g31478	LOC_Os11g43900	LOC_Os03g02020	LOC_Os11g47760		LOC_Os06g22030	LOC_Os06g12030	LOC_Os01g50460	LOC_Os11g18570	LOC_Os11g26760	LOC_Os01g50420
LOC_Os04g55560	LOC_Os03g53910	LOC_Os04g52500	LOC_Os03g60580	LOC_Os01g51530	LOC_Os10g30450		LOC_Os10g35720	LOC_Os06g39370	LOC_Os06g33720	LOC_Os01g42540	LOC_Os03g60090	LOC_Os07g32420
LOC_Os08g05590	LOC_Os04g57810	LOC_Os02g11770	LOC_Os03g05300	LOC_Os05g38520	LOC_Os12g08280		LOC_Os01g52710	LOC_Os01g53360	LOC_Os02g42890	LOC_Os05g35140	LOC_Os09g27320	LOC_Os09g21120
LOC_Os08g40530	LOC_Os04g08640	LOC_Os07g47510	LOC_Os04g59440	LOC_Os05g35410	LOC_Os12g12580		LOC_Os10g01760	LOC_Os08g01370	LOC_Os02g05744	LOC_Os06g19530	LOC_Os03g12700	LOC_Os02g36924
LOC_Os07g10840	LOC_Os07g48030	LOC_Os02g56900	LOC_Os04g58890	LOC_Os01g25484	LOC_Os05g08370		LOC_Os03g08250	LOC_Os09g27090	LOC_Os01g56710	novel.1398	LOC_Os04g34970	LOC_Os06g47230
LOC_Os05g03740	novel.1785	LOC_Os06g50300	LOC_Os07g36450	LOC_Os05g30250	LOC_Os10g23240		LOC_Os02g02340	LOC_Os05g49210	novel.254	LOC_Os02g35190	LOC_Os07g20544	LOC_Os03g03460
LOC_Os09g38620	LOC_Os02g18390	LOC_Os02g34950	LOC_Os03g54000	LOC_Os01g53810	LOC_Os07g23150		LOC_Os12g01530	LOC_Os09g11005	LOC_Os01g51250	LOC_Os07g25900	LOC_Os01g46760	LOC_Os06g43550
LOC_Os06g47120	LOC_Os03g02260	LOC_Os05g26990	novel.1676	LOC_Os07g08030	LOC_Os03g46060		LOC_Os07g05365	LOC_Os11g37630	LOC_Os11g02424	LOC_Os05g23410	LOC_Os09g32300	LOC_Os05g10754
LOC_Os03g03920	LOC_Os05g05920	LOC_Os08g39140	LOC_Os03g07190	LOC_Os09g37394	LOC_Os03g16030		LOC_Os02g37700	LOC_Os12g09070	LOC_Os08g01920	LOC_Os03g24070	LOC_Os02g50220	LOC_Os03g57145
LOC_Os07g42280	LOC_Os07g39060	LOC_Os03g13800	LOC_Os05g13960	LOC_Os06g05870	LOC_Os10g30850		novel.2443	LOC_Os02g52030	LOC_Os02g32504	LOC_Os07g25970	LOC_Os08g37630	LOC_Os11g43860
LOC_Os11g07140	LOC_Os05g04210	LOC_Os07g42380	LOC_Os02g35180	LOC_Os08g06530	novel.508		LOC_Os08g32060	LOC_Os07g26870	LOC_Os01g67150	LOC_Os10g26730	LOC_Os01g42810	LOC_Os12g31800
LOC_Os01g51250	LOC_Os02g33680	LOC_Os04g58190	LOC_Os01g72810	LOC_Os03g51550	LOC_Os03g54040		LOC_Os09g03200	LOC_Os07g09420	LOC_Os12g04204	LOC_Os12g25120	LOC_Os02g34250	LOC_Os01g57450
LOC_Os03g35920	LOC_Os05g15530	LOC_Os08g10500	LOC_Os01g02000	LOC_Os01g60280	LOC_Os03g27190		LOC_Os10g04050	LOC_Os03g25490	LOC_Os01g34620	novel.1451	LOC_Os12g35260	LOC_Os04g05050
LOC_Os04g54210	novel.1483	LOC_Os02g55480	LOC_Os06g07000	LOC_Os11g42510	LOC_Os12g16220		LOC_Os11g30360	LOC_Os01g03170	LOC_Os08g43500	LOC_Os11g02620	LOC_Os06g08310	LOC_Os09g09660
LOC_Os02g53130	novel.1880	LOC_Os09g39260	LOC_Os01g64360	LOC_Os03g55290	LOC_Os10g38940		LOC_Os04g24414	LOC_Os03g14440	LOC_Os03g07180	LOC_Os10g42780	LOC_Os05g38830	LOC_Os03g20560
LOC_Os02g35160	LOC_Os08g04210	LOC_Os09g26730	LOC_Os03g61160	LOC_Os12g19470	LOC_Os07g07320		LOC_Os03g48260	LOC_Os06g19630	LOC_Os07g26320	LOC_Os03g13740	LOC_Os04g36070	LOC_Os02g42220
novel.1098	LOC_Os02g50710	LOC_Os06g09550	LOC_Os10g26670	LOC_Os03g05880	LOC_Os12g08730		LOC_Os10g27340	LOC_Os12g32520	LOC_Os04g24600	LOC_Os05g07560	LOC_Os06g28820	LOC_Os11g34460
LOC_Os06g45350	LOC_Os08g44360	LOC_Os07g39630	LOC_Os07g06080	LOC_Os03g18270	LOC_Os08g23754		LOC_Os01g64110	LOC_Os10g32720	LOC_Os06g25010	LOC_Os12g22980	LOC_Os12g07060	LOC_Os05g04330
LOC_Os04g53620	LOC_Os04g02560	LOC_Os03g05290	LOC_Os12g39640	LOC_Os10g30640	LOC_Os05g05520		LOC_Os07g12510	LOC_Os06g09550	LOC_Os04g32950	novel.1060	LOC_Os07g10840	LOC_Os10g31040
LOC_Os06g15820	LOC_Os10g13370	LOC_Os03g18170	LOC_Os04g42420	LOC_Os01g13120	LOC_Os02g48470		LOC_Os06g51100	novel.2113	LOC_Os09g27830	LOC_Os06g01820	LOC_Os01g63060	LOC_Os04g40840
LOC_Os12g03720	LOC_Os02g48110	LOC_Os07g05000	LOC_Os12g03070	LOC_Os06g11660	LOC_Os03g52070		LOC_Os05g51110	LOC_Os06g11510	novel.2298	LOC_Os07g36490	LOC_Os04g33300	LOC_Os07g07520
LOC_Os06g20410	LOC_Os09g36950	LOC_Os09g38670	LOC_Os02g43340	LOC_Os02g13810	LOC_Os03g24040		LOC_Os03g44780	LOC_Os03g16860	LOC_Os10g04270	LOC_Os04g40380	LOC_Os03g61560	LOC_Os10g39500
LOC_Os08g10430	LOC_Os03g19290	LOC_Os08g19550	LOC_Os02g33020	LOC_Os04g35170	LOC_Os07g06660		LOC_Os08g29340	LOC_Os10g30450	novel.952	LOC_Os06g39900	LOC_Os03g56390	LOC_Os01g45659
LOC_Os11g03920	LOC_Os01g04170	LOC_Os05g47700	LOC_Os09g28650	LOC_Os05g03480	LOC_Os02g46970		LOC_Os05g31910	novel.1345	LOC_Os06g13850	LOC_Os11g18044	LOC_Os03g61140	LOC_Os03g53200
LOC_Os02g34250	LOC_Os03g53320	novel.2443	LOC_Os01g06550	LOC_Os02g32940	LOC_Os05g39350		novel.1234	novel.737	LOC_Os11g14570	LOC_Os12g02700	LOC_Os06g19430	LOC_Os08g31580
LOC_Os03g36110	novel.1422	LOC_Os05g51420	LOC_Os02g43810	LOC_Os09g39680	LOC_Os02g06830		LOC_Os08g09720	LOC_Os09g28370	novel.2101	novel.84	LOC_Os08g45120	LOC_Os09g12290
LOC_Os01g04330	novel.1234	LOC_Os03g61150	LOC_Os01g28680	ChrUn.fgenesh.gene.24	LOC_Os01g69250		LOC_Os09g27010	LOC_Os01g50290	LOC_Os07g46610	novel.1083	LOC_Os05g04700	LOC_Os02g20560
LOC_Os09g38110	LOC_Os06g42070	LOC_Os12g43930	LOC_Os07g05000	LOC_Os03g29770	LOC_Os01g51530		LOC_Os01g33784	LOC_Os12g31330	LOC_Os03g25980	LOC_Os11g34020	LOC_Os06g46060	LOC_Os05g35110
LOC_Os07g08880	LOC_Os03g10550	LOC_Os02g45540	LOC_Os03g12050	LOC_Os02g10000	LOC_Os12g02370		LOC_Os07g38010	LOC_Os11g26790	LOC_Os05g45180	novel.1377	LOC_Os03g19990	LOC_Os09g18080
LOC_Os02g33710	novel.540	LOC_Os06g48350	LOC_Os05g47700	LOC_Os04g57310	LOC_Os02g50470		LOC_Os04g57300	novel.560	LOC_Os06g46284	novel.1953	LOC_Os11g03240	LOC_Os09g11640
LOC_Os04g48750	LOC_Os10g13530	LOC_Os01g49310	LOC_Os04g33070	LOC_Os04g51300	LOC_Os01g45090		LOC_Os04g44050	novel.1770	LOC_Os05g07560	LOC_Os04g08828	LOC_Os02g20950	LOC_Os03g17690
LOC_Os06g04070	LOC_Os04g44060	LOC_Os06g02620	LOC_Os03g29770	LOC_Os01g55450	LOC_Os06g25010		LOC_Os02g46270	LOC_Os02g43380	LOC_Os01g11730	novel.610	LOC_Os09g18230	LOC_Os04g43910
LOC_Os02g48780	LOC_Os02g53490	LOC_Os04g44050	novel.508	LOC_Os04g19114	LOC_Os01g58850		LOC_Os01g14670	LOC_Os04g05010	LOC_Os08g04810	LOC_Os06g04790	LOC_Os10g42190	LOC_Os11g04400
LOC_Os03g20860	LOC_Os05g34510	LOC_Os02g09600	LOC_Os05g10414	LOC_Os12g37419	LOC_Os12g42200		LOC_Os02g20930	LOC_Os07g07400	LOC_Os12g44230	LOC_Os08g30540	novel.1155	novel.1571
LOC_Os08g01180	LOC_Os11g05520	LOC_Os05g36310	LOC_Os04g41340	LOC_Os05g34030	LOC_Os02g41850		LOC_Os04g45890	LOC_Os04g48290	LOC_Os05g07810	LOC_Os07g07290	novel.552	LOC_Os06g48650
LOC_Os05g13370	LOC_Os04g47330	LOC_Os07g49100	LOC_Os04g51160	LOC_Os05g22930	LOC_Os09g08390		LOC_Os01g14760	LOC_Os07g16380	LOC_Os07g22390	LOC_Os01g24770	LOC_Os08g09250	LOC_Os04g31710
LOC_Os06g39370	LOC_Os02g32740	LOC_Os05g41220	LOC_Os02g07044	LOC_Os04g45890	LOC_Os09g33950		LOC_Os01g20030	LOC_Os10g27390	novel.578	LOC_Os08g05050	LOC_Os08g08140	LOC_Os05g15510
LOC_Os07g14310	LOC_Os04g12990	LOC_Os12g37519	LOC_Os06g22970	LOC_Os03g37411	LOC_Os07g05480		LOC_Os01g51870	LOC_Os01g06080	LOC_Os02g30110	LOC_Os02g38050	LOC_Os12g07030	LOC_Os01g47190
LOC_Os04g48290	LOC_Os09g28440	LOC_Os03g64210	LOC_Os03g59430	LOC_Os06g04920	LOC_Os01g64340		novel.856	LOC_Os01g07450	LOC_Os01g64120	LOC_Os10g20794	LOC_Os01g50010	LOC_Os02g52670
LOC_Os11g08100	LOC_Os03g30690	LOC_Os04g51080	LOC_Os06g12800	LOC_Os01g51390	LOC_Os03g63700		LOC_Os03g15950	LOC_Os07g40290	LOC_Os06g45380	LOC_Os01g47580	LOC_Os02g36570	LOC_Os05g37600
LOC_Os03g45260	LOC_Os10g37220	LOC_Os11g42480	LOC_Os04g41970	LOC_Os01g57040	LOC_Os06g36930		LOC_Os06g05440	LOC_Os08g04160	LOC_Os12g41930	LOC_Os08g10244	LOC_Os09g11620	LOC_Os02g56840
LOC_Os02g11070	novel.1614	LOC_Os04g25400	LOC_Os08g40580	LOC_Os05g32420	LOC_Os03g55670		LOC_Os01g65920	LOC_Os03g16260	LOC_Os01g72110	LOC_Os03g13810	novel.2113	LOC_Os03g04660
LOC_Os02g54130	LOC_Os11g07911	LOC_Os05g34530	LOC_Os03g59225	LOC_Os02g17920	LOC_Os07g05000		LOC_Os02g51300	LOC_Os01g12464	LOC_Os08g04310	LOC_Os01g50910	LOC_Os03g55810	LOC_Os02g41840
LOC_Os09g28354	LOC_Os10g36180	LOC_Os01g60740	LOC_Os02g33010	LOC_Os02g57980	LOC_Os09g32300		LOC_Os01g62770	LOC_Os01g67030	LOC_Os10g10080	LOC_Os05g10414	LOC_Os04g45834	LOC_Os07g08300
LOC_Os03g13750	LOC_Os02g56900	LOC_Os05g35290	LOC_Os11g22350	LOC_Os07g29240	LOC_Os01g46970		LOC_Os04g05050	novel.1104	LOC_Os02g38392	LOC_Os11g41540	LOC_Os05g05930	LOC_Os05g48810
LOC_Os06g38470	LOC_Os02g44080	LOC_Os12g02530	LOC_Os03g51459	LOC_Os05g44922	LOC_Os07g32660		LOC_Os02g50110	LOC_Os08g02460	LOC_Os05g26990	LOC_Os04g57830	LOC_Os04g13140	LOC_Os01g07420
LOC_Os03g16860	novel.2471	LOC_Os10g39220	LOC_Os09g08390	LOC_Os07g41360	LOC_Os06g48560		LOC_Os02g43010	LOC_Os03g18870	LOC_Os05g46890	LOC_Os05g48650	novel.897	LOC_Os06g41120
LOC_Os05g33820	LOC_Os03g56590	LOC_Os09g06464	LOC_Os09g37949	LOC_Os01g64730	LOC_Os12g23200		LOC_Os10g22750	LOC_Os10g38170	LOC_Os02g37700	LOC_Os02g47110	LOC_Os02g45010	LOC_Os08g39810
LOC_Os08g17400	LOC_Os07g48730	LOC_Os11g40600	LOC_Os05g12580	LOC_Os03g55770	LOC_Os09g24530		LOC_Os12g44230	LOC_Os09g27830	LOC_Os11g43900	LOC_Os03g42520	LOC_Os03g55230	LOC_Os08g40700
LOC_Os07g46800	LOC_Os06g41770	LOC_Os03g04970	LOC_Os06g19444	LOC_Os08g37020	LOC_Os06g22870		novel.952	LOC_Os05g49540	LOC_Os12g15930	LOC_Os04g46780	LOC_Os11g38250	LOC_Os11g07911
LOC_Os02g45780	LOC_Os08g43300	LOC_Os03g58850	LOC_Os03g17100	LOC_Os01g07090	LOC_Os08g43620		LOC_Os07g08160	LOC_Os06g48300	LOC_Os08g13980	LOC_Os03g60570	LOC_Os01g59840	LOC_Os03g08000
LOC_Os01g09570	LOC_Os06g06520	LOC_Os02g17500	LOC_Os01g60740	LOC_Os10g09240	LOC_Os08g31630		LOC_Os06g46060	LOC_Os06g11650	novel.1234	LOC_Os01g15270	LOC_Os04g35500	LOC_Os11g12760
LOC_Os12g38170	novel.232	LOC_Os01g67054	LOC_Os02g34730	LOC_Os01g01170	LOC_Os01g47190		LOC_Os01g48446	LOC_Os09g08100	LOC_Os06g04020	LOC_Os02g50220	LOC_Os06g28670	LOC_Os10g20470
novel.387	LOC_Os04g41050	LOC_Os04g39629	LOC_Os03g09830	LOC_Os03g41080	LOC_Os07g38230		LOC_Os07g35600	LOC_Os05g33430	novel.1975	LOC_Os01g46120	LOC_Os08g32110	LOC_Os06g28790
LOC_Os03g42520	LOC_Os03g13940	LOC_Os10g20540	LOC_Os01g68620	LOC_Os04g40140	novel.1901		LOC_Os05g46890	LOC_Os01g50300	novel.1604	LOC_Os05g24900	LOC_Os01g09280	LOC_Os03g07180
LOC_Os01g54550	LOC_Os04g05010	LOC_Os09g14680	LOC_Os07g38830	LOC_Os02g53140	LOC_Os08g44680		LOC_Os05g37930	LOC_Os12g41930	LOC_Os03g45720	LOC_Os10g39090	LOC_Os04g16680	LOC_Os09g20550
LOC_Os12g43930	LOC_Os07g11300	LOC_Os07g28820	LOC_Os10g31850	LOC_Os04g40190	LOC_Os07g48830		LOC_Os05g43040	LOC_Os10g01720	LOC_Os04g55170	LOC_Os01g50300	novel.1198	LOC_Os04g47700
LOC_Os03g40260	novel.1241	LOC_Os02g38020	LOC_Os04g05010	LOC_Os12g31350	LOC_Os06g18670		LOC_Os07g09670	LOC_Os07g44950	LOC_Os11g28480	LOC_Os02g37000	LOC_Os12g31800	LOC_Os03g58780
LOC_Os03g60130	LOC_Os03g46060	LOC_Os03g20380	LOC_Os05g44340	LOC_Os01g45640	LOC_Os04g48710		LOC_Os02g11859	LOC_Os11g44750	LOC_Os01g38229	LOC_Os05g02530	LOC_Os10g37640	LOC_Os10g41940
LOC_Os03g13850	LOC_Os09g28390	LOC_Os01g08460	LOC_Os02g56840	LOC_Os05g36310	LOC_Os11g42540		LOC_Os11g09160	LOC_Os03g53900	LOC_Os07g12510	LOC_Os05g34010	LOC_Os07g46555	LOC_Os06g04790
LOC_Os02g51300	LOC_Os03g17060	LOC_Os12g34380	LOC_Os02g46340	LOC_Os03g13840	LOC_Os12g43340		novel.1975	LOC_Os09g30260	LOC_Os03g04770	LOC_Os04g13140	LOC_Os04g46894	LOC_Os04g40140
LOC_Os12g39520	LOC_Os02g53160	LOC_Os12g07190	LOC_Os11g10240	LOC_Os08g03370	LOC_Os12g34880		LOC_Os03g18770	novel.1277	LOC_Os12g41160	LOC_Os01g28030	LOC_Os04g48880	LOC_Os09g19750
LOC_Os03g22440	LOC_Os03g13840	LOC_Os07g48170	LOC_Os12g17090	LOC_Os04g51454	LOC_Os03g07440		LOC_Os02g47744	LOC_Os08g09700	LOC_Os02g15120	LOC_Os05g42240	LOC_Os09g02180	LOC_Os10g41360
LOC_Os07g11300	LOC_Os10g37640	LOC_Os10g02300	LOC_Os01g10140	LOC_Os03g54000	LOC_Os11g36030		LOC_Os03g08520	LOC_Os11g07240	LOC_Os02g28970	LOC_Os07g35100	LOC_Os01g06660	LOC_Os10g40730
LOC_Os01g05150	LOC_Os01g64730	LOC_Os03g07960	LOC_Os07g32570	LOC_Os07g43560	LOC_Os12g43590		LOC_Os01g60730	LOC_Os06g29450	LOC_Os07g40290	LOC_Os05g05930	LOC_Os04g58420	LOC_Os11g19840
LOC_Os09g04960	LOC_Os07g31430	LOC_Os07g08760	LOC_Os04g27430	LOC_Os05g35650	LOC_Os05g11210		LOC_Os01g56710	LOC_Os09g31486	LOC_Os02g54130	LOC_Os01g68700	LOC_Os04g36062	LOC_Os05g02130
LOC_Os07g38170	LOC_Os10g21490	LOC_Os02g43020	LOC_Os01g65150	LOC_Os02g38494	LOC_Os05g07870		LOC_Os11g47760	LOC_Os04g13430	novel.1349	LOC_Os07g47010	LOC_Os06g36220	LOC_Os03g29240
LOC_Os05g19970	LOC_Os10g32810	LOC_Os11g42490	LOC_Os03g41080	LOC_Os01g17320	LOC_Os04g16680		LOC_Os01g58850	LOC_Os01g68080	LOC_Os03g60580	LOC_Os02g50000	LOC_Os12g03700	LOC_Os01g63770
LOC_Os03g05290	LOC_Os01g08990	LOC_Os03g19250	LOC_Os01g57030	LOC_Os08g13350	LOC_Os06g49490		LOC_Os02g50710	LOC_Os11g44260	LOC_Os01g64110	LOC_Os01g67360	LOC_Os05g51420	LOC_Os09g11650
LOC_Os09g26880	LOC_Os04g53320	novel.2101	LOC_Os01g22980	LOC_Os08g28730	LOC_Os10g33450		LOC_Os02g57620	LOC_Os09g35870	LOC_Os08g07400	LOC_Os07g07040	LOC_Os05g33570	LOC_Os03g31570
LOC_Os05g41530	LOC_Os03g38510	LOC_Os07g32420	LOC_Os03g16700	LOC_Os04g49350	LOC_Os02g41840		LOC_Os01g63690	LOC_Os04g37890	LOC_Os10g15310	LOC_Os06g07600	LOC_Os01g29820	LOC_Os06g16300
LOC_Os06g48560	LOC_Os02g42900	LOC_Os05g32230	LOC_Os07g34006	LOC_Os07g12600	LOC_Os04g58190		LOC_Os04g32320	LOC_Os12g14540	LOC_Os12g41250	LOC_Os03g35600	LOC_Os04g46860	LOC_Os10g06540
LOC_Os06g40704	LOC_Os09g37200	LOC_Os03g49830	LOC_Os01g13120	LOC_Os04g58070	LOC_Os06g36360		LOC_Os01g16350	LOC_Os06g05730	LOC_Os06g43620	LOC_Os02g16030	LOC_Os03g13010	novel.804
LOC_Os10g37660	LOC_Os01g40760	LOC_Os09g23300	LOC_Os06g06170	LOC_Os03g53910	LOC_Os02g36924		LOC_Os01g13760	LOC_Os04g57170	LOC_Os06g03800	LOC_Os03g24560	LOC_Os11g19840	LOC_Os06g48180
LOC_Os07g28820	LOC_Os02g05610	LOC_Os03g59710	LOC_Os12g33100	LOC_Os06g34400	LOC_Os06g39050		LOC_Os11g19130	LOC_Os09g23595	LOC_Os01g01980	LOC_Os07g41490	LOC_Os10g39840	LOC_Os09g10620
LOC_Os01g64870	LOC_Os02g40440	LOC_Os02g43370	LOC_Os01g64870	LOC_Os09g37480	LOC_Os02g15660		LOC_Os03g44150	LOC_Os07g33280	LOC_Os02g39880	LOC_Os05g18850	LOC_Os12g06550	LOC_Os03g26460
LOC_Os05g50550	LOC_Os06g02330	LOC_Os11g26750	LOC_Os06g46970	LOC_Os03g50885	LOC_Os07g44320		LOC_Os02g44990	LOC_Os07g46800	LOC_Os05g34070	LOC_Os06g49970	LOC_Os03g40020	LOC_Os01g47540
LOC_Os02g09060	LOC_Os08g32560	LOC_Os12g29570	LOC_Os01g51360	LOC_Os10g05230	LOC_Os01g08460		LOC_Os01g13570	LOC_Os05g30750	LOC_Os03g04490	novel.1034	LOC_Os02g58440	LOC_Os08g40610
LOC_Os08g40700	LOC_Os10g32550	LOC_Os06g46880	LOC_Os08g39810	novel.2276	LOC_Os03g17670		LOC_Os11g01875	novel.402	LOC_Os05g07940	LOC_Os06g39260	LOC_Os05g10754	LOC_Os01g48930
LOC_Os05g45320	LOC_Os12g31330	LOC_Os03g24930	novel.1901	LOC_Os01g46926	LOC_Os09g29130		LOC_Os05g02040	LOC_Os09g36500	LOC_Os01g68700	LOC_Os06g30970	LOC_Os04g42200	LOC_Os06g46950
LOC_Os01g36630	novel.1435	LOC_Os07g26630	LOC_Os01g11054	LOC_Os02g19650	LOC_Os04g55150		LOC_Os01g35040	LOC_Os01g48250	novel.856	LOC_Os05g25210	LOC_Os05g41500	LOC_Os05g46130
LOC_Os07g32020	LOC_Os05g06440	LOC_Os10g31850	LOC_Os05g25840	LOC_Os01g65150	LOC_Os11g32650		LOC_Os03g08830	LOC_Os02g35530	LOC_Os01g06580	novel.287	LOC_Os01g45659	LOC_Os02g04850
LOC_Os01g39134	LOC_Os10g18860	LOC_Os04g57310	LOC_Os09g35620	LOC_Os05g02530	LOC_Os10g07300		LOC_Os01g08680	LOC_Os12g40780	LOC_Os02g49610	LOC_Os06g28630	LOC_Os01g16620	LOC_Os02g22100
LOC_Os01g53520	LOC_Os03g57920	LOC_Os02g43010	LOC_Os02g01210	novel.1198	LOC_Os03g49160		LOC_Os05g35110	LOC_Os01g70570	novel.997	LOC_Os01g21410	LOC_Os08g34360	LOC_Os07g07230
LOC_Os06g45840	LOC_Os02g42890	LOC_Os11g41680	LOC_Os05g03960	LOC_Os02g44870	LOC_Os03g52010		LOC_Os06g12030	LOC_Os06g51000	LOC_Os01g20030	LOC_Os01g09384	LOC_Os09g09690	LOC_Os11g10320
LOC_Os04g52540	novel.1123	LOC_Os02g49450	LOC_Os09g14520	LOC_Os09g21210	LOC_Os05g34854		LOC_Os06g20040	LOC_Os01g41020	LOC_Os03g04650	LOC_Os12g01510	LOC_Os02g31860	LOC_Os05g48750
LOC_Os02g33560	LOC_Os07g44740	LOC_Os11g37230	LOC_Os07g12600	LOC_Os04g40130	LOC_Os05g20050		LOC_Os05g03760	LOC_Os12g41870	LOC_Os06g11440	LOC_Os04g57739	LOC_Os03g27040	LOC_Os11g01439
LOC_Os08g03290	LOC_Os02g06820	LOC_Os05g41190	LOC_Os12g04150	LOC_Os10g22560	LOC_Os04g39290		LOC_Os03g15890	LOC_Os09g33820	LOC_Os05g42240	LOC_Os11g24070	novel.459	LOC_Os11g47760
LOC_Os07g10410	LOC_Os03g31544	LOC_Os03g25770	LOC_Os02g14840	LOC_Os07g47250	LOC_Os03g43650		LOC_Os05g38420	LOC_Os05g05100	LOC_Os07g45570	novel.1423	LOC_Os07g08150	LOC_Os08g03360
LOC_Os11g04520	LOC_Os01g08560	LOC_Os02g10740	LOC_Os11g10470	LOC_Os07g46520	LOC_Os07g37240		LOC_Os03g55340	LOC_Os03g51010	LOC_Os01g35040	LOC_Os08g34740	LOC_Os06g20040	LOC_Os06g46740
LOC_Os09g17580	LOC_Os07g46550	LOC_Os05g41890	LOC_Os02g53330	LOC_Os01g56070	LOC_Os05g45180		LOC_Os12g44190	LOC_Os08g23940	LOC_Os10g39220	LOC_Os03g05300	LOC_Os07g41180	LOC_Os07g31280
LOC_Os03g08490	LOC_Os08g08440	LOC_Os01g01170	LOC_Os11g13850	LOC_Os01g11054	LOC_Os12g36630		LOC_Os07g48510	LOC_Os06g06480	LOC_Os02g58010	LOC_Os11g27730	LOC_Os03g31570	LOC_Os03g21720
LOC_Os04g32320	LOC_Os07g16364	LOC_Os02g15120	LOC_Os11g07020	LOC_Os08g40910	LOC_Os06g07080		LOC_Os06g06250	LOC_Os01g62280	LOC_Os07g46430	LOC_Os10g40720	LOC_Os02g52790	LOC_Os02g34940
LOC_Os01g64110	LOC_Os06g41980	LOC_Os03g11550	LOC_Os05g06920	LOC_Os01g09305	LOC_Os02g32520		LOC_Os03g07880	LOC_Os06g05470	novel.2113	LOC_Os01g12340	LOC_Os05g37520	LOC_Os06g07820
LOC_Os01g58850	LOC_Os11g38270	LOC_Os01g49680	LOC_Os01g51390	LOC_Os04g42800	LOC_Os08g30910		LOC_Os02g50799	LOC_Os02g56890	LOC_Os01g50290	LOC_Os04g42940	LOC_Os09g19560	LOC_Os02g50130
LOC_Os01g61180	LOC_Os02g39390	LOC_Os02g04170	LOC_Os07g09400	LOC_Os04g33070	LOC_Os03g16874		LOC_Os01g40070	novel.2184	LOC_Os05g46480	LOC_Os05g22940	LOC_Os07g07540	LOC_Os10g37640
novel.1437	LOC_Os06g21330	LOC_Os12g08760	novel.1159	LOC_Os10g25210	LOC_Os08g02120		LOC_Os01g72530	LOC_Os01g33960	LOC_Os02g42850	LOC_Os03g15970	LOC_Os06g19750	LOC_Os11g32780
LOC_Os06g04000	LOC_Os04g37970	LOC_Os08g08850	LOC_Os07g45080	LOC_Os12g34880	LOC_Os02g53400		LOC_Os03g60430	LOC_Os03g63240	LOC_Os12g07210	LOC_Os07g07550	LOC_Os09g07130	LOC_Os08g03520
LOC_Os02g32110	LOC_Os09g28200	LOC_Os01g64750	LOC_Os03g56950	LOC_Os02g33020	LOC_Os10g42800		LOC_Os11g31050	LOC_Os02g03310	LOC_Os12g06260	LOC_Os01g48446	LOC_Os05g07950	LOC_Os07g36490
LOC_Os10g39870	LOC_Os08g45230	LOC_Os01g18840	LOC_Os04g45000	LOC_Os04g20320	LOC_Os07g49100		LOC_Os08g13920	novel.2101	LOC_Os04g51770	LOC_Os01g18840	LOC_Os02g55560	LOC_Os05g44130
LOC_Os07g48350	LOC_Os01g40280	LOC_Os01g29804	LOC_Os02g33380	LOC_Os01g70570	LOC_Os08g43300		LOC_Os03g30830	LOC_Os09g36950	LOC_Os06g02000	LOC_Os07g16364	LOC_Os04g45220	LOC_Os05g37520
LOC_Os03g54100	LOC_Os10g11580	LOC_Os03g56370	LOC_Os10g28030	LOC_Os01g68330	novel.1384		LOC_Os07g07350	LOC_Os01g06430	LOC_Os03g12390	LOC_Os01g21630	LOC_Os05g11210	LOC_Os07g42220
LOC_Os03g08270	LOC_Os07g24000	LOC_Os04g47770	LOC_Os11g42350	LOC_Os05g42110	LOC_Os11g41680		LOC_Os03g57900	LOC_Os07g04340	LOC_Os03g60430	LOC_Os01g04330	LOC_Os05g46480	LOC_Os09g14670
LOC_Os01g59020	LOC_Os06g51100	LOC_Os05g19970	LOC_Os08g31410	LOC_Os01g58760	LOC_Os05g31020		LOC_Os08g04310	LOC_Os09g39810	LOC_Os05g31910	LOC_Os09g18230	LOC_Os07g27180	LOC_Os10g35480
LOC_Os11g47760	LOC_Os03g03080	LOC_Os03g48260	LOC_Os02g36740	LOC_Os07g38440	LOC_Os07g28040		LOC_Os08g26850	LOC_Os05g38300	LOC_Os09g08910	LOC_Os06g17970	LOC_Os03g15000	LOC_Os01g11730
LOC_Os03g04770	LOC_Os03g05900	LOC_Os10g41100	LOC_Os11g40450	LOC_Os09g32300	LOC_Os03g62950		LOC_Os01g52050	LOC_Os11g01290	LOC_Os12g04424	LOC_Os12g41650	LOC_Os01g64090	LOC_Os04g33920
LOC_Os06g48310	LOC_Os01g33360	LOC_Os03g09250	LOC_Os03g05530	LOC_Os11g19850	LOC_Os10g42700		novel.2346	LOC_Os06g16630	LOC_Os10g27340	LOC_Os07g10050	LOC_Os05g50190	LOC_Os02g54254
LOC_Os10g37210	LOC_Os01g10370	LOC_Os12g30020	LOC_Os05g37930	LOC_Os08g02130	LOC_Os03g53200		LOC_Os02g37654	LOC_Os01g57370	LOC_Os12g35330	LOC_Os06g45060	novel.1398	LOC_Os06g09340
LOC_Os01g52150	LOC_Os09g25690	LOC_Os02g21009	LOC_Os02g37430	LOC_Os07g47820	LOC_Os04g41340		LOC_Os03g47500	LOC_Os07g44740	LOC_Os01g60860	LOC_Os01g53650	LOC_Os03g43860	LOC_Os01g08830
LOC_Os02g52670	LOC_Os09g28210	LOC_Os03g60370	LOC_Os01g11570	LOC_Os04g41970	LOC_Os06g18010		LOC_Os03g24070	LOC_Os03g20870	LOC_Os06g02320	LOC_Os03g58110	LOC_Os03g14654	LOC_Os06g11430
LOC_Os01g73300	LOC_Os07g16520	LOC_Os01g65320	LOC_Os04g53130	LOC_Os02g30410	LOC_Os06g09550		novel.2134	LOC_Os05g38710	LOC_Os02g50710	novel.138	LOC_Os03g02050	LOC_Os01g12660
LOC_Os07g10500	novel.221	LOC_Os01g08780	LOC_Os04g45480	LOC_Os02g52744	LOC_Os09g39060		LOC_Os01g09570	LOC_Os02g09480	LOC_Os08g15204	LOC_Os12g34510	LOC_Os03g12530	LOC_Os08g40270
LOC_Os03g57760	LOC_Os03g04700	LOC_Os10g05780	LOC_Os08g10010	LOC_Os06g30820	LOC_Os02g56040		LOC_Os06g48350	LOC_Os12g32610	LOC_Os12g40920	LOC_Os11g10370	LOC_Os01g11010	LOC_Os01g04580
LOC_Os01g67590	LOC_Os11g08380	LOC_Os12g09720	LOC_Os11g42490	LOC_Os07g39560	LOC_Os12g43580		LOC_Os07g40320	LOC_Os02g30200	LOC_Os04g53360	LOC_Os08g10150	LOC_Os01g55870	LOC_Os12g04240
LOC_Os08g30820	LOC_Os02g28110	LOC_Os03g06220	LOC_Os01g21590	LOC_Os09g36070	LOC_Os02g38050		LOC_Os10g24090	LOC_Os11g06110	LOC_Os06g04920	LOC_Os02g46473	LOC_Os06g11500	LOC_Os01g68060
LOC_Os08g43090	LOC_Os08g23754	LOC_Os03g17690	LOC_Os03g16050	LOC_Os01g02000	LOC_Os06g05650		LOC_Os09g28390	LOC_Os12g01400	LOC_Os12g39520	novel.365	LOC_Os03g04080	LOC_Os09g36190
LOC_Os03g09170	novel.287	LOC_Os01g68480	LOC_Os12g10190	LOC_Os04g41510	LOC_Os08g22389		LOC_Os01g74450	LOC_Os02g54050	LOC_Os04g57830	LOC_Os08g36310	LOC_Os02g57980	LOC_Os03g04370
LOC_Os05g34770	LOC_Os05g09540	LOC_Os07g43720	LOC_Os01g56180	LOC_Os10g17454	LOC_Os04g39080		LOC_Os11g02400	LOC_Os01g70120	LOC_Os05g41890	LOC_Os06g11860	LOC_Os02g04680	LOC_Os03g56800
LOC_Os05g49070	LOC_Os02g38392	LOC_Os09g32620	LOC_Os03g60250	LOC_Os01g64720	LOC_Os06g43900		LOC_Os06g47120	LOC_Os03g17060	LOC_Os06g45840	LOC_Os01g16620	LOC_Os05g06890	LOC_Os04g33300
LOC_Os04g40470	LOC_Os04g57350	LOC_Os05g05690	LOC_Os03g42020	ChrSy.fgenesh.gene.25	LOC_Os02g04720		LOC_Os11g44870	LOC_Os01g44240	LOC_Os07g04910	LOC_Os05g22894	LOC_Os10g03855	novel.2398
LOC_Os03g09250	LOC_Os08g01500	LOC_Os01g63354	LOC_Os02g33070	LOC_Os02g31874	LOC_Os10g33440		LOC_Os10g20470	LOC_Os07g34280	LOC_Os07g02710	LOC_Os03g60130	LOC_Os11g04720	novel.903
LOC_Os03g55300	LOC_Os06g42660	LOC_Os01g21590	LOC_Os12g25490	LOC_Os05g35470	LOC_Os02g51470		LOC_Os01g65880	LOC_Os03g02700	LOC_Os11g34690	LOC_Os10g01164	novel.1294	LOC_Os03g26490
LOC_Os10g18450	LOC_Os08g39560	LOC_Os01g64660	LOC_Os01g51250	LOC_Os03g05530	LOC_Os12g03040		LOC_Os09g04504	LOC_Os04g53600	LOC_Os11g40009	LOC_Os09g03939	LOC_Os04g36670	LOC_Os02g11870
LOC_Os03g10050	LOC_Os05g49930	LOC_Os05g39610	LOC_Os02g26400	LOC_Os08g10630	LOC_Os06g41010		LOC_Os08g25090	LOC_Os02g47110	LOC_Os02g39390	LOC_Os06g04000	LOC_Os05g24550	LOC_Os06g33700
LOC_Os02g12380	LOC_Os10g19930	LOC_Os02g01280	LOC_Os03g22890	LOC_Os03g36750	LOC_Os09g30410		LOC_Os06g16630	LOC_Os01g21120	LOC_Os03g19970	LOC_Os05g05640	LOC_Os03g39860	LOC_Os12g14930
LOC_Os02g54730	LOC_Os05g43690	LOC_Os12g01940	LOC_Os04g49350	LOC_Os01g53640	LOC_Os06g39330		novel.1192	LOC_Os11g39230	LOC_Os02g30090	LOC_Os04g52640	LOC_Os11g07911	LOC_Os01g68240
LOC_Os05g46460	LOC_Os01g58960	LOC_Os02g37700	LOC_Os09g38670	LOC_Os07g06644	LOC_Os04g40840		LOC_Os11g13870	LOC_Os11g44410	LOC_Os02g28860	LOC_Os08g02450	LOC_Os01g12460	LOC_Os09g09520
LOC_Os01g63060	LOC_Os08g40690	LOC_Os09g28630	LOC_Os04g33300	LOC_Os10g41940	LOC_Os12g42390		LOC_Os01g54990	LOC_Os01g49950	LOC_Os07g25900	LOC_Os03g43650	LOC_Os04g45980	LOC_Os04g57800
LOC_Os01g47770	novel.2184	LOC_Os05g01470	LOC_Os12g38270	LOC_Os02g58270	LOC_Os08g19550		LOC_Os08g01920	LOC_Os03g15420	LOC_Os05g48640	LOC_Os02g46860	LOC_Os11g42220	LOC_Os05g41460
LOC_Os04g49450	LOC_Os10g38720	LOC_Os04g04320	LOC_Os01g36720	LOC_Os03g07440	LOC_Os06g28800		LOC_Os01g15640	LOC_Os03g31240	novel.950	LOC_Os01g36640	LOC_Os03g17590	LOC_Os08g40090
LOC_Os01g64120	novel.1862	LOC_Os04g58990	LOC_Os01g58760	LOC_Os05g41630	LOC_Os06g22970		LOC_Os12g36640	LOC_Os08g32310	LOC_Os08g37060	LOC_Os02g42900	LOC_Os05g25210	LOC_Os12g33958
LOC_Os09g28210	LOC_Os10g20860	LOC_Os11g09684	LOC_Os08g36480	LOC_Os12g37550	LOC_Os11g26860		LOC_Os11g40160	LOC_Os05g50770	LOC_Os10g12750	LOC_Os05g25860	LOC_Os08g34700	LOC_Os12g30020
LOC_Os10g21460	LOC_Os08g09690	LOC_Os08g44520	LOC_Os03g07480	LOC_Os03g27610	LOC_Os01g25600		LOC_Os12g02790	LOC_Os05g12040	LOC_Os01g01610	LOC_Os11g06980	LOC_Os04g20290	LOC_Os04g57600
LOC_Os11g31740	LOC_Os09g25430	LOC_Os04g53230	LOC_Os02g39510	LOC_Os04g45000	LOC_Os03g56590		LOC_Os12g35330	LOC_Os12g37519	LOC_Os06g46770	LOC_Os03g60580	LOC_Os08g32080	LOC_Os12g17804
LOC_Os04g42910	LOC_Os04g20510	LOC_Os01g43250	LOC_Os07g42730	LOC_Os07g01030	LOC_Os02g17920		LOC_Os03g48560	LOC_Os04g38470	LOC_Os02g38050	LOC_Os06g45710	LOC_Os02g51680	LOC_Os10g39640
LOC_Os03g52239	LOC_Os05g40520	LOC_Os09g27260	LOC_Os03g21680	LOC_Os06g51290	LOC_Os01g04340		LOC_Os03g50250	LOC_Os12g34018	LOC_Os11g04860	LOC_Os02g31874	LOC_Os10g02920	LOC_Os01g56460
LOC_Os10g29514	novel.84	LOC_Os06g40180	LOC_Os01g56100	LOC_Os12g34500	LOC_Os04g02310		LOC_Os01g43550	LOC_Os03g58180	LOC_Os01g63620	LOC_Os08g24400	LOC_Os12g22970	LOC_Os04g01570
LOC_Os08g37950	LOC_Os12g08564	LOC_Os01g02000	LOC_Os02g04510	LOC_Os01g01689	LOC_Os03g51550		LOC_Os04g43910	LOC_Os07g44140	LOC_Os12g07980	LOC_Os07g49114	LOC_Os02g45270	LOC_Os11g05930
LOC_Os05g05940	LOC_Os02g15350	LOC_Os04g45834	LOC_Os06g49490	LOC_Os04g41460	LOC_Os03g50960		LOC_Os09g04790	LOC_Os01g50900	LOC_Os03g61720	LOC_Os03g14170	LOC_Os06g40360	novel.917
LOC_Os02g07260	LOC_Os08g43200	LOC_Os03g58180	LOC_Os02g31874	LOC_Os03g60080	LOC_Os03g17580		LOC_Os03g02240	LOC_Os07g26940	LOC_Os05g43960	LOC_Os11g02400	LOC_Os10g39770	novel.2402
LOC_Os02g11859	LOC_Os01g20200	LOC_Os08g02210	LOC_Os03g59700	LOC_Os03g01750	LOC_Os04g35760		LOC_Os06g28124	novel.771	LOC_Os09g36830	LOC_Os02g39884	LOC_Os02g39360	LOC_Os05g32180
LOC_Os03g53080	LOC_Os05g21120	LOC_Os06g39140	LOC_Os08g27240	LOC_Os03g60580	LOC_Os12g08770		LOC_Os03g22270	LOC_Os07g45210	LOC_Os08g40290	LOC_Os03g21400	LOC_Os04g55710	LOC_Os03g13800
LOC_Os02g42890	LOC_Os03g30300	LOC_Os02g02524	LOC_Os04g54210	LOC_Os01g68290	LOC_Os05g01970		LOC_Os03g40260	novel.28	LOC_Os03g20870	LOC_Os05g34070	LOC_Os03g61890	LOC_Os09g15670
novel.1759	LOC_Os12g41160	LOC_Os01g13760	LOC_Os04g42090	LOC_Os08g10300	LOC_Os01g72800		LOC_Os06g09600	LOC_Os08g39150	LOC_Os09g04960	LOC_Os12g43600	LOC_Os04g49350	LOC_Os05g03910
LOC_Os07g36420	LOC_Os03g56860	LOC_Os02g31867	LOC_Os06g06290	LOC_Os09g21230	LOC_Os01g05940		LOC_Os02g04860	LOC_Os12g05560	LOC_Os05g02420	LOC_Os05g05920	LOC_Os03g08710	LOC_Os03g41060
LOC_Os03g42810	LOC_Os04g52930	LOC_Os02g38386	LOC_Os03g21040	novel.1053	LOC_Os02g41680		LOC_Os06g06802	LOC_Os01g72530	novel.2402	LOC_Os03g21660	LOC_Os03g50780	LOC_Os03g55850
LOC_Os02g07720	LOC_Os11g23080	LOC_Os03g32490	LOC_Os06g43140	LOC_Os12g34380	LOC_Os01g43090		LOC_Os09g11005	LOC_Os12g32986	LOC_Os03g48560	LOC_Os01g62480	LOC_Os05g10414	LOC_Os01g21144
LOC_Os05g07940	LOC_Os08g31280	LOC_Os02g47510	LOC_Os04g13140	LOC_Os03g38950	LOC_Os03g12290		LOC_Os02g50230	LOC_Os05g10380	LOC_Os01g61470	LOC_Os03g10080	LOC_Os10g38470	LOC_Os07g27930
LOC_Os01g72100	LOC_Os05g16920	LOC_Os03g58764	LOC_Os03g16860	LOC_Os03g38940	LOC_Os01g67090		LOC_Os01g09870	LOC_Os01g43540	LOC_Os09g26880	LOC_Os03g44650	LOC_Os11g06900	LOC_Os12g41620
LOC_Os12g32580	LOC_Os11g37310	LOC_Os11g35274	LOC_Os03g55670	LOC_Os10g30156	LOC_Os03g20949		LOC_Os03g18030	LOC_Os09g15670	LOC_Os12g26940	LOC_Os12g34430	LOC_Os01g25500	LOC_Os10g35720
LOC_Os02g48184	LOC_Os05g05510	LOC_Os12g12580	LOC_Os03g25050	LOC_Os03g61140	LOC_Os03g44380		LOC_Os02g09060	LOC_Os03g09170	LOC_Os06g49360	LOC_Os06g02320	LOC_Os05g48200	LOC_Os11g32880
LOC_Os02g01700	LOC_Os03g19840	LOC_Os01g02710	LOC_Os07g44060	LOC_Os04g11400	LOC_Os04g45880		LOC_Os06g06440	LOC_Os03g57900	LOC_Os02g04860	LOC_Os10g39840	LOC_Os03g26460	LOC_Os02g58720
LOC_Os04g30420	LOC_Os05g38290	LOC_Os04g22900	LOC_Os02g26700	LOC_Os08g06280	LOC_Os03g10780		LOC_Os05g41530	LOC_Os03g13840	LOC_Os12g36640	LOC_Os09g18450	LOC_Os03g25850	LOC_Os05g02450
LOC_Os11g19130	LOC_Os03g56010	LOC_Os01g21250	LOC_Os01g55270	LOC_Os02g45225	LOC_Os02g34730		LOC_Os01g05480	LOC_Os03g08250	LOC_Os11g27264	LOC_Os07g10840	LOC_Os02g41590	LOC_Os01g08680
LOC_Os09g17930	LOC_Os04g13170	LOC_Os03g27610	LOC_Os09g23660	LOC_Os05g22730	LOC_Os04g53490		LOC_Os05g01310	LOC_Os05g36080	LOC_Os01g15770	LOC_Os08g41380	novel.626	LOC_Os06g04000
LOC_Os05g03540	LOC_Os01g09870	LOC_Os03g60850	LOC_Os02g43790	LOC_Os05g14270	LOC_Os01g65169		LOC_Os10g25230	LOC_Os11g13970	LOC_Os04g32320	LOC_Os12g39520	LOC_Os04g31484	LOC_Os09g19980
LOC_Os02g39930	LOC_Os05g40610	LOC_Os08g07080	LOC_Os12g40780	LOC_Os07g45080	LOC_Os07g01090		LOC_Os12g29330	LOC_Os06g47880	LOC_Os06g47910	novel.1336	LOC_Os05g33140	LOC_Os06g39480
LOC_Os12g02800	LOC_Os10g29495	LOC_Os05g07300	LOC_Os01g57040	LOC_Os09g36800	LOC_Os07g38960		LOC_Os03g58850	LOC_Os08g45230	LOC_Os09g14680	novel.1376	LOC_Os03g59430	LOC_Os09g02180
LOC_Os05g41620	LOC_Os02g40900	LOC_Os08g34390	LOC_Os06g04230	LOC_Os08g26870	LOC_Os01g45140		LOC_Os01g68290	LOC_Os03g05100	LOC_Os06g27560	LOC_Os11g03240	LOC_Os07g09675	LOC_Os08g37840
LOC_Os04g52500	LOC_Os07g48160	LOC_Os02g57560	LOC_Os02g45000	LOC_Os11g01410	LOC_Os01g37510		LOC_Os06g45040	LOC_Os03g13300	LOC_Os04g53620	LOC_Os02g30090	LOC_Os02g03280	LOC_Os10g02040
LOC_Os05g38270	LOC_Os07g22070	LOC_Os06g41010	LOC_Os01g31980	LOC_Os12g07874	LOC_Os01g62480		LOC_Os09g17580	LOC_Os06g01200	novel.627	LOC_Os01g66970	LOC_Os05g39320	LOC_Os03g62610
novel.1198	LOC_Os12g18020	LOC_Os06g41790	LOC_Os05g09520	LOC_Os03g22634	LOC_Os03g05900		LOC_Os02g04720	LOC_Os02g39884	LOC_Os01g51390	novel.1537	LOC_Os03g55670	LOC_Os03g61920
LOC_Os03g54130	LOC_Os01g50420	ChrUn.fgenesh.gene.18	novel.2012	LOC_Os03g56540	LOC_Os12g02380		LOC_Os05g04490	novel.92	LOC_Os03g06220	novel.2197	LOC_Os04g33060	LOC_Os12g04924
LOC_Os01g23630	LOC_Os03g61230	LOC_Os07g38830	LOC_Os12g39520	novel.1759	LOC_Os03g41510		LOC_Os10g30580	LOC_Os07g22770	LOC_Os10g19970	LOC_Os03g57140	LOC_Os10g30070	LOC_Os06g23210
LOC_Os04g33040	LOC_Os12g21690	LOC_Os01g53640	LOC_Os07g08200	LOC_Os01g67054	LOC_Os03g58070		LOC_Os01g52260	LOC_Os08g06620	LOC_Os05g43040	LOC_Os04g43560	LOC_Os04g32600	LOC_Os02g30110
LOC_Os01g01610	LOC_Os11g08100	LOC_Os05g03480	LOC_Os06g39690	LOC_Os05g46480	LOC_Os07g12610		LOC_Os03g14030	LOC_Os06g13839	LOC_Os04g46780	LOC_Os12g03200	LOC_Os07g28510	novel.321
LOC_Os02g53270	LOC_Os02g43020	LOC_Os06g48960	LOC_Os01g62840	LOC_Os12g31000	LOC_Os04g19260		LOC_Os12g44020	LOC_Os08g37710	LOC_Os04g01570	LOC_Os03g40670	LOC_Os08g34150	LOC_Os05g38860
novel.214	novel.130	LOC_Os04g53780	LOC_Os04g49210	LOC_Os09g26580	LOC_Os06g21590		LOC_Os03g18060	LOC_Os05g01310	LOC_Os07g43230	LOC_Os03g51920	LOC_Os10g42800	LOC_Os01g43460
LOC_Os03g07180	LOC_Os12g02050	LOC_Os03g57260	LOC_Os10g35150	LOC_Os01g59530	LOC_Os01g47350		LOC_Os02g46260	LOC_Os02g54330	LOC_Os05g45750	LOC_Os02g28970	LOC_Os07g35330	LOC_Os03g58070
LOC_Os03g07790	LOC_Os01g40460	LOC_Os01g13450	LOC_Os06g40940	LOC_Os11g11020	LOC_Os08g37432		LOC_Os02g38050	LOC_Os07g29380	LOC_Os05g23393	LOC_Os08g16580	LOC_Os12g22145	LOC_Os03g01300
LOC_Os06g03670	LOC_Os10g28380	LOC_Os10g31030	LOC_Os05g48760	LOC_Os01g05980	LOC_Os03g49430		LOC_Os06g02810	LOC_Os06g39050	LOC_Os10g30580	LOC_Os05g05940	LOC_Os05g25920	LOC_Os01g65460
LOC_Os02g02380	novel.1423	LOC_Os06g40640	LOC_Os09g06499	LOC_Os07g49310	novel.1730		LOC_Os04g34970	LOC_Os04g31270	LOC_Os02g08320	LOC_Os03g26480	LOC_Os02g52770	LOC_Os01g42900
LOC_Os01g43110	LOC_Os09g27740	LOC_Os05g02310	LOC_Os09g30412	LOC_Os01g04920	LOC_Os04g51980		LOC_Os12g41160	LOC_Os01g33410	LOC_Os02g01030	LOC_Os03g50990	LOC_Os06g06180	LOC_Os01g51840
LOC_Os05g38370	LOC_Os05g50410	LOC_Os02g09480	LOC_Os06g05390	LOC_Os04g32090	LOC_Os06g39344		LOC_Os10g33910	LOC_Os02g52210	LOC_Os05g41550	LOC_Os11g47760	LOC_Os07g48510	LOC_Os04g55800
LOC_Os10g01080	novel.175	LOC_Os03g05830	LOC_Os12g28750	LOC_Os01g06500	novel.2276		LOC_Os02g44940	LOC_Os03g51459	LOC_Os06g04790	LOC_Os12g32986	LOC_Os03g48300	LOC_Os05g18660
LOC_Os03g48080	novel.2219	LOC_Os03g62610	LOC_Os09g28530	LOC_Os01g69870	LOC_Os02g50330		LOC_Os03g61720	LOC_Os02g30830	novel.1666	LOC_Os05g45540	LOC_Os02g38494	LOC_Os06g17970
LOC_Os03g08520	novel.1405	LOC_Os03g13840	LOC_Os01g59970	LOC_Os06g47350	LOC_Os08g09610		LOC_Os09g21210	LOC_Os03g19330	novel.1423	LOC_Os06g06520	LOC_Os07g05940	LOC_Os05g25920
LOC_Os09g11450	LOC_Os02g51090	LOC_Os03g08000	LOC_Os09g23820	LOC_Os01g43870	LOC_Os01g57230		LOC_Os01g39290	LOC_Os02g15920	novel.833	LOC_Os05g13810	LOC_Os05g44620	LOC_Os01g68290
LOC_Os01g71000	LOC_Os05g31620	LOC_Os05g04180	LOC_Os03g45250	LOC_Os06g04510	LOC_Os09g32470		LOC_Os08g01160	LOC_Os02g17240	LOC_Os03g14030	LOC_Os02g33680	LOC_Os12g16524	LOC_Os04g39060
LOC_Os10g42510	novel.1378	LOC_Os07g10500	LOC_Os02g30200	LOC_Os02g35100	LOC_Os08g12630		LOC_Os11g04520	LOC_Os02g10830	LOC_Os12g40470	LOC_Os11g32380	LOC_Os10g35150	LOC_Os04g45220
LOC_Os01g56070	LOC_Os12g35330	LOC_Os11g43900	LOC_Os12g03750	LOC_Os09g28650	LOC_Os08g42550		LOC_Os05g38370	LOC_Os01g55795	LOC_Os01g12440	LOC_Os04g03180	LOC_Os06g47120	LOC_Os12g32240
LOC_Os01g71300	LOC_Os08g34740	LOC_Os03g19270	LOC_Os07g09310	LOC_Os06g18010	LOC_Os03g47610		LOC_Os02g47650	LOC_Os04g39600	LOC_Os02g44360	LOC_Os11g07200	LOC_Os05g41630	LOC_Os07g30820
LOC_Os02g06640	novel.1635	LOC_Os04g40190	LOC_Os11g12350	LOC_Os02g54780	LOC_Os01g08540		LOC_Os08g17370	LOC_Os04g27810	LOC_Os04g44810	LOC_Os02g33710	LOC_Os12g07190	LOC_Os08g40420
LOC_Os03g04490	LOC_Os05g33960	LOC_Os01g46820	LOC_Os02g33770	LOC_Os10g32800	LOC_Os07g37830		LOC_Os01g53370	LOC_Os06g04020	LOC_Os03g18060	LOC_Os02g42890	novel.1895	LOC_Os01g53970
LOC_Os01g22209	LOC_Os04g43200	LOC_Os04g33070	LOC_Os07g48660	LOC_Os12g22145	LOC_Os03g58920		LOC_Os04g15690	LOC_Os06g09820	LOC_Os12g13130	LOC_Os02g30110	LOC_Os09g32330	LOC_Os08g24400
LOC_Os12g40330	novel.1718	LOC_Os04g10400	LOC_Os12g41715	LOC_Os08g04390	LOC_Os08g13350		LOC_Os02g54730	LOC_Os05g33560	LOC_Os09g18594	novel.28	LOC_Os03g01930	LOC_Os08g43200
LOC_Os02g18450	LOC_Os01g31860	LOC_Os01g21410	LOC_Os02g03840	LOC_Os05g02250	LOC_Os06g46060		LOC_Os08g09340	LOC_Os10g38216	LOC_Os05g40270	LOC_Os08g38400	LOC_Os07g47140	LOC_Os02g54590
LOC_Os01g34620	LOC_Os06g47720	LOC_Os06g01200	LOC_Os03g08900	LOC_Os07g23970	LOC_Os01g19020		LOC_Os12g23460	LOC_Os10g36590	LOC_Os09g36960	LOC_Os07g40290	LOC_Os01g67190	LOC_Os03g52280
LOC_Os11g44560	LOC_Os08g39290	LOC_Os03g57760	LOC_Os03g56540	LOC_Os06g18150	LOC_Os07g32630		LOC_Os12g43510	LOC_Os05g46480	LOC_Os12g26290	LOC_Os01g05480	LOC_Os09g37394	LOC_Os04g08800
novel.1083	LOC_Os12g07290	LOC_Os03g16050	LOC_Os03g40100	LOC_Os04g38850	LOC_Os07g38790		LOC_Os04g37960	LOC_Os01g52150	LOC_Os12g08210	LOC_Os08g07720	LOC_Os06g18010	LOC_Os06g40050
novel.1097	LOC_Os05g46290	LOC_Os01g11054	LOC_Os01g13480	LOC_Os05g05690	LOC_Os07g12810		LOC_Os06g40120	LOC_Os12g06780	LOC_Os03g05300	LOC_Os02g41850	novel.1655	LOC_Os04g44840
LOC_Os05g07810	LOC_Os03g07790	LOC_Os01g04170	LOC_Os02g32940	LOC_Os02g50620	LOC_Os05g32230		novel.2058	novel.74	LOC_Os01g22640	LOC_Os08g07840	LOC_Os03g24560	LOC_Os07g44430
LOC_Os01g67030	LOC_Os08g23960	LOC_Os11g01590	LOC_Os05g22930	LOC_Os08g07080	LOC_Os10g23180		LOC_Os07g07550	LOC_Os10g23230	LOC_Os07g49114	LOC_Os07g46610	LOC_Os02g32570	LOC_Os04g39780
LOC_Os03g13800	LOC_Os11g10770	LOC_Os01g10580	LOC_Os08g33100	LOC_Os02g02970	LOC_Os02g33070		novel.752	LOC_Os11g18830	LOC_Os11g03240	LOC_Os03g57960	LOC_Os02g46740	LOC_Os08g44330
LOC_Os03g19500	LOC_Os02g46410	LOC_Os02g50790	LOC_Os12g07980	LOC_Os02g42810	LOC_Os03g30780		LOC_Os03g08260	LOC_Os12g28590	LOC_Os10g35480	LOC_Os05g30250	LOC_Os06g04070	LOC_Os10g25130
LOC_Os06g03860	LOC_Os06g01820	LOC_Os08g07400	LOC_Os03g63380	LOC_Os10g41550	LOC_Os05g49880		LOC_Os03g13850	LOC_Os11g44420	LOC_Os06g10410	LOC_Os04g43410	LOC_Os04g29424	novel.771
LOC_Os03g07880	LOC_Os07g38010	LOC_Os08g41110	LOC_Os07g01760	LOC_Os02g42940	LOC_Os11g14300		LOC_Os02g45780	LOC_Os04g32950	LOC_Os03g06240	LOC_Os04g15690	LOC_Os07g44330	LOC_Os05g26990
LOC_Os12g05260	LOC_Os09g11800	LOC_Os01g49720	novel.1504	LOC_Os09g33550	LOC_Os10g41610		LOC_Os07g44160	LOC_Os07g37620	LOC_Os02g48184	LOC_Os03g20420	LOC_Os09g06464	LOC_Os02g38250
LOC_Os06g21340	LOC_Os09g30260	LOC_Os10g13914	LOC_Os06g06230	LOC_Os05g40960	LOC_Os03g22050		LOC_Os09g38620	LOC_Os04g58310	LOC_Os04g38720	LOC_Os05g07650	LOC_Os04g40130	LOC_Os06g16630
LOC_Os03g51350	LOC_Os12g01930	LOC_Os02g12350	LOC_Os08g25690	LOC_Os04g54210	LOC_Os03g04470		ChrSy.fgenesh.gene.86	LOC_Os06g07150	LOC_Os12g32950	LOC_Os01g24420	LOC_Os06g01450	LOC_Os01g36090
LOC_Os02g13110	LOC_Os02g32600	LOC_Os03g20860	LOC_Os03g19436	LOC_Os02g03320	LOC_Os09g36220		LOC_Os02g54130	LOC_Os06g50200	LOC_Os10g40710	LOC_Os04g11980	LOC_Os08g30020	LOC_Os01g37832
LOC_Os12g32950	LOC_Os11g45120	novel.1892	LOC_Os01g72910	LOC_Os01g56470	LOC_Os07g46520		LOC_Os08g36790	LOC_Os03g04950	LOC_Os04g46860	LOC_Os12g07210	LOC_Os06g35470	LOC_Os06g06290
LOC_Os10g30580	LOC_Os08g39140	LOC_Os03g13450	LOC_Os04g39290	LOC_Os03g01920	LOC_Os05g51070		LOC_Os03g13800	LOC_Os08g09890	LOC_Os05g45550	LOC_Os02g30470	LOC_Os01g11600	LOC_Os11g01570
LOC_Os01g36090	LOC_Os03g53900	LOC_Os11g12350	LOC_Os12g42300	LOC_Os11g12350	LOC_Os09g39180		LOC_Os01g17470	LOC_Os01g06740	LOC_Os03g53320	LOC_Os08g07240	LOC_Os06g14400	LOC_Os05g29170
LOC_Os10g35480	LOC_Os05g10670	LOC_Os03g56590	LOC_Os02g32814	LOC_Os12g27520	LOC_Os01g13390		LOC_Os09g20930	LOC_Os05g38290	LOC_Os03g59700	LOC_Os06g09600	LOC_Os01g66850	LOC_Os01g62290
LOC_Os01g43700	novel.2292	LOC_Os02g44910	LOC_Os12g03700	LOC_Os04g43800	LOC_Os03g54000		LOC_Os12g42280	LOC_Os12g32960	LOC_Os01g04330	LOC_Os11g13970	LOC_Os01g43500	LOC_Os02g17390
LOC_Os05g44060	LOC_Os07g44950	LOC_Os08g17400	LOC_Os02g36924	LOC_Os06g13570	LOC_Os12g09720		LOC_Os10g40730	LOC_Os03g25770	LOC_Os03g15970	LOC_Os07g07480	LOC_Os05g10940	LOC_Os07g46610
LOC_Os05g23393	LOC_Os06g15750	LOC_Os04g48710	LOC_Os11g01530	LOC_Os01g64090	LOC_Os07g42834		LOC_Os03g58110	LOC_Os03g50130	LOC_Os06g18020	LOC_Os07g48390	LOC_Os07g40290	novel.1126
LOC_Os07g37620	LOC_Os12g09070	LOC_Os03g29910	LOC_Os05g35060	LOC_Os01g65260	LOC_Os04g32850		LOC_Os04g57200	LOC_Os12g34108	LOC_Os12g02330	LOC_Os06g28790	novel.641	LOC_Os08g39490
LOC_Os02g09200	LOC_Os05g38264	LOC_Os11g32500	LOC_Os10g25780	novel.1730	LOC_Os05g49220		LOC_Os05g07300	LOC_Os06g22030	LOC_Os03g17690	LOC_Os01g71624	LOC_Os03g28160	LOC_Os05g46780
LOC_Os05g38290	LOC_Os10g32680	LOC_Os05g37930	LOC_Os01g53220	LOC_Os09g33950	LOC_Os12g01570		LOC_Os10g10080	LOC_Os04g57350	LOC_Os03g64210	LOC_Os01g73770	LOC_Os03g60930	LOC_Os01g13370
LOC_Os11g03900	LOC_Os09g06560	LOC_Os04g38850	LOC_Os05g25210	LOC_Os05g33710	LOC_Os03g48626		LOC_Os06g02040	LOC_Os05g31620	LOC_Os07g49240	LOC_Os12g41160	LOC_Os06g39900	LOC_Os07g46760
LOC_Os01g52640	LOC_Os10g39920	LOC_Os08g14440	LOC_Os02g41590	LOC_Os11g11320	LOC_Os02g01890		LOC_Os06g11660	LOC_Os02g55300	LOC_Os05g41120	LOC_Os02g02410	LOC_Os04g35880	LOC_Os12g02490
LOC_Os06g02960	LOC_Os01g45659	LOC_Os02g48110	LOC_Os01g07090	LOC_Os01g50450	LOC_Os04g35030		novel.1644	LOC_Os08g36910	LOC_Os07g06880	LOC_Os03g18880	LOC_Os09g26400	LOC_Os05g30410
LOC_Os07g02540	novel.1537	LOC_Os02g50210	LOC_Os08g41380	LOC_Os04g41530	LOC_Os02g57010		LOC_Os03g25490	LOC_Os07g31430	LOC_Os10g35920	LOC_Os06g16640	LOC_Os03g10340	LOC_Os02g57510
LOC_Os02g12750	LOC_Os11g48010	LOC_Os01g65030	LOC_Os04g37580	LOC_Os02g36924	LOC_Os07g36630		LOC_Os01g44970	LOC_Os02g06830	LOC_Os05g02760	LOC_Os08g15690	LOC_Os05g44300	LOC_Os03g51200
LOC_Os03g61670	LOC_Os06g13190	LOC_Os11g04409	LOC_Os09g36520	novel.67	LOC_Os07g08970		LOC_Os06g50300	LOC_Os08g09720	LOC_Os08g01350	LOC_Os06g02410	LOC_Os01g14660	LOC_Os02g39720
LOC_Os08g36910	LOC_Os03g05750	LOC_Os04g33040	LOC_Os10g02770	LOC_Os02g26860	LOC_Os05g36310		LOC_Os04g32580	LOC_Os10g24690	LOC_Os01g04580	novel.1271	LOC_Os01g59520	LOC_Os03g25770
LOC_Os09g38670	LOC_Os08g07240	LOC_Os01g23630	LOC_Os03g25850	LOC_Os02g48720	LOC_Os03g06240		LOC_Os05g38820	LOC_Os05g06440	LOC_Os10g19930	LOC_Os01g45659	novel.424	LOC_Os02g53400
LOC_Os06g03520	LOC_Os04g01354	LOC_Os03g21110	LOC_Os12g42380	LOC_Os08g37456	LOC_Os05g04180		LOC_Os05g02450	LOC_Os02g11070	LOC_Os04g33040	LOC_Os01g71350	LOC_Os12g29570	LOC_Os08g44520
LOC_Os01g13450	LOC_Os05g23398	LOC_Os05g32420	LOC_Os01g53330	LOC_Os05g44310	LOC_Os01g51060		LOC_Os06g36050	LOC_Os10g38000	LOC_Os08g07010	LOC_Os03g38960	LOC_Os11g18194	LOC_Os05g33630
LOC_Os06g49880	LOC_Os10g21590	LOC_Os11g08950	LOC_Os01g68160	LOC_Os07g31000	LOC_Os01g49710		LOC_Os04g37570	LOC_Os08g17680	LOC_Os02g56750	LOC_Os06g48200	LOC_Os09g32520	LOC_Os06g04820
LOC_Os01g55040	LOC_Os03g05290	LOC_Os09g27750	LOC_Os04g33860	LOC_Os01g72530	LOC_Os06g07780		LOC_Os06g41770	LOC_Os01g08350	LOC_Os02g02670	LOC_Os02g22790	LOC_Os11g07020	LOC_Os12g05210
LOC_Os03g18190	LOC_Os02g45780	LOC_Os12g43550	LOC_Os01g74540	LOC_Os03g16170	LOC_Os01g01660		LOC_Os06g45184	LOC_Os05g48640	novel.2044	LOC_Os07g09675	novel.1154	LOC_Os08g03430
LOC_Os07g39350	novel.1345	LOC_Os08g36480	LOC_Os03g58090	LOC_Os09g02180	LOC_Os01g65920		LOC_Os02g52780	LOC_Os04g40560	LOC_Os03g01020	LOC_Os10g35480	LOC_Os07g18158	LOC_Os10g29660
LOC_Os01g63160	LOC_Os03g16570	LOC_Os02g41850	LOC_Os03g52840	LOC_Os03g22450	LOC_Os02g51020		LOC_Os03g60130	LOC_Os02g16860	LOC_Os03g56860	LOC_Os02g50130	LOC_Os04g59440	novel.1598
LOC_Os04g43200	LOC_Os09g30412	LOC_Os07g37400	LOC_Os09g30180	LOC_Os10g26620	LOC_Os06g04920		LOC_Os01g56740	LOC_Os07g09670	LOC_Os05g04150	LOC_Os08g04440	LOC_Os07g43950	LOC_Os01g49380
LOC_Os01g67820	LOC_Os09g31478	LOC_Os01g07090	LOC_Os04g41530	LOC_Os02g27760	LOC_Os04g57840		LOC_Os05g46040	LOC_Os04g45590	LOC_Os04g53320	LOC_Os02g31860	LOC_Os03g19290	LOC_Os02g14440
LOC_Os05g03640	LOC_Os02g30820	LOC_Os05g38290	LOC_Os08g16930	LOC_Os01g64870	LOC_Os04g38400		LOC_Os05g04210	LOC_Os02g46170	LOC_Os01g31450	LOC_Os05g27930	LOC_Os01g71620	LOC_Os03g45730
LOC_Os05g37730	LOC_Os08g23740	LOC_Os07g07300	LOC_Os08g07730	LOC_Os08g04440	LOC_Os05g23880		LOC_Os11g34450	LOC_Os07g48710	LOC_Os06g49690	LOC_Os06g36940	LOC_Os08g44370	LOC_Os09g33800
LOC_Os04g44530	LOC_Os10g07300	LOC_Os08g43620	LOC_Os05g23880	LOC_Os03g02110	LOC_Os04g58070		LOC_Os04g44830	LOC_Os04g57490	LOC_Os09g31380	LOC_Os07g34020	LOC_Os02g50830	LOC_Os04g58020
LOC_Os05g45540	LOC_Os01g47300	LOC_Os02g42540	LOC_Os01g65670	LOC_Os03g36540	LOC_Os03g43440		LOC_Os07g48520	LOC_Os08g42490	LOC_Os06g39050	LOC_Os03g57340	LOC_Os12g04204	novel.1015
LOC_Os03g38960	LOC_Os06g01200	LOC_Os04g40470	LOC_Os01g63160	LOC_Os02g50240	LOC_Os10g38360		LOC_Os03g58160	LOC_Os06g07905	LOC_Os09g25810	LOC_Os03g55670	LOC_Os07g39560	LOC_Os02g15220
LOC_Os06g04230	novel.1133	LOC_Os01g25484	LOC_Os05g39800	LOC_Os11g32270	LOC_Os03g60010		LOC_Os10g12050	LOC_Os10g38720	LOC_Os08g15050	LOC_Os01g08020	LOC_Os01g52594	LOC_Os07g42380
LOC_Os05g49380	LOC_Os08g44780	LOC_Os02g33380	LOC_Os06g13650	LOC_Os02g48140	LOC_Os12g39200		LOC_Os09g36220	LOC_Os09g17930	LOC_Os04g32580	LOC_Os08g16910	LOC_Os04g51454	LOC_Os03g07110
LOC_Os05g43690	LOC_Os08g39150	LOC_Os02g02970	LOC_Os12g25090	LOC_Os12g16220	LOC_Os06g40940		LOC_Os05g07650	LOC_Os07g10410	LOC_Os01g14090	LOC_Os03g32470	LOC_Os01g01150	LOC_Os10g22070
LOC_Os12g37920	LOC_Os08g34960	LOC_Os01g06600	LOC_Os10g38610	LOC_Os07g42370	LOC_Os07g06700		LOC_Os01g67150	LOC_Os01g70790	LOC_Os02g27594	novel.2065	LOC_Os06g12530	LOC_Os09g19820
LOC_Os07g05640	LOC_Os01g48250	LOC_Os07g05640	LOC_Os11g29490	LOC_Os12g37840	LOC_Os06g06290		LOC_Os05g33960	LOC_Os09g28210	LOC_Os12g43350	LOC_Os01g56180	LOC_Os03g60580	LOC_Os10g27030
LOC_Os05g23740	LOC_Os07g07440	LOC_Os07g43170	LOC_Os05g14310	LOC_Os09g19560	LOC_Os04g41140		LOC_Os02g39090	LOC_Os02g32590	LOC_Os03g41060	LOC_Os02g57090	LOC_Os03g16700	LOC_Os09g30418
LOC_Os03g61650	LOC_Os12g27700	LOC_Os01g64120	LOC_Os05g05690	LOC_Os06g19444	LOC_Os02g07220		LOC_Os08g16910	LOC_Os06g45240	LOC_Os04g59380	novel.1644	LOC_Os01g22560	LOC_Os12g12560
LOC_Os06g30750	LOC_Os02g33390	LOC_Os12g41650	LOC_Os06g22380	LOC_Os01g43460	LOC_Os10g41790		LOC_Os01g65520	LOC_Os05g05290	LOC_Os05g43174	LOC_Os12g41980	LOC_Os06g36090	LOC_Os09g32670
LOC_Os05g36360	LOC_Os04g58310	LOC_Os11g13850	LOC_Os10g35870	LOC_Os01g72460	LOC_Os10g22560		LOC_Os11g02424	LOC_Os02g06730	LOC_Os02g48350	novel.1819	LOC_Os06g21369	LOC_Os02g52770
LOC_Os02g50200	LOC_Os03g25050	LOC_Os07g48280	LOC_Os07g49110	LOC_Os02g57410	LOC_Os01g16030		LOC_Os06g15810	LOC_Os09g35030	novel.765	LOC_Os11g06900	LOC_Os05g12630	LOC_Os09g39910
LOC_Os12g38140	LOC_Os09g11250	LOC_Os05g28290	LOC_Os05g10754	LOC_Os08g31810	LOC_Os02g47020		LOC_Os02g08530	LOC_Os02g11870	LOC_Os09g24440	LOC_Os01g34020	LOC_Os08g30820	LOC_Os10g15310
LOC_Os03g16170	novel.138	LOC_Os06g48620	LOC_Os09g30462	LOC_Os02g11640	LOC_Os12g42380		LOC_Os03g20020	LOC_Os03g44650	LOC_Os06g28820	LOC_Os08g02460	LOC_Os07g09420	LOC_Os01g61890
LOC_Os03g10350	LOC_Os04g47570	LOC_Os01g05650	LOC_Os12g23180	LOC_Os06g44180	LOC_Os07g42730		LOC_Os06g05470	LOC_Os12g33958	LOC_Os05g16670	LOC_Os09g03700	LOC_Os03g63150	LOC_Os09g36460
LOC_Os08g38880	LOC_Os03g13850	LOC_Os02g03620	LOC_Os03g43860	LOC_Os05g45810	LOC_Os09g39910		LOC_Os06g50100	LOC_Os01g71760	novel.424	LOC_Os12g06780	LOC_Os07g19550	LOC_Os02g01540
LOC_Os06g02410	LOC_Os10g19919	LOC_Os03g11250	LOC_Os04g16680	LOC_Os01g68960	LOC_Os11g19840		LOC_Os06g49000	LOC_Os02g03320	LOC_Os05g51420	LOC_Os02g48780	LOC_Os04g15690	LOC_Os06g47120
LOC_Os11g01880	LOC_Os01g27360	LOC_Os08g02140	LOC_Os02g29510	LOC_Os01g46760	LOC_Os07g05820		LOC_Os05g39680	LOC_Os12g38140	LOC_Os01g02010	LOC_Os02g42585	LOC_Os10g40040	LOC_Os05g05710
LOC_Os07g26100	LOC_Os05g36230	LOC_Os03g61920	LOC_Os04g11820	LOC_Os03g03070	LOC_Os03g50270		LOC_Os07g10500	LOC_Os11g29730	LOC_Os02g02920	LOC_Os03g64320	LOC_Os07g01030	LOC_Os04g57220
LOC_Os05g40530	novel.952	LOC_Os01g74320	LOC_Os04g42260	LOC_Os07g30670	LOC_Os02g29464		LOC_Os10g39440	LOC_Os06g49030	LOC_Os01g60740	LOC_Os08g44490	LOC_Os06g13570	LOC_Os02g53320
LOC_Os09g25310	LOC_Os03g26310	LOC_Os08g36590	LOC_Os08g16740	novel.1900	LOC_Os02g57040		LOC_Os01g02020	LOC_Os06g15740	LOC_Os03g22200	LOC_Os11g44750	LOC_Os11g32270	LOC_Os01g65920
LOC_Os03g12530	LOC_Os04g37650	LOC_Os02g39930	LOC_Os05g02220	LOC_Os11g05260	LOC_Os09g10204		LOC_Os03g59180	novel.2398	LOC_Os01g01650	LOC_Os02g43770	novel.287	LOC_Os05g41620
LOC_Os04g45810	LOC_Os02g26580	LOC_Os01g48930	LOC_Os12g37519	LOC_Os01g41900	LOC_Os05g03174		novel.1349	LOC_Os06g49760	LOC_Os01g05480	LOC_Os02g45420	LOC_Os10g41940	LOC_Os03g51760
LOC_Os06g39970	novel.1277	LOC_Os02g58310	LOC_Os01g02930	LOC_Os08g17680	LOC_Os05g04610		LOC_Os01g61680	LOC_Os08g07840	LOC_Os07g07340	LOC_Os03g62270	LOC_Os12g17610	LOC_Os04g18010
LOC_Os09g21710	LOC_Os02g49610	LOC_Os08g24946	LOC_Os11g02610	LOC_Os07g26940	LOC_Os02g27740		LOC_Os08g44340	LOC_Os02g55290	LOC_Os05g07650	LOC_Os01g37930	LOC_Os01g64360	LOC_Os02g35190
LOC_Os05g46420	LOC_Os02g35450	LOC_Os04g32950	LOC_Os09g20510	LOC_Os12g05660	LOC_Os02g25630		LOC_Os07g46420	LOC_Os01g49750	LOC_Os07g36140	LOC_Os07g22390	LOC_Os12g05529	LOC_Os01g28340
LOC_Os06g35550	LOC_Os11g27000	LOC_Os03g01020	LOC_Os01g23680	LOC_Os06g10620	LOC_Os01g56100		LOC_Os08g13630	LOC_Os06g02410	LOC_Os06g19750	LOC_Os04g21590	LOC_Os09g39680	LOC_Os08g06050
LOC_Os06g29400	LOC_Os04g12890	LOC_Os08g37960	LOC_Os07g07150	LOC_Os08g34390	LOC_Os09g20930		LOC_Os05g23410	LOC_Os01g63510	LOC_Os04g48850	LOC_Os06g15170	LOC_Os05g48180	LOC_Os12g33750
LOC_Os04g31610	LOC_Os11g09020	LOC_Os03g47500	LOC_Os07g49010	LOC_Os01g13480	LOC_Os03g18170		LOC_Os05g31280	LOC_Os08g24400	LOC_Os05g02530	LOC_Os08g25690	LOC_Os10g20470	LOC_Os06g37640
LOC_Os01g49310	LOC_Os12g34108	LOC_Os11g04880	LOC_Os09g12290	LOC_Os11g03390	LOC_Os02g10120		novel.833	LOC_Os06g25420	LOC_Os03g50850	LOC_Os03g51980	LOC_Os03g18490	LOC_Os09g11620
LOC_Os10g42800	LOC_Os04g40070	LOC_Os03g61160	LOC_Os06g46060	LOC_Os01g11370	LOC_Os02g02830		novel.540	LOC_Os03g62410	LOC_Os09g35790	LOC_Os08g34700	LOC_Os02g57120	LOC_Os07g49240
LOC_Os10g37530	LOC_Os03g36360	LOC_Os03g12820	LOC_Os06g38320	LOC_Os03g16050	LOC_Os01g64090		LOC_Os03g53750	LOC_Os09g29110	LOC_Os09g27700	LOC_Os01g50170	LOC_Os08g23140	LOC_Os05g39760
LOC_Os11g16580	LOC_Os02g25680	LOC_Os06g35960	LOC_Os02g01030	LOC_Os06g42040	LOC_Os09g37394		LOC_Os02g08440	LOC_Os03g60080	novel.2349	LOC_Os03g51200	LOC_Os07g31280	novel.1925
LOC_Os07g12810	LOC_Os06g05740	LOC_Os01g47190	LOC_Os08g37700	LOC_Os03g52460	LOC_Os04g45240		LOC_Os05g45550	LOC_Os01g67420	LOC_Os07g07480	LOC_Os08g13980	LOC_Os02g45540	LOC_Os04g51150
LOC_Os05g04700	LOC_Os04g40990	LOC_Os06g03940	LOC_Os05g02530	LOC_Os09g31230	LOC_Os11g35274		LOC_Os03g15970	LOC_Os10g28860	LOC_Os03g13840	LOC_Os07g45020	LOC_Os01g65920	LOC_Os03g01320
LOC_Os08g27040	LOC_Os05g41620	LOC_Os03g49440	LOC_Os03g07990	LOC_Os12g29950	LOC_Os01g11110		LOC_Os04g33990	LOC_Os02g05070	LOC_Os03g04680	novel.2238	LOC_Os09g30462	LOC_Os02g34250
LOC_Os06g22970	LOC_Os12g02930	LOC_Os01g32770	LOC_Os10g35030	LOC_Os04g28040	LOC_Os04g32090		LOC_Os06g15750	novel.1785	LOC_Os07g46990	LOC_Os03g56850	LOC_Os01g33160	LOC_Os01g12580
LOC_Os08g02450	LOC_Os06g12030	LOC_Os01g71190	novel.952	LOC_Os02g35970	LOC_Os03g27610		LOC_Os12g02340	LOC_Os01g09270	LOC_Os06g48210	LOC_Os12g38490	LOC_Os06g49490	LOC_Os01g48446
LOC_Os10g34540	LOC_Os02g06830	LOC_Os03g20870	LOC_Os05g01730	LOC_Os02g42890	LOC_Os03g60130		LOC_Os06g34120	LOC_Os09g32880	LOC_Os02g10190	LOC_Os01g22370	LOC_Os01g05960	LOC_Os08g30020
LOC_Os04g51770	LOC_Os02g48280	LOC_Os02g47840	LOC_Os01g09220	LOC_Os02g34600	LOC_Os02g39730		LOC_Os10g28360	LOC_Os03g48960	LOC_Os01g06120	novel.308	LOC_Os09g38730	LOC_Os01g65220
LOC_Os12g23460	LOC_Os04g35534	LOC_Os04g31120	LOC_Os07g10850	LOC_Os02g37600	LOC_Os08g04980		LOC_Os03g13940	LOC_Os02g43790	LOC_Os09g23595	LOC_Os11g41710	LOC_Os09g08910	LOC_Os02g57620
LOC_Os02g50130	novel.912	LOC_Os06g36940	LOC_Os05g04220	LOC_Os02g06330	LOC_Os03g51920		LOC_Os01g01190	LOC_Os08g09690	LOC_Os01g56370	LOC_Os01g43090	LOC_Os10g33550	LOC_Os01g05694
LOC_Os06g05750	LOC_Os08g31170	LOC_Os04g36910	LOC_Os02g35970	LOC_Os02g38000	LOC_Os06g14324		LOC_Os12g05520	LOC_Os03g52870	LOC_Os11g40160	LOC_Os11g01850	LOC_Os07g39740	LOC_Os04g56740
LOC_Os01g21410	LOC_Os09g11400	LOC_Os08g15204	LOC_Os06g45480	LOC_Os10g36650	LOC_Os01g64350		LOC_Os03g29760	LOC_Os03g43524	LOC_Os05g42000	LOC_Os06g29730	LOC_Os06g28630	LOC_Os07g45020
LOC_Os03g18200	LOC_Os05g02040	LOC_Os07g42714	LOC_Os04g49660	LOC_Os03g13850	LOC_Os12g05550		LOC_Os12g13290	LOC_Os10g08319	novel.1704	LOC_Os10g36780	LOC_Os09g31478	LOC_Os02g39880
LOC_Os03g19400	LOC_Os09g30490	LOC_Os11g32260	LOC_Os07g09950	LOC_Os01g65630	LOC_Os03g43860		LOC_Os08g28790	LOC_Os08g34740	LOC_Os11g42790	LOC_Os05g20910	LOC_Os12g04240	LOC_Os08g07430
LOC_Os03g58160	LOC_Os01g70790	LOC_Os01g73500	novel.2031	LOC_Os02g07690	LOC_Os01g40710		LOC_Os03g57760	LOC_Os11g38200	LOC_Os02g44370	LOC_Os12g07030	LOC_Os01g65220	LOC_Os01g58640
LOC_Os12g13130	LOC_Os01g67054	LOC_Os06g45070	LOC_Os11g05550	LOC_Os03g05240	LOC_Os01g50700		LOC_Os01g45880	LOC_Os08g37660	LOC_Os02g54254	LOC_Os01g43700	LOC_Os04g02620	LOC_Os06g42810
LOC_Os05g49080	LOC_Os01g56470	LOC_Os02g58270	LOC_Os03g04080	LOC_Os04g57850	novel.870		LOC_Os04g19114	LOC_Os09g21160	LOC_Os12g23514	LOC_Os02g55480	LOC_Os02g38050	LOC_Os12g35550
LOC_Os09g28770	LOC_Os11g19340	LOC_Os08g38460	LOC_Os05g25260	LOC_Os01g72910	LOC_Os08g36540		LOC_Os02g53490	LOC_Os08g31580	LOC_Os06g33200	LOC_Os06g41120	LOC_Os12g32660	LOC_Os09g32300
LOC_Os12g37410	LOC_Os09g11005	LOC_Os10g35480	LOC_Os03g48000	LOC_Os08g36590	LOC_Os08g02630		LOC_Os10g31320	LOC_Os08g31090	LOC_Os05g30140	novel.1440	novel.997	LOC_Os07g37810
LOC_Os07g30110	novel.1019	LOC_Os07g44940	novel.1866	LOC_Os01g51360	LOC_Os03g39830		novel.1836	LOC_Os03g07870	LOC_Os11g32380	LOC_Os02g11700	LOC_Os01g28030	LOC_Os02g35170
LOC_Os02g42350	LOC_Os06g08340	LOC_Os06g07540	novel.2435	LOC_Os08g04450	LOC_Os02g26700		LOC_Os06g39520	LOC_Os01g56470	LOC_Os03g55810	LOC_Os12g40470	LOC_Os06g23210	LOC_Os01g04210
LOC_Os01g03940	LOC_Os10g38000	LOC_Os07g39010	LOC_Os10g35294	LOC_Os02g07910	LOC_Os02g33770		LOC_Os02g03790	LOC_Os04g53320	LOC_Os06g15390	LOC_Os02g11000	LOC_Os06g08280	LOC_Os08g32060
LOC_Os02g13510	LOC_Os02g34270	LOC_Os01g36720	LOC_Os04g53700	LOC_Os02g49520	LOC_Os01g13070		LOC_Os02g16040	LOC_Os01g50910	LOC_Os12g43550	LOC_Os07g03730	LOC_Os04g52504	LOC_Os03g52040
LOC_Os05g11850	LOC_Os01g62970	LOC_Os09g35790	LOC_Os05g35420	LOC_Os09g31506	LOC_Os07g49460		LOC_Os05g38270	LOC_Os10g38229	LOC_Os04g37690	LOC_Os02g01510	LOC_Os11g42480	LOC_Os07g41330
LOC_Os09g14680	LOC_Os04g49450	LOC_Os08g42690	LOC_Os05g48070	LOC_Os08g39694	LOC_Os03g51350		LOC_Os01g09540	LOC_Os04g57810	LOC_Os09g28390	LOC_Os09g19290	LOC_Os04g28620	LOC_Os01g52730
LOC_Os08g29710	LOC_Os06g11860	novel.913	LOC_Os06g13570	LOC_Os10g14870	LOC_Os05g02310		LOC_Os02g28830	LOC_Os01g40280	LOC_Os06g17970	LOC_Os06g46950	novel.2453	LOC_Os01g01670
LOC_Os08g26850	LOC_Os08g34190	LOC_Os08g43160	LOC_Os01g73960	LOC_Os01g65880	LOC_Os02g57790		LOC_Os01g54890	LOC_Os11g48010	LOC_Os02g16030	LOC_Os06g21270	LOC_Os10g30010	LOC_Os03g01570
LOC_Os01g67330	novel.1793	LOC_Os06g44190	LOC_Os01g47600	LOC_Os03g42020	LOC_Os11g30200		LOC_Os07g42834	LOC_Os03g61670	LOC_Os09g20460	LOC_Os03g01820	LOC_Os06g02040	LOC_Os02g43790
LOC_Os01g68620	LOC_Os02g15920	LOC_Os05g33960	LOC_Os10g29470	LOC_Os07g39740	LOC_Os06g12460		LOC_Os04g35080	LOC_Os02g50110	LOC_Os03g15890	LOC_Os03g20870	LOC_Os04g52479	novel.11
LOC_Os11g44750	LOC_Os03g48310	LOC_Os09g19650	LOC_Os01g49010	LOC_Os06g18990	LOC_Os02g02380		LOC_Os05g30140	LOC_Os07g37730	LOC_Os12g41980	LOC_Os01g61010	LOC_Os12g12514	LOC_Os11g29720
LOC_Os02g50230	novel.1573	LOC_Os02g43540	LOC_Os01g08540	LOC_Os01g21250	LOC_Os07g45074		LOC_Os03g13380	LOC_Os04g47620	novel.281	LOC_Os01g31980	novel.1126	LOC_Os11g18570
LOC_Os03g31550	LOC_Os12g12880	LOC_Os01g22980	LOC_Os07g23150	LOC_Os11g24570	LOC_Os01g53330		LOC_Os08g37432	LOC_Os01g69840	LOC_Os03g35920	LOC_Os07g01110	novel.1271	LOC_Os12g41490
LOC_Os01g05840	novel.568	LOC_Os02g40454	LOC_Os02g09480	LOC_Os04g41350	LOC_Os02g46660		LOC_Os11g09830	LOC_Os10g37640	LOC_Os10g02340	LOC_Os01g05744	LOC_Os10g01164	novel.2073
LOC_Os08g14330	LOC_Os10g30450	LOC_Os03g56420	LOC_Os04g47780	LOC_Os02g53750	LOC_Os03g13850		LOC_Os01g59530	novel.1317	LOC_Os01g51870	LOC_Os09g04670	LOC_Os11g37260	LOC_Os04g40190
LOC_Os11g10770	LOC_Os10g39210	LOC_Os03g43860	LOC_Os11g30200	LOC_Os01g66240	LOC_Os01g20830		LOC_Os03g57880	LOC_Os07g22730	LOC_Os03g22620	LOC_Os05g34260	LOC_Os04g58200	LOC_Os05g04820
LOC_Os01g10450	LOC_Os03g50240	LOC_Os01g53750	LOC_Os05g47510	LOC_Os03g16030	LOC_Os12g34400		LOC_Os08g24400	LOC_Os10g35070	LOC_Os01g10890	LOC_Os01g72300	LOC_Os03g06080	LOC_Os04g31270
LOC_Os06g01820	LOC_Os12g09500	LOC_Os06g39960	LOC_Os10g30640	LOC_Os06g09900	LOC_Os04g43070		LOC_Os10g40510	LOC_Os08g42750	LOC_Os12g41650	LOC_Os06g48300	LOC_Os05g11064	LOC_Os10g41550
LOC_Os05g50970	LOC_Os06g41380	LOC_Os08g22149	LOC_Os02g42230	LOC_Os04g27800	LOC_Os11g03390		LOC_Os07g43470	LOC_Os09g35780	LOC_Os03g50130	LOC_Os10g39770	LOC_Os05g32230	LOC_Os06g05410
LOC_Os02g32580	LOC_Os11g33170	LOC_Os04g44800	LOC_Os08g45190	LOC_Os01g48874	novel.1966		LOC_Os04g20510	LOC_Os08g10500	LOC_Os05g19970	LOC_Os04g50204	LOC_Os07g20320	LOC_Os07g45570
LOC_Os11g01360	LOC_Os03g42030	LOC_Os04g45600	LOC_Os11g01410	LOC_Os02g37430	LOC_Os11g11210		LOC_Os06g02320	LOC_Os01g52930	LOC_Os03g02420	LOC_Os11g38640	LOC_Os06g28050	LOC_Os11g26750
LOC_Os05g51470	LOC_Os03g06330	LOC_Os12g35560	LOC_Os09g27130	LOC_Os12g43340	LOC_Os12g05890		LOC_Os08g43500	LOC_Os12g40330	LOC_Os01g23630	LOC_Os08g40270	LOC_Os09g09370	LOC_Os04g43200
LOC_Os06g05355	novel.1262	LOC_Os03g63700	LOC_Os01g37750	LOC_Os08g37010	LOC_Os02g12380		LOC_Os01g64730	LOC_Os05g05940	LOC_Os01g56720	LOC_Os03g10478	LOC_Os01g14020	LOC_Os09g33870
LOC_Os01g58760	LOC_Os12g13030	LOC_Os12g31350	LOC_Os03g08070	LOC_Os02g43810	LOC_Os08g28790		LOC_Os11g37910	novel.1336	LOC_Os09g25310	LOC_Os02g04810	LOC_Os07g42750	LOC_Os01g60770
LOC_Os07g31430	LOC_Os02g52210	LOC_Os04g53170	LOC_Os01g56460	LOC_Os03g03550	LOC_Os03g02420		LOC_Os05g03174	LOC_Os03g56590	LOC_Os01g67190	LOC_Os02g47744	LOC_Os11g38810	LOC_Os07g47340
LOC_Os07g42380	LOC_Os10g10260	LOC_Os05g51180	LOC_Os06g29844	LOC_Os07g48090	LOC_Os01g57040		LOC_Os02g37000	LOC_Os09g22520	LOC_Os08g31580	LOC_Os04g45940	LOC_Os03g59080	LOC_Os02g17970
LOC_Os06g19650	LOC_Os01g56460	LOC_Os05g35440	LOC_Os04g43560	LOC_Os10g22070	LOC_Os02g43010		LOC_Os10g35080	LOC_Os01g23070	LOC_Os01g48790	LOC_Os10g21910	LOC_Os04g42420	LOC_Os12g40780
LOC_Os01g72080	LOC_Os03g17150	novel.1759	LOC_Os08g43290	LOC_Os02g57840	LOC_Os08g42020		LOC_Os02g27594	LOC_Os06g05410	LOC_Os05g37920	LOC_Os06g43320	LOC_Os02g39960	LOC_Os05g45320
LOC_Os08g36920	LOC_Os08g45110	LOC_Os12g36640	LOC_Os03g38500	LOC_Os11g10990	LOC_Os02g31874		LOC_Os09g29310	LOC_Os03g57640	LOC_Os04g44610	LOC_Os11g17540	LOC_Os06g27860	LOC_Os10g13694
LOC_Os09g29310	LOC_Os02g09810	LOC_Os06g15390	LOC_Os06g37140	LOC_Os02g42230	LOC_Os05g39990		LOC_Os03g06220	LOC_Os03g19770	LOC_Os07g48390	LOC_Os01g06460	LOC_Os09g28910	LOC_Os07g42714
LOC_Os03g07830	novel.2307	LOC_Os03g58090	LOC_Os11g19220	LOC_Os01g67550	LOC_Os06g47350		LOC_Os01g27360	LOC_Os09g28440	LOC_Os07g01214	LOC_Os08g03320	LOC_Os01g66440	LOC_Os01g38490
LOC_Os01g61830	LOC_Os01g67835	LOC_Os03g40830	LOC_Os05g51790	LOC_Os09g06499	LOC_Os05g50800		novel.870	novel.1953	LOC_Os03g06930	LOC_Os07g44250	LOC_Os02g13360	LOC_Os07g23640
LOC_Os02g32600	novel.1083	LOC_Os05g43690	LOC_Os07g05960	LOC_Os09g36680	novel.1504		LOC_Os01g06120	LOC_Os05g09540	LOC_Os05g39520	LOC_Os03g56970	LOC_Os02g40900	LOC_Os06g03486
LOC_Os03g48260	LOC_Os06g39370	LOC_Os09g04960	LOC_Os12g13120	LOC_Os01g22510	LOC_Os11g42480		LOC_Os01g61470	LOC_Os12g13130	novel.533	novel.1127	LOC_Os01g43460	LOC_Os04g50864
LOC_Os09g27135	novel.251	LOC_Os10g28350	LOC_Os07g46400	LOC_Os04g49670	LOC_Os10g41360		LOC_Os05g28290	LOC_Os02g49630	LOC_Os08g24400	LOC_Os10g05660	LOC_Os04g49440	LOC_Os10g21670
LOC_Os10g42940	LOC_Os01g55260	LOC_Os12g43600	LOC_Os03g01750	LOC_Os04g53130	LOC_Os03g14669		LOC_Os02g46560	LOC_Os03g50960	LOC_Os02g16040	LOC_Os07g26300	LOC_Os05g13360	LOC_Os05g49200
LOC_Os05g43470	LOC_Os12g32290	novel.952	LOC_Os05g07860	LOC_Os01g63780	LOC_Os07g05365		LOC_Os03g55810	LOC_Os03g03980	novel.261	LOC_Os07g35730	LOC_Os02g27740	LOC_Os05g33030
LOC_Os10g33990	novel.669	LOC_Os03g37490	LOC_Os03g16080	LOC_Os08g37700	LOC_Os12g10660		LOC_Os10g38870	LOC_Os09g37200	LOC_Os03g20440	LOC_Os04g52479	LOC_Os05g45750	LOC_Os03g36270
LOC_Os03g19290	LOC_Os02g38010	LOC_Os05g41530	LOC_Os01g43040	LOC_Os01g69030	LOC_Os12g19470		LOC_Os02g49610	LOC_Os03g60000	LOC_Os11g27730	LOC_Os12g33956	LOC_Os01g69840	LOC_Os07g43950
LOC_Os04g33070	LOC_Os01g08780	LOC_Os06g13580	LOC_Os02g06530	LOC_Os12g32240	LOC_Os01g48810		LOC_Os05g33820	LOC_Os04g40570	LOC_Os05g34510	LOC_Os08g07080	LOC_Os08g01770	LOC_Os12g06464
LOC_Os01g13570	LOC_Os05g38300	LOC_Os05g12320	LOC_Os04g06770	LOC_Os02g39360	LOC_Os02g34940		LOC_Os05g15490	LOC_Os01g44250	LOC_Os03g12620	LOC_Os06g01440	LOC_Os07g07150	LOC_Os11g27264
LOC_Os07g37310	LOC_Os08g22389	LOC_Os05g05730	LOC_Os06g50300	LOC_Os01g52180	LOC_Os01g57440		LOC_Os01g64870	LOC_Os04g57940	LOC_Os02g03310	LOC_Os01g11700	LOC_Os09g18090	LOC_Os07g07680
LOC_Os02g34270	LOC_Os12g18300	LOC_Os03g06240	LOC_Os10g32800	LOC_Os03g48310	LOC_Os02g42600		LOC_Os04g35560	LOC_Os03g19290	LOC_Os01g60830	LOC_Os01g50460	LOC_Os02g34600	LOC_Os06g39050
LOC_Os01g67600	LOC_Os03g31670	LOC_Os02g55890	LOC_Os05g39760	LOC_Os03g10880	LOC_Os06g26234		LOC_Os05g46130	LOC_Os09g27670	LOC_Os03g52239	LOC_Os05g28050	LOC_Os03g61090	LOC_Os12g03860
ChrSy.fgenesh.gene.86	LOC_Os12g33958	LOC_Os01g02020	LOC_Os01g62800	LOC_Os01g21990	LOC_Os02g48900		LOC_Os08g05590	novel.1483	LOC_Os05g50940	LOC_Os12g41490	LOC_Os03g48000	LOC_Os01g73120
LOC_Os03g56370	LOC_Os04g58890	LOC_Os11g47760	LOC_Os08g26870	LOC_Os02g57600	LOC_Os03g59700		LOC_Os03g41820	LOC_Os03g50870	LOC_Os08g01490	LOC_Os02g49310	LOC_Os03g07180	LOC_Os06g19650
LOC_Os09g26730	LOC_Os03g37790	LOC_Os10g39010	LOC_Os03g57120	LOC_Os09g12290	LOC_Os09g33820		LOC_Os10g33810	LOC_Os12g21690	novel.2282	LOC_Os06g13760	LOC_Os06g11060	LOC_Os02g06410
LOC_Os03g60370	novel.26	novel.1437	LOC_Os04g43400	LOC_Os06g29260	LOC_Os08g07080		LOC_Os06g22829	LOC_Os07g06880	LOC_Os04g25560	LOC_Os04g53000	LOC_Os01g70860	LOC_Os02g32540
novel.1270	LOC_Os06g07600	LOC_Os08g26870	LOC_Os04g57210	LOC_Os11g22350	LOC_Os09g07340		LOC_Os11g01530	LOC_Os01g48040	LOC_Os10g19919	novel.706	LOC_Os08g04450	LOC_Os01g11570
LOC_Os05g02060	LOC_Os03g61960	LOC_Os02g39884	LOC_Os10g41550	LOC_Os08g44400	LOC_Os01g43890		LOC_Os10g37630	LOC_Os03g55810	novel.26	LOC_Os10g40700	LOC_Os08g25690	LOC_Os08g18110
LOC_Os02g56010	LOC_Os08g11170	LOC_Os05g34030	LOC_Os04g58920	LOC_Os03g44380	LOC_Os06g13570		LOC_Os11g26790	LOC_Os02g06410	LOC_Os12g16490	LOC_Os02g51300	LOC_Os03g20560	LOC_Os06g45940
LOC_Os05g07560	LOC_Os10g38470	LOC_Os04g50060	LOC_Os11g44990	LOC_Os02g53350	LOC_Os12g32760		LOC_Os03g50850	LOC_Os04g47000	LOC_Os05g05390	LOC_Os05g43770	LOC_Os07g10970	LOC_Os01g01190
LOC_Os06g02420	LOC_Os03g17164	LOC_Os12g32760	LOC_Os01g20830	LOC_Os05g48760	LOC_Os07g47820		LOC_Os05g10670	LOC_Os07g09190	LOC_Os08g41360	LOC_Os04g45120	LOC_Os03g17174	LOC_Os02g26190
LOC_Os03g22550	LOC_Os04g39110	LOC_Os03g06680	LOC_Os04g58390	LOC_Os11g32320	novel.2073		LOC_Os03g05830	novel.84	LOC_Os03g09900	LOC_Os10g31820	LOC_Os01g14950	LOC_Os04g53190
LOC_Os02g21870	LOC_Os05g25920	LOC_Os07g07480	LOC_Os09g27010	LOC_Os01g50940	LOC_Os04g26920		LOC_Os09g04290	LOC_Os04g48320	novel.752	LOC_Os03g03980	LOC_Os03g57140	LOC_Os05g49270
novel.130	LOC_Os07g06880	LOC_Os07g35310	LOC_Os01g10450	LOC_Os02g50130	LOC_Os08g10080		LOC_Os02g06830	LOC_Os11g39000	LOC_Os04g52479	LOC_Os07g38640	novel.774	LOC_Os05g44922
LOC_Os07g30950	LOC_Os03g20540	LOC_Os02g41840	LOC_Os04g36720	LOC_Os02g39930	LOC_Os02g49870		LOC_Os12g23670	LOC_Os03g53200	LOC_Os12g40419	LOC_Os01g56480	LOC_Os03g51980	LOC_Os01g52710
LOC_Os01g53330	LOC_Os01g39136	LOC_Os03g57880	LOC_Os09g14870	LOC_Os04g38680	LOC_Os05g44330		LOC_Os06g42850	LOC_Os07g25960	LOC_Os10g37210	LOC_Os01g51250	LOC_Os01g72330	LOC_Os07g08320
LOC_Os11g14140	LOC_Os08g40680	LOC_Os02g17380	LOC_Os10g20630	LOC_Os11g03780	LOC_Os01g55750		LOC_Os09g28354	LOC_Os02g50404	LOC_Os09g03190	LOC_Os02g30200	LOC_Os11g11100	LOC_Os06g51460
LOC_Os01g62230	LOC_Os09g35780	LOC_Os10g41749	LOC_Os09g29190	LOC_Os08g01120	LOC_Os10g37640		LOC_Os04g39840	LOC_Os04g32580	LOC_Os10g14920	LOC_Os05g02040	LOC_Os05g44100	novel.42
LOC_Os05g05730	LOC_Os08g09770	LOC_Os03g56241	LOC_Os07g42370	LOC_Os06g43140	LOC_Os08g01170		LOC_Os01g18220	LOC_Os11g29780	LOC_Os01g63770	LOC_Os05g01700	LOC_Os03g49160	LOC_Os02g13100
LOC_Os02g39950	LOC_Os01g48850	LOC_Os12g05550	LOC_Os04g42200	LOC_Os03g20560	LOC_Os11g11320		LOC_Os02g50210	LOC_Os01g61550	LOC_Os07g09950	LOC_Os11g36030	LOC_Os12g32240	LOC_Os04g33990
LOC_Os05g04210	LOC_Os08g43500	LOC_Os01g67630	LOC_Os07g40790	LOC_Os12g41890	LOC_Os02g43640		LOC_Os01g09670	LOC_Os05g25920	LOC_Os03g58940	LOC_Os12g12560	LOC_Os10g17260	LOC_Os03g02050
LOC_Os01g64790	LOC_Os09g29850	LOC_Os01g37040	LOC_Os05g47840	LOC_Os06g05390	LOC_Os09g13650		LOC_Os03g59700	LOC_Os12g02800	LOC_Os05g34260	LOC_Os01g06400	LOC_Os05g43230	LOC_Os06g20310
LOC_Os06g09600	LOC_Os09g14670	LOC_Os05g38660	LOC_Os01g55670	LOC_Os07g46460	LOC_Os07g04910		LOC_Os09g14019	LOC_Os03g08520	LOC_Os08g06200	LOC_Os06g40440	LOC_Os02g36924	LOC_Os03g51520
LOC_Os02g26580	LOC_Os01g42860	LOC_Os06g04230	novel.1450	LOC_Os07g37640	LOC_Os05g03910		LOC_Os01g21034	LOC_Os03g04770	LOC_Os11g26790	LOC_Os05g29170	LOC_Os01g16170	novel.2469
LOC_Os12g36670	LOC_Os08g13910	LOC_Os05g24650	LOC_Os06g16300	LOC_Os12g17090	LOC_Os12g07210		LOC_Os02g32504	LOC_Os07g39960	LOC_Os03g48270	LOC_Os02g14280	LOC_Os03g01820	LOC_Os07g40320
LOC_Os03g46110	LOC_Os07g19330	LOC_Os02g51750	LOC_Os03g19760	LOC_Os04g55150	LOC_Os05g37930		LOC_Os05g50940	LOC_Os10g39660	novel.2502	novel.457	LOC_Os05g49590	LOC_Os04g39420
LOC_Os12g08210	LOC_Os11g29014	LOC_Os10g12080	LOC_Os08g25864	LOC_Os11g29490	LOC_Os01g68480		LOC_Os07g48280	LOC_Os07g36430	LOC_Os04g33610	LOC_Os07g08880	LOC_Os04g54310	LOC_Os08g10250
LOC_Os08g02140	LOC_Os02g22630	LOC_Os06g21110	LOC_Os10g34230	LOC_Os05g41640	LOC_Os01g67360		LOC_Os12g37920	LOC_Os08g08440	LOC_Os12g05520	LOC_Os12g03860	LOC_Os05g44290	LOC_Os05g08370
LOC_Os01g05790	LOC_Os08g44330	LOC_Os08g09610	LOC_Os05g30250	LOC_Os01g12830	LOC_Os06g42710		LOC_Os03g53930	LOC_Os02g52140	LOC_Os02g10740	novel.1900	LOC_Os02g35180	LOC_Os05g18604
LOC_Os01g61470	LOC_Os03g14140	LOC_Os08g02690	LOC_Os01g67835	LOC_Os02g18390	LOC_Os06g20060		LOC_Os05g19970	LOC_Os04g37880	LOC_Os05g50470	LOC_Os12g03260	LOC_Os07g45080	LOC_Os07g28510
LOC_Os09g31478	novel.2423	LOC_Os01g13320	LOC_Os02g42810	LOC_Os12g40780	LOC_Os05g01110		LOC_Os08g15204	LOC_Os04g27800	ChrSy.fgenesh.gene.37	LOC_Os08g08440	LOC_Os03g42520	novel.154
LOC_Os03g13760	LOC_Os06g03720	LOC_Os02g35190	LOC_Os02g30110	LOC_Os04g49660	LOC_Os02g08440		LOC_Os05g44770	LOC_Os09g28390	LOC_Os06g23274	LOC_Os06g12930	LOC_Os01g49710	LOC_Os01g64490
LOC_Os02g50110	LOC_Os12g07940	LOC_Os03g42070	LOC_Os07g39560	LOC_Os01g52500	LOC_Os02g57100		LOC_Os05g12400	LOC_Os03g16570	novel.918	LOC_Os02g18840	LOC_Os10g38160	LOC_Os03g38790
LOC_Os01g35040	LOC_Os01g16860	LOC_Os05g38820	LOC_Os07g06660	LOC_Os02g49670	LOC_Os05g41620		LOC_Os07g31540	LOC_Os03g61960	LOC_Os01g50300	LOC_Os07g14650	LOC_Os02g48200	LOC_Os05g51110
LOC_Os05g03590	LOC_Os07g48890	LOC_Os06g04990	novel.1068	LOC_Os07g37420	LOC_Os05g44310		LOC_Os08g10250	LOC_Os01g06660	LOC_Os01g13570	LOC_Os10g04429	LOC_Os02g33770	LOC_Os06g11060
LOC_Os06g40580	LOC_Os06g28660	LOC_Os03g60250	LOC_Os03g04340	LOC_Os03g57880	LOC_Os10g25210		LOC_Os03g51200	LOC_Os07g13980	LOC_Os08g31810	LOC_Os10g12750	LOC_Os09g27210	LOC_Os03g19250
LOC_Os03g52430	LOC_Os10g29514	LOC_Os05g50200	LOC_Os04g43070	novel.1676	LOC_Os12g02330		LOC_Os04g57350	LOC_Os02g36450	LOC_Os06g12930	LOC_Os01g70570	LOC_Os01g67550	LOC_Os11g38880
LOC_Os08g41110	LOC_Os02g52140	LOC_Os07g35880	LOC_Os08g40990	LOC_Os12g24580	LOC_Os03g03360		LOC_Os12g37790	LOC_Os11g32460	LOC_Os03g56010	LOC_Os01g47970	LOC_Os07g07480	LOC_Os08g31280
LOC_Os01g20030	LOC_Os12g40350	ChrSy.fgenesh.gene.25	LOC_Os12g17320	LOC_Os11g32500	ChrUn.fgenesh.gene.96		LOC_Os06g09540	LOC_Os06g13040	LOC_Os01g66610	LOC_Os11g26750	LOC_Os05g11510	LOC_Os03g50250
LOC_Os02g43770	LOC_Os05g34325	LOC_Os02g04500	LOC_Os06g41770	LOC_Os06g07080	LOC_Os09g26400		LOC_Os04g37540	LOC_Os05g37060	LOC_Os09g14019	LOC_Os06g48210	LOC_Os02g16480	LOC_Os04g52504
LOC_Os05g48780	LOC_Os03g08000	LOC_Os09g26880	LOC_Os07g47110	LOC_Os07g05480	LOC_Os07g48170		LOC_Os08g17400	LOC_Os02g49580	LOC_Os05g01470	LOC_Os11g40009	LOC_Os01g08510	LOC_Os10g35920
LOC_Os03g13870	LOC_Os01g23000	LOC_Os12g37390	LOC_Os06g20060	LOC_Os06g10350	LOC_Os01g01710		LOC_Os04g31804	LOC_Os03g08000	LOC_Os03g05750	LOC_Os10g23060	LOC_Os03g15230	LOC_Os06g49980
LOC_Os03g56810	LOC_Os06g46060	novel.1551	LOC_Os12g05660	LOC_Os04g06770	LOC_Os10g41550		novel.1461	LOC_Os10g33450	LOC_Os02g15560	LOC_Os09g32360	LOC_Os04g40840	LOC_Os02g45070
LOC_Os06g41790	LOC_Os01g73390	LOC_Os06g12260	LOC_Os06g35630	LOC_Os03g50070	LOC_Os10g38206		LOC_Os07g11300	LOC_Os06g13580	LOC_Os10g21910	LOC_Os12g33958	LOC_Os02g53320	LOC_Os10g36810
LOC_Os03g41330	LOC_Os03g44642	LOC_Os05g01440	LOC_Os03g01300	LOC_Os02g56860	LOC_Os04g20280		LOC_Os02g09480	LOC_Os08g08250	LOC_Os08g09720	LOC_Os03g07790	LOC_Os02g43330	LOC_Os01g62760
LOC_Os02g55560	LOC_Os10g33450	LOC_Os01g22560	LOC_Os03g58080	LOC_Os06g50100	novel.1079		LOC_Os02g10290	LOC_Os03g53020	LOC_Os06g40050	novel.1704	LOC_Os05g48810	LOC_Os11g19130
LOC_Os10g33910	LOC_Os12g39980	LOC_Os05g05850	LOC_Os03g32490	LOC_Os06g39900	LOC_Os06g48210		LOC_Os05g50230	LOC_Os04g45310	LOC_Os04g38026	LOC_Os06g04230	LOC_Os03g14300	LOC_Os04g39840
LOC_Os04g53320	novel.1551	LOC_Os06g48250	LOC_Os06g43800	LOC_Os07g06970	LOC_Os03g02110		LOC_Os03g49440	LOC_Os05g39310	LOC_Os05g18604	LOC_Os09g31130	LOC_Os05g50930	LOC_Os01g56220
LOC_Os02g48900	LOC_Os03g16874	LOC_Os10g36000	novel.214	LOC_Os07g44160	LOC_Os12g32970		LOC_Os02g01030	LOC_Os03g47530	LOC_Os05g29170	LOC_Os02g10710	novel.563	LOC_Os01g68760
LOC_Os02g08440	LOC_Os04g29210	LOC_Os10g14870	LOC_Os03g08624	LOC_Os06g40510	LOC_Os04g05010		LOC_Os06g36330	novel.1291	LOC_Os05g10414	LOC_Os04g13364	LOC_Os08g03630	LOC_Os02g42890
LOC_Os01g41420	LOC_Os02g03560	LOC_Os08g44870	LOC_Os01g29469	LOC_Os11g10470	LOC_Os10g09460		LOC_Os02g46380	LOC_Os12g03990	LOC_Os07g43260	LOC_Os11g10310	LOC_Os11g40590	LOC_Os07g38230
LOC_Os01g21250	LOC_Os11g09160	novel.1900	LOC_Os03g19700	LOC_Os10g35290	novel.983		LOC_Os05g34070	LOC_Os02g30480	LOC_Os12g01140	LOC_Os04g50930	LOC_Os04g53170	LOC_Os05g02250
LOC_Os12g06670	LOC_Os08g42320	LOC_Os12g04204	LOC_Os03g18830	LOC_Os01g05940	novel.1759		LOC_Os02g48122	LOC_Os03g21570	LOC_Os10g30610	LOC_Os09g20684	LOC_Os11g05660	novel.217
novel.204	LOC_Os02g13310	LOC_Os03g22270	LOC_Os04g38320	LOC_Os06g12460	LOC_Os01g05960		LOC_Os01g60420	LOC_Os04g34000	LOC_Os09g36950	LOC_Os03g57260	LOC_Os01g47630	LOC_Os10g34750
LOC_Os02g02990	LOC_Os10g28440	LOC_Os08g45190	LOC_Os01g15490	LOC_Os01g73500	LOC_Os01g25010		LOC_Os02g38900	LOC_Os09g33780	novel.204	LOC_Os06g45540	LOC_Os03g03470	LOC_Os04g45940
LOC_Os04g49890	LOC_Os09g35790	LOC_Os02g37834	LOC_Os03g60130	LOC_Os01g74540	LOC_Os05g39240		LOC_Os07g14650	LOC_Os03g21040	LOC_Os02g39930	LOC_Os11g17970	LOC_Os05g04610	LOC_Os10g23230
LOC_Os11g30760	novel.2241	LOC_Os01g18100	LOC_Os08g15650	LOC_Os10g30200	LOC_Os10g30010		LOC_Os08g44850	LOC_Os08g30010	LOC_Os03g44650	LOC_Os09g10204	LOC_Os04g57310	LOC_Os05g46520
LOC_Os10g39090	LOC_Os11g10470	LOC_Os07g49110	LOC_Os02g49590	LOC_Os06g49250	LOC_Os09g35630		LOC_Os09g30411	LOC_Os01g64570	LOC_Os08g15444	LOC_Os09g04624	LOC_Os02g53140	LOC_Os03g58940
LOC_Os01g08780	LOC_Os12g06780	LOC_Os05g33380	LOC_Os08g42000	LOC_Os01g08540	LOC_Os06g11130		LOC_Os06g03890	LOC_Os03g44250	LOC_Os09g38239	LOC_Os03g51210	LOC_Os01g33450	LOC_Os05g06500
LOC_Os06g19444	LOC_Os09g38620	LOC_Os02g34250	LOC_Os07g12610	LOC_Os03g05420	LOC_Os01g52500		LOC_Os08g43430	LOC_Os11g34460	LOC_Os05g13960	LOC_Os03g36960	LOC_Os05g30220	LOC_Os12g38350
LOC_Os05g13580	LOC_Os12g33928	LOC_Os08g02490	LOC_Os05g50350	LOC_Os02g04170	LOC_Os06g05410		LOC_Os04g32950	LOC_Os03g25640	LOC_Os02g11110	LOC_Os05g06660	LOC_Os10g01750	LOC_Os04g15690
LOC_Os06g03690	LOC_Os12g43710	LOC_Os03g04500	LOC_Os03g28140	LOC_Os02g31860	LOC_Os02g43770		LOC_Os02g30090	LOC_Os11g26280	LOC_Os01g43700	LOC_Os05g50300	LOC_Os04g38380	LOC_Os04g38026
LOC_Os01g71960	LOC_Os07g18130	LOC_Os03g21830	LOC_Os03g48300	LOC_Os10g41490	LOC_Os01g43750		LOC_Os04g17680	LOC_Os05g09550	LOC_Os11g06020	LOC_Os01g46760	LOC_Os03g48260	LOC_Os01g04160
LOC_Os02g51750	LOC_Os01g67820	LOC_Os03g64010	LOC_Os03g12290	LOC_Os03g53710	LOC_Os09g25740		LOC_Os02g38980	LOC_Os07g38010	LOC_Os06g37020	LOC_Os01g68080	LOC_Os03g56800	LOC_Os03g03390
LOC_Os06g15390	LOC_Os12g43550	LOC_Os01g04210	LOC_Os12g08130	LOC_Os03g51380	LOC_Os01g45274		LOC_Os01g73170	LOC_Os02g51600	LOC_Os07g46800	LOC_Os04g53620	LOC_Os01g09270	LOC_Os05g50980
LOC_Os08g34950	LOC_Os07g23570	LOC_Os05g02970	LOC_Os07g34260	LOC_Os09g11450	LOC_Os04g51110		LOC_Os05g02770	LOC_Os04g40590	LOC_Os01g22249	LOC_Os02g55560	LOC_Os08g39820	LOC_Os01g20030
LOC_Os08g08120	LOC_Os12g36630	LOC_Os08g43190	LOC_Os01g65200	LOC_Os01g15890	LOC_Os06g27860		LOC_Os03g21660	LOC_Os01g60450	LOC_Os04g48710	LOC_Os03g52910	LOC_Os12g16280	LOC_Os04g34000
LOC_Os10g35470	LOC_Os05g38860	LOC_Os07g32560	LOC_Os05g07870	LOC_Os07g42450	LOC_Os01g02900		LOC_Os01g69070	LOC_Os09g37080	LOC_Os01g61010	LOC_Os10g02040	LOC_Os01g32460	LOC_Os01g38580
LOC_Os03g49440	LOC_Os06g22030	LOC_Os04g38680	LOC_Os01g43700	LOC_Os05g33570	novel.1844		LOC_Os04g41910	LOC_Os01g50410	LOC_Os01g74410	LOC_Os02g43010	LOC_Os07g37290	novel.232
LOC_Os02g11870	LOC_Os03g21210	LOC_Os05g09410	LOC_Os03g20180	LOC_Os10g02920	LOC_Os05g07650		LOC_Os11g08300	LOC_Os04g58890	LOC_Os02g17500	LOC_Os11g37910	LOC_Os09g27030	LOC_Os10g42780
LOC_Os01g45460	LOC_Os03g14254	LOC_Os07g07150	LOC_Os08g33200	LOC_Os03g49160	LOC_Os03g59640		LOC_Os01g59840	LOC_Os04g53360	LOC_Os02g20540	LOC_Os02g01290	LOC_Os01g18880	LOC_Os02g02750
LOC_Os01g10580	novel.2242	LOC_Os02g46340	LOC_Os03g59570	LOC_Os07g41180	LOC_Os08g33650		LOC_Os02g05744	LOC_Os09g35790	LOC_Os05g44060	LOC_Os09g25934	LOC_Os11g29490	LOC_Os03g10780
LOC_Os07g02340	LOC_Os03g56782	LOC_Os03g48430	LOC_Os03g29910	LOC_Os10g40200	LOC_Os03g44620		LOC_Os05g04700	LOC_Os05g33960	LOC_Os03g52340	LOC_Os02g13710	LOC_Os11g38330	LOC_Os02g20930
LOC_Os04g31804	LOC_Os01g37832	LOC_Os06g14170	LOC_Os05g49240	LOC_Os04g41140	LOC_Os06g43370		LOC_Os02g50680	LOC_Os04g45340	LOC_Os07g44160	LOC_Os01g07420	LOC_Os03g10440	LOC_Os06g49490
LOC_Os09g29890	LOC_Os07g34570	LOC_Os02g33710	LOC_Os06g07080	LOC_Os04g45980	LOC_Os07g46350		LOC_Os02g03710	LOC_Os02g16040	LOC_Os03g52940	LOC_Os05g51110	LOC_Os11g40510	LOC_Os03g31550
LOC_Os05g30750	LOC_Os03g53780	LOC_Os07g32630	LOC_Os02g31070	LOC_Os02g13290	LOC_Os07g05960		LOC_Os10g36500	LOC_Os12g28710	LOC_Os12g04924	LOC_Os06g33700	LOC_Os05g27800	LOC_Os03g43650
LOC_Os02g49620	LOC_Os06g46950	LOC_Os03g55670	LOC_Os10g39680	LOC_Os01g65140	LOC_Os03g63930		LOC_Os02g50790	LOC_Os02g49620	novel.1892	LOC_Os05g40500	LOC_Os12g42150	LOC_Os01g21034
LOC_Os02g46030	LOC_Os02g34940	LOC_Os10g05800	LOC_Os08g37020	LOC_Os12g25690	LOC_Os10g17260		LOC_Os01g01600	LOC_Os09g32890	LOC_Os03g51610	LOC_Os05g31910	novel.1091	LOC_Os05g01350
novel.2521	LOC_Os09g02060	LOC_Os02g52860	LOC_Os11g39540	LOC_Os02g37654	novel.2521		LOC_Os10g41820	LOC_Os12g09260	LOC_Os08g29340	LOC_Os09g33780	novel.1844	LOC_Os07g08420
novel.28	LOC_Os04g31610	LOC_Os03g52910	LOC_Os02g48560	LOC_Os01g63790	LOC_Os03g20120		LOC_Os01g62630	LOC_Os04g40380	LOC_Os02g19150	LOC_Os03g05750	novel.737	LOC_Os08g10244
LOC_Os04g47110	novel.935	LOC_Os03g43440	LOC_Os01g18880	LOC_Os04g35540	LOC_Os03g17690		LOC_Os03g26910	LOC_Os01g28970	LOC_Os08g16910	novel.2343	LOC_Os03g36270	LOC_Os11g36480
LOC_Os03g48310	LOC_Os03g52340	LOC_Os08g38880	LOC_Os03g33590	LOC_Os03g18600	LOC_Os01g41430		LOC_Os12g41560	LOC_Os02g47040	LOC_Os08g26710	novel.765	novel.606	LOC_Os05g34010
LOC_Os01g16330	LOC_Os10g26920	LOC_Os01g31980	LOC_Os05g47560	LOC_Os05g25260	LOC_Os03g21400		LOC_Os06g09550	LOC_Os06g03890	LOC_Os01g09220	LOC_Os09g36960	novel.1317	LOC_Os02g03560
LOC_Os01g46970	LOC_Os03g52160	LOC_Os11g26860	LOC_Os03g60570	LOC_Os07g09400	LOC_Os07g36450		LOC_Os10g42770	LOC_Os06g01195	LOC_Os05g07740	LOC_Os03g56944	LOC_Os01g18630	LOC_Os01g56990
LOC_Os01g67835	LOC_Os03g60370	LOC_Os02g28980	LOC_Os12g22145	LOC_Os04g28480	LOC_Os09g34330		LOC_Os01g36350	LOC_Os10g06510	novel.1828	novel.1549	LOC_Os05g09160	LOC_Os05g25210
LOC_Os10g32680	LOC_Os01g65520	LOC_Os05g35960	LOC_Os01g57260	LOC_Os04g02880	LOC_Os05g48200		LOC_Os06g06520	novel.968	LOC_Os01g29640	LOC_Os01g63854	LOC_Os01g54560	LOC_Os07g42650
LOC_Os04g47170	LOC_Os08g41390	LOC_Os05g51070	LOC_Os04g41040	LOC_Os09g33480	LOC_Os03g17790		LOC_Os06g45540	LOC_Os09g30490	LOC_Os03g55250	LOC_Os04g42910	LOC_Os01g47600	LOC_Os09g30100
LOC_Os08g44430	LOC_Os02g47110	LOC_Os10g35690	LOC_Os09g26420	LOC_Os04g20290	LOC_Os06g41020		LOC_Os02g57770	LOC_Os02g03870	LOC_Os05g15490	LOC_Os09g19820	LOC_Os06g28790	LOC_Os05g43770
LOC_Os05g45550	novel.2497	LOC_Os10g41560	LOC_Os01g25990	LOC_Os09g29930	LOC_Os03g20760		LOC_Os10g40720	LOC_Os05g37520	LOC_Os09g26900	LOC_Os08g43290	LOC_Os02g43810	LOC_Os08g33640
LOC_Os03g37320	LOC_Os12g39520	LOC_Os09g33780	LOC_Os02g29410	LOC_Os01g43330	LOC_Os06g48600		LOC_Os09g39910	LOC_Os10g36360	LOC_Os02g48110	LOC_Os10g13694	LOC_Os09g23300	LOC_Os01g13080
novel.414	LOC_Os11g05160	LOC_Os04g43130	LOC_Os12g40790	novel.1376	LOC_Os02g04550		LOC_Os03g36080	LOC_Os07g34570	LOC_Os07g38640	LOC_Os01g15580	LOC_Os04g44270	LOC_Os02g45240
LOC_Os05g50410	LOC_Os04g53430	LOC_Os01g61830	LOC_Os06g36180	LOC_Os02g08330	LOC_Os02g39884		LOC_Os01g46169	LOC_Os09g08910	LOC_Os09g36120	LOC_Os08g39860	LOC_Os03g43420	LOC_Os06g07780
LOC_Os03g27840	LOC_Os12g41930	LOC_Os12g01449	LOC_Os01g48790	LOC_Os03g51459	LOC_Os10g34540		LOC_Os06g11440	LOC_Os06g28050	LOC_Os11g37310	LOC_Os11g34700	LOC_Os02g47620	LOC_Os12g43590
LOC_Os02g06520	LOC_Os11g09280	LOC_Os06g27760	LOC_Os02g12480	LOC_Os01g67510	LOC_Os04g49660		LOC_Os11g44940	LOC_Os01g52570	LOC_Os02g12380	LOC_Os07g14740	LOC_Os12g15930	LOC_Os05g11120
LOC_Os02g07010	LOC_Os04g40560	LOC_Os06g45850	LOC_Os01g64780	LOC_Os03g10050	LOC_Os06g20040		LOC_Os09g27260	LOC_Os07g08840	LOC_Os04g29090	LOC_Os02g18980	LOC_Os02g58620	LOC_Os02g57120
LOC_Os07g34570	LOC_Os08g11150	LOC_Os08g33650	LOC_Os10g36370	LOC_Os11g19840	LOC_Os05g46760		LOC_Os08g02490	LOC_Os03g47280	LOC_Os05g43840	LOC_Os11g42790	LOC_Os05g14270	LOC_Os10g38930
LOC_Os01g10690	LOC_Os03g20870	LOC_Os12g31860	LOC_Os02g55480	LOC_Os03g18190	LOC_Os03g59430		LOC_Os02g15920	ChrUn.fgenesh.gene.85	LOC_Os05g34770	LOC_Os03g17060	LOC_Os03g59640	LOC_Os08g01920
LOC_Os12g03990	LOC_Os02g54240	LOC_Os01g65460	LOC_Os06g14510	LOC_Os02g06430	LOC_Os07g28480		LOC_Os11g26750	LOC_Os01g46760	novel.610	LOC_Os01g67640	LOC_Os09g38920	LOC_Os01g46380
LOC_Os05g44590	LOC_Os06g04840	LOC_Os03g56782	LOC_Os08g23220	LOC_Os01g53350	LOC_Os12g25180		LOC_Os08g15690	LOC_Os06g51260	LOC_Os12g41560	LOC_Os05g37530	LOC_Os05g46760	LOC_Os07g43020
LOC_Os10g29620	LOC_Os03g60080	LOC_Os01g47600	LOC_Os04g40880	LOC_Os01g22010	LOC_Os01g72910		LOC_Os10g28440	LOC_Os03g10150	LOC_Os06g36940	LOC_Os07g28510	LOC_Os10g30300	LOC_Os02g33680
LOC_Os03g57960	LOC_Os01g52110	LOC_Os01g48850	LOC_Os03g19059	LOC_Os03g12290	LOC_Os01g10140		LOC_Os03g44380	LOC_Os06g21820	LOC_Os06g16350	LOC_Os01g37832	LOC_Os11g24120	LOC_Os06g09550
LOC_Os04g47860	LOC_Os05g05520	LOC_Os06g21340	LOC_Os12g37840	LOC_Os02g33580	LOC_Os03g60780		LOC_Os12g36630	LOC_Os05g51390	LOC_Os01g11650	LOC_Os11g13750	LOC_Os02g38386	LOC_Os10g40510
LOC_Os09g27010	LOC_Os05g25620	LOC_Os03g19059	LOC_Os04g44830	LOC_Os10g38470	LOC_Os03g27230		LOC_Os01g31450	LOC_Os10g39220	LOC_Os01g36630	LOC_Os10g09240	LOC_Os10g09240	LOC_Os01g51390
LOC_Os05g11060	LOC_Os03g18130	LOC_Os01g51530	LOC_Os07g42910	LOC_Os05g48070	LOC_Os02g35970		LOC_Os07g26630	LOC_Os08g44390	LOC_Os05g48360	LOC_Os09g10054	LOC_Os04g41229	LOC_Os12g32986
LOC_Os03g49230	novel.289	LOC_Os05g37450	LOC_Os11g01610	LOC_Os09g32380	LOC_Os01g18320		LOC_Os12g40330	LOC_Os01g64130	LOC_Os05g33960	LOC_Os04g55800	LOC_Os08g04830	LOC_Os01g58620
LOC_Os07g35880	LOC_Os01g70570	LOC_Os02g21750	LOC_Os08g44360	LOC_Os12g44310	LOC_Os07g47700		LOC_Os11g31740	LOC_Os03g58900	LOC_Os03g61960	LOC_Os02g51820	novel.1476	LOC_Os09g27620
LOC_Os11g47980	LOC_Os01g05370	LOC_Os07g48890	LOC_Os03g47980	LOC_Os06g47120	LOC_Os05g37520		LOC_Os10g05660	novel.1862	LOC_Os08g02450	novel.253	novel.2065	LOC_Os05g12260
LOC_Os07g48830	LOC_Os02g32590	LOC_Os07g18874	LOC_Os03g38960	LOC_Os05g38290	LOC_Os05g05920		novel.135	LOC_Os07g26640	LOC_Os02g49060	LOC_Os04g37960	LOC_Os08g12100	LOC_Os12g40380
LOC_Os02g25630	LOC_Os01g15270	LOC_Os04g42800	LOC_Os03g53660	LOC_Os02g48640	LOC_Os07g46330		LOC_Os05g40630	LOC_Os05g07810	LOC_Os08g30020	LOC_Os10g20470	LOC_Os07g38430	LOC_Os06g04230
LOC_Os03g01090	LOC_Os02g15560	LOC_Os07g11300	LOC_Os01g47280	LOC_Os01g48300	LOC_Os03g51459		LOC_Os02g49310	LOC_Os06g49000	LOC_Os01g43550	LOC_Os11g32460	LOC_Os12g19040	LOC_Os01g70790
LOC_Os03g58850	LOC_Os05g45510	LOC_Os02g32600	LOC_Os09g10340	LOC_Os04g43200	LOC_Os01g10580		LOC_Os10g37530	LOC_Os02g32465	LOC_Os11g38200	LOC_Os01g02400	LOC_Os01g48810	LOC_Os01g13710
LOC_Os03g22270	LOC_Os06g04410	LOC_Os05g42060	LOC_Os03g06080	LOC_Os03g49830	LOC_Os02g38000		LOC_Os11g29870	LOC_Os04g53620	LOC_Os11g33100	novel.1635	novel.1035	LOC_Os03g55270
LOC_Os03g21480	LOC_Os03g43524	LOC_Os01g63050	LOC_Os06g41010	LOC_Os03g14910	LOC_Os04g39629		LOC_Os11g38260	LOC_Os04g48850	LOC_Os09g04504	LOC_Os02g16050	LOC_Os02g05370	LOC_Os09g38110
LOC_Os04g12900	LOC_Os03g41060	LOC_Os09g02180	LOC_Os05g34010	novel.917	LOC_Os01g42810		novel.1337	LOC_Os03g55340	LOC_Os12g39320	LOC_Os04g31484	LOC_Os07g31870	LOC_Os06g35030
LOC_Os02g46620	LOC_Os01g53820	LOC_Os03g22250	LOC_Os12g31860	LOC_Os08g07240	LOC_Os07g08770		novel.2521	LOC_Os04g52780	LOC_Os03g01300	LOC_Os09g21919	LOC_Os05g47730	LOC_Os01g47570
LOC_Os06g45060	LOC_Os08g01910	LOC_Os04g13220	LOC_Os08g38600	LOC_Os07g12610	LOC_Os01g28970		LOC_Os08g27850	LOC_Os09g20810	LOC_Os03g21040	LOC_Os08g41360	LOC_Os02g42890	novel.1248
LOC_Os04g47450	LOC_Os09g38110	LOC_Os03g22634	LOC_Os01g46820	LOC_Os12g03750	LOC_Os01g55270		LOC_Os03g50860	LOC_Os07g33370	LOC_Os02g57510	LOC_Os08g13440	LOC_Os02g56840	LOC_Os10g24810
LOC_Os09g30478	LOC_Os05g44770	LOC_Os04g16680	LOC_Os06g23870	LOC_Os05g49070	LOC_Os01g58280		LOC_Os01g61180	LOC_Os03g44380	LOC_Os03g57960	LOC_Os01g70930	LOC_Os03g22440	LOC_Os04g57540
LOC_Os02g39390	novel.689	LOC_Os09g31380	LOC_Os05g46290	LOC_Os05g46290	LOC_Os01g48930		LOC_Os05g13580	novel.533	LOC_Os05g15510	LOC_Os12g23514	LOC_Os01g67054	novel.1079
LOC_Os06g05790	LOC_Os01g33040	LOC_Os07g22930	LOC_Os10g35660	LOC_Os09g38410	novel.2045		LOC_Os01g04210	LOC_Os06g12000	LOC_Os04g40960	LOC_Os07g48980	LOC_Os03g60840	LOC_Os02g44770
LOC_Os01g58950	LOC_Os01g43540	LOC_Os04g33760	LOC_Os01g65460	LOC_Os08g41830	LOC_Os02g26470		novel.934	LOC_Os01g04580	LOC_Os03g17084	LOC_Os11g43900	novel.1376	LOC_Os11g35870
LOC_Os01g32259	LOC_Os08g38460	LOC_Os02g37690	LOC_Os02g08190	LOC_Os03g56400	LOC_Os03g21030		LOC_Os08g36170	LOC_Os12g03720	novel.2058	LOC_Os05g28140	LOC_Os02g49680	LOC_Os11g37260
LOC_Os05g24684	LOC_Os04g51150	LOC_Os02g16600	LOC_Os01g68790	LOC_Os03g13760	LOC_Os02g21250		novel.1034	LOC_Os04g40470	LOC_Os06g06520	LOC_Os06g46284	LOC_Os02g35170	LOC_Os03g02240
LOC_Os02g50210	LOC_Os08g15204	LOC_Os06g12690	LOC_Os07g44940	LOC_Os12g03700	LOC_Os12g36640		novel.84	LOC_Os05g04490	LOC_Os11g08569	LOC_Os01g08560	LOC_Os02g32814	LOC_Os07g37610
LOC_Os01g22600	LOC_Os06g04020	LOC_Os08g16820	LOC_Os12g43100	LOC_Os02g31070	LOC_Os04g45600		LOC_Os03g59320	LOC_Os01g66270	LOC_Os02g19860	novel.1079	LOC_Os04g53700	LOC_Os03g46110
LOC_Os03g12550	novel.214	LOC_Os08g31340	LOC_Os03g05900	LOC_Os09g24230	LOC_Os01g13450		LOC_Os08g35760	LOC_Os01g29210	LOC_Os09g24210	LOC_Os05g18604	LOC_Os03g07990	LOC_Os09g10054
LOC_Os09g28750	LOC_Os07g48280	LOC_Os05g35110	LOC_Os01g52500	LOC_Os05g03900	novel.2120		LOC_Os02g02380	LOC_Os02g10710	LOC_Os06g43120	LOC_Os01g64640	LOC_Os02g46860	LOC_Os06g04780
LOC_Os01g29507	LOC_Os01g20780	LOC_Os04g49270	LOC_Os04g58710	LOC_Os06g27760	LOC_Os03g05750		LOC_Os09g36960	LOC_Os08g32430	LOC_Os03g04970	LOC_Os01g14660	LOC_Os03g02690	LOC_Os02g48330
LOC_Os03g05830	LOC_Os01g46970	LOC_Os02g30200	LOC_Os05g08854	LOC_Os01g74600	LOC_Os05g51130		LOC_Os08g45230	LOC_Os03g16170	LOC_Os05g41530	LOC_Os11g11020	LOC_Os09g25580	LOC_Os09g11240
LOC_Os03g55630	LOC_Os09g36960	LOC_Os03g26530	LOC_Os01g50030	LOC_Os05g34950	LOC_Os10g15240		LOC_Os05g04340	LOC_Os01g12520	LOC_Os12g29330	LOC_Os03g06705	LOC_Os05g50840	novel.777
LOC_Os01g48810	LOC_Os11g01875	LOC_Os09g36240	LOC_Os06g27760	LOC_Os05g46040	LOC_Os02g54240		LOC_Os03g56420	LOC_Os03g52340	LOC_Os01g45730	LOC_Os01g57250	LOC_Os05g47480	LOC_Os02g33070
LOC_Os09g30490	LOC_Os06g04790	LOC_Os06g07820	LOC_Os03g24040	LOC_Os05g07810	LOC_Os02g47510		LOC_Os03g01300	LOC_Os05g03620	LOC_Os11g15340	LOC_Os06g35410	LOC_Os03g22050	LOC_Os02g33420
LOC_Os10g05730	LOC_Os04g34010	LOC_Os03g41060	LOC_Os06g39040	LOC_Os07g43330	LOC_Os07g08710		LOC_Os01g06080	LOC_Os02g45780	LOC_Os04g49890	LOC_Os06g34090	LOC_Os04g11195	LOC_Os04g39080
LOC_Os03g18264	novel.56	LOC_Os09g17930	LOC_Os06g45070	LOC_Os03g17174	LOC_Os02g29960		LOC_Os04g48850	LOC_Os12g16490	LOC_Os01g09020	LOC_Os06g15390	LOC_Os03g59700	LOC_Os07g01110
LOC_Os04g31120	LOC_Os02g11859	LOC_Os12g06510	LOC_Os11g04290	LOC_Os07g07900	LOC_Os08g39560		LOC_Os05g27930	LOC_Os06g41770	LOC_Os03g13010	novel.2494	LOC_Os07g36490	LOC_Os10g25060
LOC_Os06g34810	LOC_Os11g02090	LOC_Os02g53340	LOC_Os01g59900	LOC_Os03g61560	LOC_Os01g22510		LOC_Os12g42200	LOC_Os01g50370	LOC_Os05g47540	LOC_Os01g04220	LOC_Os10g35870	LOC_Os04g23140
LOC_Os12g07030	LOC_Os03g08250	LOC_Os07g34570	LOC_Os06g09820	LOC_Os05g43770	novel.1903		LOC_Os02g37770	LOC_Os05g44060	LOC_Os11g04660	LOC_Os01g32780	LOC_Os03g18380	LOC_Os11g28480
LOC_Os03g53020	LOC_Os01g41510	LOC_Os03g57210	LOC_Os03g22634	LOC_Os03g23980	LOC_Os01g01170		LOC_Os03g57960	LOC_Os10g38470	LOC_Os02g37070	LOC_Os05g50470	LOC_Os02g30410	LOC_Os01g58010
LOC_Os08g15050	LOC_Os07g14270	LOC_Os10g13870	LOC_Os07g27180	LOC_Os11g29230	LOC_Os01g40580		LOC_Os08g01480	LOC_Os09g21290	LOC_Os06g01966	LOC_Os03g55320	LOC_Os09g30300	LOC_Os12g36210
LOC_Os03g13810	LOC_Os05g11620	LOC_Os04g28480	LOC_Os05g04550	novel.1060	LOC_Os10g39610		LOC_Os12g01540	LOC_Os05g46700	LOC_Os11g34700	LOC_Os08g09250	LOC_Os06g16630	LOC_Os09g07120
LOC_Os01g42380	LOC_Os02g28980	novel.1599	LOC_Os01g69870	LOC_Os06g30420	LOC_Os04g28040		LOC_Os02g17500	LOC_Os01g43440	LOC_Os05g09704	LOC_Os01g19390	LOC_Os01g21590	LOC_Os05g46040
LOC_Os08g32060	LOC_Os01g01610	LOC_Os07g42910	LOC_Os09g07764	LOC_Os01g51410	LOC_Os02g52650		LOC_Os06g45840	LOC_Os07g44590	LOC_Os02g31867	LOC_Os01g50010	LOC_Os02g06420	LOC_Os11g44870
LOC_Os01g13160	LOC_Os08g02730	LOC_Os02g04670	LOC_Os03g05710	LOC_Os03g60930	LOC_Os02g51680		LOC_Os01g52740	LOC_Os10g32810	LOC_Os03g60570	LOC_Os02g42220	LOC_Os09g10274	LOC_Os07g25900
LOC_Os09g36950	LOC_Os05g09550	LOC_Os04g33080	LOC_Os02g50240	LOC_Os01g59900	LOC_Os02g50220		LOC_Os07g26790	LOC_Os03g07170	LOC_Os02g54730	LOC_Os11g46810	LOC_Os02g44680	LOC_Os02g57400
LOC_Os11g09474	LOC_Os08g32310	LOC_Os07g41400	LOC_Os07g40620	LOC_Os02g33610	ChrSy.fgenesh.gene.59		LOC_Os07g41160	LOC_Os01g08990	LOC_Os02g46850	LOC_Os10g08014	LOC_Os05g01180	LOC_Os01g56470
LOC_Os03g62240	LOC_Os11g11020	LOC_Os08g12449	LOC_Os02g04915	LOC_Os01g65200	LOC_Os11g05556		LOC_Os02g54980	LOC_Os02g48110	novel.1697	LOC_Os02g11110	LOC_Os07g37830	LOC_Os01g33000
LOC_Os08g13980	LOC_Os01g61470	novel.1866	LOC_Os05g12320	LOC_Os01g53060	LOC_Os12g07190		LOC_Os12g41980	LOC_Os01g56460	LOC_Os12g41400	novel.641	LOC_Os06g04790	LOC_Os07g47100
LOC_Os06g48350	LOC_Os11g44430	LOC_Os08g06480	LOC_Os03g38540	LOC_Os05g05670	LOC_Os07g44970		LOC_Os04g46330	LOC_Os03g59774	novel.1405	LOC_Os02g32980	LOC_Os06g35630	LOC_Os12g15930
LOC_Os08g03650	LOC_Os06g30970	LOC_Os02g08330	LOC_Os08g44400	LOC_Os03g22890	LOC_Os03g03670		LOC_Os12g37860	LOC_Os12g36440	LOC_Os08g43430	LOC_Os02g48390	LOC_Os11g19220	LOC_Os03g44780
LOC_Os02g35970	LOC_Os05g33710	LOC_Os01g66850	LOC_Os09g23620	LOC_Os01g51250	LOC_Os01g51920		LOC_Os12g40920	LOC_Os12g36210	LOC_Os01g64640	LOC_Os01g46140	LOC_Os12g04500	LOC_Os08g07010
LOC_Os01g08460	LOC_Os02g33560	LOC_Os04g11970	LOC_Os07g24230	LOC_Os03g19760	LOC_Os05g44922		LOC_Os05g07740	novel.1865	LOC_Os01g50080	novel.459	LOC_Os06g11660	LOC_Os10g39610
LOC_Os03g06630	LOC_Os05g51390	LOC_Os02g50200	novel.424	LOC_Os08g34740	LOC_Os07g39270		LOC_Os04g28480	LOC_Os09g29840	novel.771	LOC_Os05g14440	LOC_Os04g40190	LOC_Os04g58610
LOC_Os05g29050	LOC_Os10g09850	LOC_Os01g45640	LOC_Os01g56470	LOC_Os06g14240	LOC_Os03g07180		LOC_Os10g40360	LOC_Os05g46750	LOC_Os06g29844	LOC_Os07g36450	LOC_Os10g27030	novel.1461
LOC_Os03g02270	LOC_Os07g26940	LOC_Os02g42350	LOC_Os04g38850	LOC_Os12g13120	LOC_Os09g36800		LOC_Os07g04190	LOC_Os01g12440	LOC_Os02g11000	LOC_Os10g37780	LOC_Os06g11380	LOC_Os12g12880
LOC_Os02g41850	LOC_Os01g38520	LOC_Os05g34630	LOC_Os02g45670	LOC_Os03g08710	LOC_Os04g53170		LOC_Os09g39560	LOC_Os05g46290	LOC_Os12g38180	LOC_Os01g62770	LOC_Os01g65670	LOC_Os12g03040
LOC_Os05g31670	LOC_Os02g41880	LOC_Os12g13120	LOC_Os04g58330	LOC_Os11g08100	LOC_Os07g01110		LOC_Os11g20020	LOC_Os04g52550	LOC_Os06g24404	LOC_Os06g23260	LOC_Os07g08320	LOC_Os12g09300
LOC_Os01g50410	LOC_Os01g18100	LOC_Os01g45750	LOC_Os09g39680	LOC_Os03g17220	LOC_Os01g47280		LOC_Os07g38170	LOC_Os05g03590	LOC_Os10g41420	LOC_Os05g07300	LOC_Os06g50146	LOC_Os08g38400
LOC_Os09g39370	LOC_Os03g49440	LOC_Os01g07070	LOC_Os04g55800	LOC_Os06g35470	LOC_Os06g12630		novel.1423	LOC_Os02g48280	LOC_Os01g19820	LOC_Os07g08140	LOC_Os07g06840	LOC_Os06g08460
LOC_Os03g08230	LOC_Os06g10780	LOC_Os01g74580	LOC_Os07g45330	LOC_Os03g12450	LOC_Os01g50930		LOC_Os05g46780	LOC_Os09g04960	LOC_Os02g45780	LOC_Os09g39410	LOC_Os05g44060	LOC_Os05g11750
LOC_Os03g06240	LOC_Os11g18830	LOC_Os12g32630	LOC_Os07g38440	LOC_Os07g47400	LOC_Os07g04180		LOC_Os06g40050	LOC_Os03g50490	LOC_Os10g31040	LOC_Os04g32830	LOC_Os08g36910	LOC_Os04g51280
LOC_Os01g74580	novel.1336	LOC_Os07g04910	LOC_Os01g59300	LOC_Os07g01020	LOC_Os03g08080		LOC_Os01g64130	LOC_Os07g42220	LOC_Os07g07040	LOC_Os02g06830	LOC_Os01g22520	LOC_Os06g09960
LOC_Os05g44910	LOC_Os03g07870	LOC_Os12g32986	LOC_Os05g46620	LOC_Os12g29570	LOC_Os12g43110		LOC_Os04g46130	LOC_Os10g27030	LOC_Os10g28040	LOC_Os02g24390	LOC_Os07g06970	LOC_Os02g02670
LOC_Os04g44830	LOC_Os02g37070	LOC_Os07g44160	LOC_Os05g39610	LOC_Os09g38620	novel.853		LOC_Os01g02010	LOC_Os12g34010	LOC_Os12g07290	LOC_Os10g06950	LOC_Os08g28790	novel.1899
LOC_Os02g33380	LOC_Os08g31580	LOC_Os10g29560	LOC_Os11g42510	LOC_Os08g16820	LOC_Os01g46760		LOC_Os03g38050	LOC_Os01g04330	LOC_Os03g18880	LOC_Os01g13570	LOC_Os02g21300	LOC_Os05g10670
novel.1961	LOC_Os03g14050	novel.508	LOC_Os05g02060	LOC_Os05g35970	LOC_Os09g35790		LOC_Os02g22570	LOC_Os09g27260	LOC_Os06g16640	LOC_Os05g09280	LOC_Os06g43620	LOC_Os08g38040
LOC_Os02g50790	LOC_Os07g08729	LOC_Os06g37140	LOC_Os08g04990	LOC_Os04g46880	LOC_Os08g29370		LOC_Os03g46110	LOC_Os05g44770	LOC_Os02g42350	LOC_Os05g50940	LOC_Os02g38020	LOC_Os12g18729
LOC_Os07g12510	LOC_Os02g09450	LOC_Os11g12050	LOC_Os07g48570	LOC_Os02g09800	LOC_Os01g53810		LOC_Os11g42790	LOC_Os12g40260	LOC_Os05g40530	LOC_Os02g37800	LOC_Os07g45620	LOC_Os12g42380
LOC_Os06g50080	LOC_Os01g23370	LOC_Os03g15530	LOC_Os01g62870	LOC_Os06g45570	LOC_Os03g27960		LOC_Os09g04670	LOC_Os03g53910	LOC_Os01g01190	LOC_Os03g17140	LOC_Os02g37430	novel.457
novel.1552	novel.2066	LOC_Os11g18830	LOC_Os02g38494	LOC_Os10g36550	LOC_Os01g32780		LOC_Os07g09950	LOC_Os01g09620	LOC_Os02g02400	LOC_Os01g03320	LOC_Os11g01850	LOC_Os12g06100
LOC_Os11g29780	novel.1504	LOC_Os11g13670	LOC_Os10g26660	LOC_Os01g37750	LOC_Os02g32760		LOC_Os07g09400	LOC_Os12g42840	LOC_Os07g10500	LOC_Os10g14920	LOC_Os01g64660	LOC_Os03g18264
LOC_Os04g04320	LOC_Os04g48290	LOC_Os08g31630	LOC_Os04g52180	LOC_Os01g39020	LOC_Os02g02770		LOC_Os03g30300	LOC_Os01g15530	LOC_Os10g23240	LOC_Os09g18594	LOC_Os12g32630	LOC_Os09g04960
LOC_Os01g57420	LOC_Os09g27680	LOC_Os03g22350	LOC_Os04g06590	LOC_Os01g47300	LOC_Os03g50530		LOC_Os06g45570	LOC_Os04g56700	LOC_Os02g56880	LOC_Os05g37250	LOC_Os01g04030	LOC_Os03g48960
LOC_Os01g43550	LOC_Os07g47510	LOC_Os03g45250	LOC_Os10g35180	LOC_Os08g43620	LOC_Os05g51670		LOC_Os04g42940	LOC_Os08g40270	LOC_Os08g34190	LOC_Os03g03164	novel.935	novel.1329
LOC_Os05g43780	LOC_Os01g50259	LOC_Os10g32920	LOC_Os08g40680	LOC_Os04g57540	LOC_Os12g41890		LOC_Os12g32950	LOC_Os07g08729	LOC_Os03g13740	novel.114	LOC_Os06g21550	novel.552
LOC_Os06g50180	LOC_Os10g30410	LOC_Os01g10140	novel.2221	LOC_Os01g40710	LOC_Os07g49270		LOC_Os03g53320	LOC_Os11g31540	LOC_Os01g47290	LOC_Os06g39110	LOC_Os06g06170	LOC_Os01g65880
LOC_Os03g55070	LOC_Os07g10410	LOC_Os06g36180	LOC_Os03g11780	LOC_Os06g14170	LOC_Os04g48810		novel.1823	LOC_Os02g48850	LOC_Os02g49450	LOC_Os04g25060	LOC_Os10g38630	LOC_Os01g69250
LOC_Os01g69100	LOC_Os04g46210	LOC_Os10g35520	LOC_Os12g02250	LOC_Os03g18790	LOC_Os10g10170		LOC_Os06g01760	LOC_Os08g43150	LOC_Os12g42520	LOC_Os08g01160	LOC_Os02g43740	LOC_Os10g01164
LOC_Os03g51610	LOC_Os06g03520	LOC_Os09g08160	novel.1410	LOC_Os11g07890	LOC_Os12g31000		LOC_Os03g52940	LOC_Os01g64110	LOC_Os05g47480	LOC_Os04g33115	LOC_Os04g55800	LOC_Os12g41890
LOC_Os04g38970	LOC_Os06g06510	LOC_Os03g41080	LOC_Os01g01160	LOC_Os09g39910	LOC_Os05g38280		LOC_Os04g49620	LOC_Os06g33200	LOC_Os07g01370	LOC_Os08g01780	LOC_Os05g02310	LOC_Os03g64320
LOC_Os06g15779	LOC_Os07g06560	LOC_Os06g13080	LOC_Os06g11060	LOC_Os06g41770	LOC_Os12g02350		LOC_Os05g01120	LOC_Os02g03560	LOC_Os07g42520	LOC_Os01g66850	LOC_Os06g06340	LOC_Os12g07060
LOC_Os04g24220	LOC_Os03g44250	LOC_Os10g37630	LOC_Os07g39010	LOC_Os05g02220	LOC_Os07g06840		LOC_Os08g17680	LOC_Os02g15020	LOC_Os05g01540	LOC_Os06g24430	LOC_Os07g37230	LOC_Os10g41520
LOC_Os04g48360	LOC_Os08g33640	LOC_Os02g10000	LOC_Os01g23740	novel.183	ChrSy.fgenesh.gene.37		LOC_Os11g03910	LOC_Os03g57200	LOC_Os11g44930	LOC_Os10g02340	LOC_Os05g08010	novel.2142
LOC_Os06g50330	LOC_Os03g12370	LOC_Os09g23820	LOC_Os04g45600	LOC_Os05g48140	LOC_Os05g35970		LOC_Os05g39240	LOC_Os12g08850	LOC_Os02g06760	LOC_Os01g67190	LOC_Os06g13650	LOC_Os03g16110
LOC_Os06g45980	LOC_Os03g05100	LOC_Os06g04020	novel.1228	LOC_Os01g03390	LOC_Os11g31950		LOC_Os07g43230	LOC_Os08g28710	LOC_Os02g09610	LOC_Os03g53200	LOC_Os02g41850	LOC_Os08g39820
LOC_Os07g46180	LOC_Os01g01600	LOC_Os01g03060	LOC_Os06g20370	LOC_Os05g05040	LOC_Os03g53640		LOC_Os11g19340	LOC_Os11g37230	LOC_Os08g28930	LOC_Os08g37630	LOC_Os12g32760	LOC_Os05g46490
LOC_Os02g10550	LOC_Os05g05290	LOC_Os08g01940	novel.274	LOC_Os01g14020	LOC_Os01g55450		LOC_Os01g03050	LOC_Os05g43040	LOC_Os08g31440	LOC_Os05g13520	LOC_Os10g28340	LOC_Os07g09600
LOC_Os09g34330	novel.2134	LOC_Os09g28530	LOC_Os01g46926	LOC_Os07g12810	novel.28		LOC_Os05g34830	LOC_Os05g45750	novel.2398	LOC_Os05g33730	LOC_Os07g37400	LOC_Os10g33530
LOC_Os01g64370	LOC_Os01g39134	LOC_Os11g14380	LOC_Os01g55170	novel.892	LOC_Os07g01760		LOC_Os04g24600	LOC_Os05g33400	LOC_Os07g23270	LOC_Os07g36810	LOC_Os10g38000	LOC_Os07g31530
LOC_Os12g38490	LOC_Os04g33760	LOC_Os03g08830	LOC_Os01g58049	LOC_Os01g69840	LOC_Os04g43910		LOC_Os01g09384	LOC_Os07g16364	LOC_Os01g69940	LOC_Os06g05730	LOC_Os10g40610	novel.1836
LOC_Os09g37200	LOC_Os06g01195	LOC_Os03g51380	LOC_Os01g53200	LOC_Os08g16830	LOC_Os01g12230		LOC_Os04g14680	LOC_Os12g42280	LOC_Os01g59910	LOC_Os03g25050	LOC_Os03g26670	LOC_Os03g48080
LOC_Os02g54780	LOC_Os03g25770	LOC_Os02g44370	LOC_Os12g08830	LOC_Os10g25130	LOC_Os01g19450		LOC_Os06g47970	novel.389	LOC_Os03g45730	LOC_Os01g03820	LOC_Os08g10244	LOC_Os01g01150
LOC_Os09g28650	LOC_Os02g10740	LOC_Os04g43200	LOC_Os02g21510	LOC_Os07g09384	LOC_Os02g47620		LOC_Os11g38200	LOC_Os07g43950	LOC_Os10g16974	novel.878	LOC_Os04g31710	LOC_Os08g36310
LOC_Os03g11440	LOC_Os02g41954	LOC_Os10g33990	LOC_Os11g44810	LOC_Os02g03730	LOC_Os01g32730		LOC_Os01g63060	LOC_Os08g44330	LOC_Os08g03290	LOC_Os09g23595	LOC_Os09g21710	LOC_Os04g52640
LOC_Os02g01290	LOC_Os08g19550	LOC_Os02g53140	LOC_Os09g27040	LOC_Os05g14310	LOC_Os02g33320		LOC_Os07g09675	novel.721	LOC_Os11g31050	LOC_Os10g40934	LOC_Os11g32650	LOC_Os06g49430
LOC_Os02g40690	LOC_Os05g39760	LOC_Os01g38530	LOC_Os08g43560	LOC_Os07g46920	LOC_Os08g25090		LOC_Os03g55430	LOC_Os07g02990	LOC_Os03g24040	LOC_Os11g02730	LOC_Os05g07890	LOC_Os01g41220
LOC_Os02g02540	LOC_Os12g39400	LOC_Os05g04220	LOC_Os02g47744	LOC_Os05g04630	LOC_Os06g28950		LOC_Os06g03570	LOC_Os06g45710	novel.1440	LOC_Os09g11250	LOC_Os08g05980	LOC_Os09g27700
LOC_Os01g15480	LOC_Os06g11650	LOC_Os05g10414	LOC_Os12g09770	LOC_Os12g43520	LOC_Os02g05744		LOC_Os12g01930	LOC_Os03g44642	LOC_Os09g38020	LOC_Os01g09280	LOC_Os10g04450	LOC_Os04g57880
LOC_Os05g32820	LOC_Os05g45830	LOC_Os03g55870	LOC_Os08g39560	LOC_Os05g41820	LOC_Os02g03294		LOC_Os03g02874	LOC_Os04g45810	LOC_Os12g38960	LOC_Os01g03060	LOC_Os06g49360	LOC_Os12g42180
LOC_Os05g41590	novel.1254	LOC_Os08g27040	LOC_Os01g63950	LOC_Os03g02550	LOC_Os01g61680		LOC_Os01g41240	LOC_Os03g25060	LOC_Os05g45540	LOC_Os03g39860	LOC_Os09g07764	LOC_Os03g53900
LOC_Os02g02920	LOC_Os05g25260	LOC_Os10g38710	LOC_Os07g39900	LOC_Os04g43400	LOC_Os01g01160		novel.1506	LOC_Os07g42280	LOC_Os06g09960	LOC_Os05g07420	LOC_Os05g06660	LOC_Os01g66440
LOC_Os02g51970	novel.223	LOC_Os01g51360	LOC_Os03g15890	LOC_Os05g29735	ChrUn.fgenesh.gene.17		LOC_Os02g10710	LOC_Os08g40840	LOC_Os01g71630	LOC_Os07g41330	LOC_Os06g34080	LOC_Os04g10350
LOC_Os05g41210	LOC_Os10g39090	LOC_Os10g35920	novel.2276	LOC_Os08g14440	LOC_Os04g40190		LOC_Os01g39136	LOC_Os11g42090	LOC_Os05g35110	LOC_Os06g04020	LOC_Os11g39020	LOC_Os01g01360
LOC_Os03g26290	LOC_Os03g50990	LOC_Os06g15779	LOC_Os05g26990	LOC_Os07g48160	LOC_Os12g44310		LOC_Os12g13130	LOC_Os01g50700	LOC_Os05g47550	LOC_Os03g45250	LOC_Os02g10614	LOC_Os04g54840
LOC_Os01g56990	LOC_Os03g44380	LOC_Os02g52140	LOC_Os10g39500	LOC_Os03g04710	LOC_Os03g51760		LOC_Os06g48740	novel.2058	LOC_Os11g37910	LOC_Os03g10780	LOC_Os10g34230	LOC_Os02g49700
novel.2384	LOC_Os03g51970	LOC_Os11g02610	LOC_Os06g04920	LOC_Os02g32760	LOC_Os05g34030		LOC_Os06g50330	LOC_Os02g53490	LOC_Os07g08300	LOC_Os06g45070	LOC_Os11g38190	LOC_Os01g03110
LOC_Os01g01600	LOC_Os04g56560	LOC_Os02g26404	LOC_Os09g28910	LOC_Os06g08670	LOC_Os02g57480		LOC_Os08g34580	LOC_Os03g56810	LOC_Os05g37530	LOC_Os04g44610	LOC_Os06g48210	LOC_Os06g14240
LOC_Os03g07310	LOC_Os07g14630	LOC_Os01g56870	LOC_Os12g41890	LOC_Os05g47510	LOC_Os03g42130		LOC_Os02g54890	LOC_Os01g16350	LOC_Os01g51860	LOC_Os06g34730	LOC_Os01g34020	novel.2203
LOC_Os10g13870	LOC_Os07g42220	LOC_Os02g50130	LOC_Os11g41140	LOC_Os07g06840	novel.204		LOC_Os12g37400	LOC_Os01g09570	LOC_Os02g11700	novel.1130	LOC_Os04g43410	LOC_Os02g32570
LOC_Os09g37080	LOC_Os01g65710	LOC_Os05g02250	LOC_Os06g21550	LOC_Os07g37400	LOC_Os07g48550		LOC_Os06g49700	LOC_Os07g33050	LOC_Os11g06420	LOC_Os05g18294	LOC_Os08g34170	LOC_Os12g34430
LOC_Os07g07680	LOC_Os10g18090	LOC_Os11g04954	LOC_Os09g29060	LOC_Os03g27019	LOC_Os05g09724		LOC_Os12g05260	LOC_Os05g15230	LOC_Os09g33490	LOC_Os12g17920	LOC_Os11g34020	LOC_Os01g12460
LOC_Os04g44924	LOC_Os05g23393	LOC_Os04g49690	LOC_Os12g09720	LOC_Os07g22070	LOC_Os05g46040		LOC_Os02g42890	LOC_Os02g03710	LOC_Os11g13970	LOC_Os08g15700	LOC_Os08g44000	LOC_Os03g42520
LOC_Os11g42790	LOC_Os09g27010	LOC_Os05g32820	LOC_Os03g11450	novel.1298	LOC_Os02g53320		LOC_Os06g11860	LOC_Os09g09930	LOC_Os12g34108	LOC_Os12g41410	LOC_Os04g41040	novel.1299
LOC_Os10g18090	LOC_Os01g63060	LOC_Os10g23204	novel.240	LOC_Os11g31900	LOC_Os06g11860		LOC_Os07g32660	LOC_Os05g13810	LOC_Os02g46860	LOC_Os10g33450	LOC_Os04g33860	LOC_Os02g26700
LOC_Os01g36070	LOC_Os02g54100	LOC_Os01g51860	LOC_Os07g42750	LOC_Os08g43290	LOC_Os09g27260		LOC_Os01g65310	LOC_Os11g09470	LOC_Os10g40990	LOC_Os08g13570	LOC_Os02g29464	novel.2396
novel.1704	LOC_Os05g08440	LOC_Os10g22750	LOC_Os01g74300	LOC_Os03g15890	LOC_Os01g59819		LOC_Os09g07150	LOC_Os06g04230	LOC_Os09g33790	LOC_Os09g21210	LOC_Os02g08200	LOC_Os02g51750
LOC_Os08g06620	LOC_Os01g12520	LOC_Os04g58710	LOC_Os04g43200	LOC_Os07g38830	LOC_Os06g05860		LOC_Os02g09610	LOC_Os03g56010	LOC_Os11g40570	LOC_Os01g39770	novel.2398	LOC_Os07g48020
LOC_Os04g53190	LOC_Os02g52270	LOC_Os01g64640	LOC_Os05g05670	LOC_Os03g07990	LOC_Os09g39500		LOC_Os04g49450	LOC_Os09g31031	LOC_Os08g44850	LOC_Os11g42510	LOC_Os09g19750	LOC_Os05g07730
LOC_Os08g02850	LOC_Os07g49470	LOC_Os04g51770	LOC_Os07g26100	LOC_Os09g08390	LOC_Os06g04240		LOC_Os07g48370	LOC_Os01g21410	LOC_Os05g24900	LOC_Os04g52970	novel.2258	LOC_Os06g43640
LOC_Os07g01810	LOC_Os01g69840	LOC_Os01g03549	LOC_Os10g41940	LOC_Os07g49010	LOC_Os06g06510		LOC_Os02g38392	LOC_Os05g07940	LOC_Os05g28630	LOC_Os01g60860	LOC_Os04g47180	LOC_Os01g62770
LOC_Os02g02340	LOC_Os09g36982	LOC_Os03g05330	novel.1480	LOC_Os09g25580	LOC_Os04g33060		LOC_Os03g25050	LOC_Os05g24270	LOC_Os07g46420	LOC_Os03g01740	LOC_Os11g45040	LOC_Os10g33520
LOC_Os01g74030	LOC_Os07g38640	LOC_Os07g10410	LOC_Os08g44590	LOC_Os06g39344	novel.2113		LOC_Os05g08620	LOC_Os08g12100	LOC_Os06g22330	LOC_Os07g42380	LOC_Os10g39930	LOC_Os06g42850
LOC_Os05g45840	LOC_Os12g40020	LOC_Os03g24730	LOC_Os01g65220	LOC_Os12g03720	LOC_Os08g44390		LOC_Os05g11064	LOC_Os06g12510	LOC_Os09g30490	LOC_Os12g41930	LOC_Os10g01080	LOC_Os08g34700
LOC_Os02g54820	LOC_Os04g49260	LOC_Os06g42660	LOC_Os07g46555	LOC_Os01g63620	LOC_Os11g13980		LOC_Os02g30650	LOC_Os03g55200	LOC_Os01g04430	LOC_Os02g44370	LOC_Os02g01290	LOC_Os10g41340
LOC_Os01g56560	LOC_Os11g44560	LOC_Os07g32570	LOC_Os05g11210	LOC_Os12g15460	LOC_Os01g52110		LOC_Os02g02750	LOC_Os01g72620	LOC_Os09g27330	LOC_Os01g64790	LOC_Os05g02250	LOC_Os05g27790
LOC_Os07g07350	LOC_Os02g45160	LOC_Os08g33540	LOC_Os07g14150	LOC_Os08g16780	LOC_Os01g55870		LOC_Os05g04610	LOC_Os03g18950	LOC_Os03g56590	LOC_Os03g28170	novel.765	LOC_Os06g05670
novel.950	novel.1440	LOC_Os07g06800	LOC_Os04g28040	LOC_Os02g51070	LOC_Os08g10250		LOC_Os08g40060	LOC_Os05g45500	LOC_Os04g42940	LOC_Os09g26400	LOC_Os09g21360	LOC_Os01g15310
LOC_Os01g46820	LOC_Os03g49730	LOC_Os11g02464	LOC_Os08g27850	LOC_Os02g26404	LOC_Os05g38460		LOC_Os05g44350	LOC_Os01g57730	LOC_Os04g51580	LOC_Os05g44620	LOC_Os08g16260	LOC_Os01g68269
LOC_Os02g04510	LOC_Os06g50330	LOC_Os05g43540	LOC_Os03g19390	LOC_Os12g05890	LOC_Os07g46460		LOC_Os04g51160	LOC_Os08g25690	LOC_Os09g11620	LOC_Os01g68000	LOC_Os01g56870	LOC_Os01g53750
LOC_Os07g42220	LOC_Os02g55300	LOC_Os09g33680	LOC_Os02g02930	LOC_Os06g49490	LOC_Os02g33710		LOC_Os05g46290	LOC_Os08g32390	LOC_Os08g06620	novel.1666	LOC_Os04g24600	LOC_Os09g18594
LOC_Os05g35440	LOC_Os05g04490	novel.2276	LOC_Os01g37832	LOC_Os01g47570	LOC_Os03g18810		LOC_Os03g50990	LOC_Os06g44250	LOC_Os11g05050	LOC_Os11g37860	LOC_Os02g32980	novel.596
LOC_Os10g36950	LOC_Os05g30454	LOC_Os02g06330	LOC_Os06g45780	LOC_Os07g05640	LOC_Os01g45640		LOC_Os04g38970	LOC_Os05g05920	LOC_Os03g08250	LOC_Os09g08890	LOC_Os01g45640	LOC_Os08g29200
LOC_Os05g04360	LOC_Os01g57730	LOC_Os01g58640	LOC_Os01g51040	LOC_Os12g28750	LOC_Os10g18340		LOC_Os03g15530	novel.148	LOC_Os03g49485	LOC_Os01g28960	LOC_Os01g64790	LOC_Os07g23990
LOC_Os07g26690	LOC_Os02g45950	LOC_Os09g28640	LOC_Os09g19650	LOC_Os05g16740	LOC_Os01g07970		LOC_Os01g56480	LOC_Os03g13940	LOC_Os02g46473	LOC_Os05g31140	LOC_Os10g32800	LOC_Os02g10190
LOC_Os11g09280	LOC_Os06g33200	LOC_Os04g59000	LOC_Os05g48800	LOC_Os04g46990	LOC_Os12g07060		LOC_Os05g33140	LOC_Os01g61610	LOC_Os03g15230	LOC_Os01g34010	LOC_Os07g32630	LOC_Os08g14770
LOC_Os01g29180	LOC_Os01g16350	LOC_Os08g10250	LOC_Os09g25590	LOC_Os01g03040	LOC_Os07g43370		LOC_Os06g35960	novel.1888	LOC_Os03g43650	LOC_Os06g02640	LOC_Os02g04510	LOC_Os10g07270
LOC_Os01g10640	LOC_Os08g14780	LOC_Os06g44270	LOC_Os01g13540	LOC_Os01g49710	LOC_Os07g09150		LOC_Os03g12620	LOC_Os02g10310	LOC_Os03g40670	LOC_Os04g55930	LOC_Os02g02750	LOC_Os10g26640
LOC_Os12g43840	novel.1197	LOC_Os02g26400	novel.1083	LOC_Os06g08460	LOC_Os03g57460		LOC_Os11g04660	LOC_Os07g10840	LOC_Os09g21000	LOC_Os12g41400	novel.1731	LOC_Os02g21260
LOC_Os10g11340	LOC_Os08g29340	LOC_Os03g28289	LOC_Os06g03830	LOC_Os07g45090	LOC_Os05g27930		LOC_Os01g65790	LOC_Os02g12360	LOC_Os10g33920	LOC_Os04g45980	LOC_Os11g16580	LOC_Os02g41800
novel.223	LOC_Os03g17380	LOC_Os11g07870	LOC_Os02g11070	LOC_Os07g28790	LOC_Os09g11480		LOC_Os08g30820	LOC_Os05g33140	LOC_Os09g18450	LOC_Os02g12380	LOC_Os06g46740	LOC_Os04g58550
LOC_Os06g03720	LOC_Os10g32760	LOC_Os05g18660	LOC_Os02g18460	LOC_Os07g48660	LOC_Os04g47420		novel.1683	LOC_Os04g37970	LOC_Os02g10140	LOC_Os12g42520	LOC_Os03g17200	LOC_Os06g15380
LOC_Os03g14030	LOC_Os08g36740	LOC_Os12g08220	LOC_Os02g34990	LOC_Os06g09880	LOC_Os01g04210		LOC_Os05g02760	LOC_Os08g15050	LOC_Os01g70830	LOC_Os06g28124	LOC_Os01g04580	LOC_Os12g03200
LOC_Os10g38610	LOC_Os03g44950	LOC_Os05g44590	LOC_Os01g66150	LOC_Os08g19140	LOC_Os07g02540		LOC_Os12g05050	LOC_Os02g45450	LOC_Os05g34050	LOC_Os01g65240	LOC_Os03g16170	LOC_Os08g08830
LOC_Os05g04610	LOC_Os01g38510	LOC_Os09g29850	LOC_Os06g18010	LOC_Os10g41610	LOC_Os07g43740		LOC_Os03g01350	LOC_Os03g25050	LOC_Os02g22570	novel.217	LOC_Os06g46670	LOC_Os07g38430
LOC_Os01g64750	LOC_Os05g30750	LOC_Os05g39800	LOC_Os03g08270	LOC_Os05g42060	LOC_Os09g17600		LOC_Os09g17930	LOC_Os07g48500	LOC_Os04g55930	LOC_Os03g18190	LOC_Os05g30250	LOC_Os07g32660
LOC_Os11g26750	LOC_Os04g48030	novel.1614	LOC_Os10g19140	LOC_Os02g47560	LOC_Os02g58170		LOC_Os07g26320	LOC_Os02g12380	LOC_Os03g26480	LOC_Os05g04500	LOC_Os12g37840	LOC_Os10g36370
LOC_Os07g23150	LOC_Os07g49120	LOC_Os11g45280	LOC_Os11g40510	LOC_Os02g15120	LOC_Os04g47860		LOC_Os09g10054	LOC_Os01g05480	LOC_Os05g06440	LOC_Os06g09820	novel.308	LOC_Os03g58110
LOC_Os06g22030	LOC_Os10g34520	LOC_Os12g43660	LOC_Os04g31690	LOC_Os07g39800	LOC_Os03g58170		LOC_Os04g58020	LOC_Os03g49160	LOC_Os05g38820	LOC_Os05g43340	LOC_Os03g27019	LOC_Os02g06754
LOC_Os03g12700	LOC_Os09g21710	LOC_Os10g25780	LOC_Os02g53490	LOC_Os03g29970	LOC_Os12g10630		LOC_Os06g49690	novel.5	LOC_Os02g51930	LOC_Os03g30250	LOC_Os09g36230	LOC_Os07g09675
LOC_Os06g49020	LOC_Os08g02150	LOC_Os07g38990	LOC_Os01g42234	LOC_Os02g44520	LOC_Os06g43210		LOC_Os10g21670	LOC_Os08g33640	LOC_Os05g41490	LOC_Os02g19150	LOC_Os02g24390	LOC_Os01g55270
LOC_Os03g20440	LOC_Os10g33990	LOC_Os01g08700	LOC_Os08g07840	LOC_Os03g43420	LOC_Os10g35030		LOC_Os07g46800	LOC_Os02g51300	LOC_Os01g55880	LOC_Os05g16430	novel.2469	LOC_Os08g33680
LOC_Os02g29960	LOC_Os07g42910	LOC_Os06g20370	LOC_Os03g49720	LOC_Os08g40930	novel.170		LOC_Os05g51240	LOC_Os03g60580	LOC_Os02g09600	LOC_Os09g38130	LOC_Os06g37010	LOC_Os04g48030
LOC_Os01g55830	LOC_Os07g30154	LOC_Os02g49520	LOC_Os05g35470	LOC_Os03g22570	LOC_Os03g48310		LOC_Os04g33115	LOC_Os07g49120	LOC_Os12g22980	LOC_Os09g30490	LOC_Os01g67390	LOC_Os05g45730
novel.1461	LOC_Os05g04340	novel.1901	LOC_Os03g21890	LOC_Os01g23740	LOC_Os03g57760		LOC_Os09g27050	LOC_Os03g56782	LOC_Os10g33910	LOC_Os10g40660	LOC_Os02g35190	LOC_Os08g45010
LOC_Os04g27810	LOC_Os02g43770	LOC_Os03g16980	LOC_Os03g08580	LOC_Os03g33590	LOC_Os03g05870		LOC_Os01g28960	LOC_Os12g13910	LOC_Os02g28074	LOC_Os05g41630	novel.1571	LOC_Os01g38229
LOC_Os04g10400	LOC_Os03g11030	LOC_Os11g41710	LOC_Os05g40700	LOC_Os06g44190	LOC_Os03g03020		LOC_Os07g27880	LOC_Os03g41390	LOC_Os02g38980	LOC_Os03g06240	LOC_Os09g19970	novel.997
LOC_Os12g37780	LOC_Os07g36490	LOC_Os02g42890	LOC_Os10g36650	LOC_Os08g01920	LOC_Os01g66170		LOC_Os05g35260	LOC_Os03g19400	LOC_Os05g18850	LOC_Os04g54310	LOC_Os05g50750	LOC_Os08g23730
LOC_Os09g31482	LOC_Os03g42350	LOC_Os12g03899	LOC_Os05g50200	LOC_Os12g40790	LOC_Os01g68620		LOC_Os04g37970	LOC_Os07g09675	LOC_Os01g46140	LOC_Os05g38710	LOC_Os12g07874	LOC_Os07g44950
novel.1233	novel.1113	LOC_Os01g63854	novel.2296	novel.1159	LOC_Os03g16470		LOC_Os01g12710	LOC_Os11g01875	LOC_Os12g15520	LOC_Os01g40070	LOC_Os05g26194	LOC_Os02g50372
LOC_Os02g48122	LOC_Os10g41810	LOC_Os06g06510	LOC_Os04g56990	LOC_Os12g39130	LOC_Os04g55180		LOC_Os03g17790	LOC_Os07g26630	LOC_Os10g14011	LOC_Os07g25050	LOC_Os03g03790	LOC_Os02g04810
LOC_Os01g57730	LOC_Os03g55320	LOC_Os03g50850	LOC_Os03g03980	LOC_Os12g41620	LOC_Os03g08100		LOC_Os04g46830	novel.1241	LOC_Os06g48530	LOC_Os09g19970	LOC_Os03g47614	LOC_Os03g60430
LOC_Os02g45950	ChrSy.fgenesh.gene.37	LOC_Os07g46180	LOC_Os01g54990	LOC_Os08g38610	LOC_Os04g57810		LOC_Os09g32080	LOC_Os03g59350	LOC_Os01g64730	LOC_Os11g42960	LOC_Os02g33580	LOC_Os09g39410
LOC_Os12g16770	LOC_Os01g34080	LOC_Os04g42010	LOC_Os02g21009	LOC_Os05g03750	LOC_Os03g57880		LOC_Os02g49520	LOC_Os01g08220	LOC_Os07g25540	LOC_Os01g65920	LOC_Os01g10800	novel.1155
LOC_Os03g32160	LOC_Os07g05640	LOC_Os07g08970	LOC_Os01g47420	LOC_Os10g40559	LOC_Os01g24710		LOC_Os10g02340	LOC_Os03g51200	LOC_Os01g08440	LOC_Os07g48060	novel.1953	LOC_Os09g35940
LOC_Os07g47100	LOC_Os01g15000	LOC_Os01g51060	LOC_Os01g48990	LOC_Os03g21890	LOC_Os06g44240		LOC_Os06g08470	LOC_Os07g24000	LOC_Os09g29850	LOC_Os03g63270	LOC_Os03g50430	LOC_Os07g41180
novel.2298	LOC_Os08g24400	LOC_Os06g03520	LOC_Os10g41790	LOC_Os08g33540	LOC_Os03g31679		ChrSy.fgenesh.gene.37	LOC_Os05g46890	LOC_Os09g30411	LOC_Os08g05980	LOC_Os01g51530	LOC_Os05g34260
LOC_Os07g43800	LOC_Os12g09260	LOC_Os01g69250	LOC_Os01g37040	LOC_Os04g31690	LOC_Os04g38600		LOC_Os07g49470	LOC_Os02g14180	LOC_Os06g40704	novel.1895	LOC_Os07g45000	LOC_Os01g72210
LOC_Os04g55270	LOC_Os01g56480	LOC_Os03g58530	LOC_Os11g38980	LOC_Os04g39629	LOC_Os05g25040		LOC_Os07g32020	LOC_Os04g49450	LOC_Os07g33480	LOC_Os03g14030	LOC_Os01g21250	LOC_Os01g56010
novel.1569	LOC_Os03g48720	LOC_Os06g49505	LOC_Os08g06530	LOC_Os09g25590	LOC_Os01g46820		LOC_Os04g23550	LOC_Os03g18200	LOC_Os05g38370	LOC_Os03g48920	LOC_Os06g22060	LOC_Os05g42140
LOC_Os02g44990	LOC_Os02g20710	LOC_Os10g09850	LOC_Os01g63780	LOC_Os05g44130	LOC_Os06g21110		LOC_Os05g45440	LOC_Os02g45420	LOC_Os06g28590	LOC_Os01g60120	LOC_Os05g43340	LOC_Os05g25860
LOC_Os11g02820	LOC_Os05g05730	LOC_Os05g45810	LOC_Os09g20630	LOC_Os07g47110	LOC_Os02g33500		LOC_Os01g02870	LOC_Os03g20949	novel.1192	LOC_Os01g52594	LOC_Os03g36439	LOC_Os02g37000
LOC_Os01g56690	LOC_Os03g19250	LOC_Os04g58020	LOC_Os03g18740	LOC_Os02g46030	LOC_Os01g19610		LOC_Os03g03200	LOC_Os02g26570	novel.154	LOC_Os04g39290	LOC_Os04g41530	LOC_Os04g45310
LOC_Os01g61990	LOC_Os02g29410	LOC_Os08g09250	LOC_Os03g22830	LOC_Os07g04180	LOC_Os08g41830		LOC_Os12g26940	LOC_Os04g45060	LOC_Os12g02340	LOC_Os11g10290	LOC_Os01g05640	LOC_Os08g03290
LOC_Os01g01295	LOC_Os03g25950	LOC_Os03g37411	LOC_Os05g43850	LOC_Os06g09550	LOC_Os11g13890		LOC_Os01g71000	novel.1329	LOC_Os06g03890	LOC_Os02g48820	LOC_Os01g14580	LOC_Os12g29340
LOC_Os11g10370	LOC_Os10g27340	LOC_Os05g41030	LOC_Os07g02780	LOC_Os01g68620	LOC_Os03g14915		LOC_Os04g11400	LOC_Os03g11370	LOC_Os03g43760	LOC_Os06g46350	LOC_Os05g45180	LOC_Os03g01750
LOC_Os01g52260	LOC_Os05g31020	LOC_Os01g57450	LOC_Os02g26860	LOC_Os08g15030	LOC_Os05g32140		LOC_Os07g49114	LOC_Os03g62770	novel.1537	LOC_Os05g23120	LOC_Os04g58070	LOC_Os12g38150
novel.92	LOC_Os12g02800	LOC_Os01g03690	LOC_Os06g40640	LOC_Os01g65670	LOC_Os01g71210		LOC_Os05g13810	LOC_Os08g34190	LOC_Os05g39760	LOC_Os04g36670	LOC_Os12g30020	LOC_Os08g01320
LOC_Os01g03330	LOC_Os06g42130	LOC_Os03g16870	LOC_Os01g56480	LOC_Os12g08770	LOC_Os09g19560		LOC_Os05g37520	LOC_Os02g52270	LOC_Os03g19250	novel.1614	LOC_Os01g56140	LOC_Os04g40500
LOC_Os05g08440	novel.67	LOC_Os01g07530	LOC_Os03g46310	ChrSy.fgenesh.gene.37	LOC_Os05g22730		LOC_Os10g23240	LOC_Os12g37790	novel.2029	LOC_Os09g39190	LOC_Os06g02640	novel.1892
novel.752	LOC_Os11g36030	LOC_Os08g34170	novel.1684	LOC_Os01g45830	LOC_Os03g07190		LOC_Os08g01270	LOC_Os01g43550	LOC_Os07g09670	LOC_Os04g58860	LOC_Os01g56100	LOC_Os11g20020
LOC_Os05g35110	LOC_Os12g34018	LOC_Os08g01850	LOC_Os11g24570	LOC_Os07g11330	LOC_Os02g35200		LOC_Os04g44060	novel.1237	LOC_Os01g68870	LOC_Os11g05700	LOC_Os06g33720	LOC_Os06g02620
LOC_Os01g64340	LOC_Os04g27190	LOC_Os02g19150	LOC_Os05g29020	LOC_Os08g44000	LOC_Os01g59090		LOC_Os01g12440	LOC_Os06g46350	LOC_Os07g18158	LOC_Os04g51290	LOC_Os05g37920	LOC_Os06g05470
LOC_Os04g34970	novel.704	LOC_Os04g45370	LOC_Os07g27490	LOC_Os10g33960	LOC_Os06g41770		LOC_Os08g37874	LOC_Os04g20510	LOC_Os01g56560	LOC_Os06g51460	LOC_Os06g23260	LOC_Os10g27990
LOC_Os09g36982	LOC_Os01g12320	LOC_Os03g07190	LOC_Os03g20120	LOC_Os03g21620	LOC_Os03g07960		LOC_Os04g20210	LOC_Os12g36860	LOC_Os07g30810	LOC_Os11g04520	LOC_Os02g39730	LOC_Os04g39290
LOC_Os05g04120	LOC_Os08g25090	LOC_Os07g30110	LOC_Os02g18410	LOC_Os12g38270	LOC_Os04g32320		LOC_Os02g34940	LOC_Os11g09160	LOC_Os04g32830	LOC_Os08g09720	LOC_Os02g17940	LOC_Os08g06110
LOC_Os11g05160	LOC_Os10g40220	LOC_Os12g06220	LOC_Os02g13810	LOC_Os05g37520	LOC_Os03g63420		novel.2276	LOC_Os12g05690	LOC_Os10g39090	novel.540	LOC_Os02g56510	LOC_Os02g38494
LOC_Os01g29430	LOC_Os04g34170	LOC_Os04g44830	LOC_Os01g14580	LOC_Os09g36600	LOC_Os10g02480		LOC_Os05g13900	LOC_Os12g01230	LOC_Os05g13940	LOC_Os07g38230	LOC_Os09g25610	LOC_Os07g07550
LOC_Os10g32760	LOC_Os05g38710	LOC_Os12g06020	LOC_Os07g28090	LOC_Os01g19740	LOC_Os07g48160		LOC_Os01g50370	novel.1405	LOC_Os12g01510	LOC_Os01g10450	LOC_Os03g20680	LOC_Os02g15660
LOC_Os06g42850	LOC_Os11g10240	LOC_Os05g41630	LOC_Os12g08090	LOC_Os04g40880	LOC_Os08g34390		LOC_Os02g54930	LOC_Os01g31450	LOC_Os09g28750	LOC_Os09g21360	LOC_Os07g27970	LOC_Os04g37990
LOC_Os03g02685	novel.204	LOC_Os06g07600	LOC_Os08g03700	LOC_Os01g54240	novel.130		novel.2402	LOC_Os01g22080	LOC_Os01g16260	LOC_Os04g41350	LOC_Os02g35690	LOC_Os03g55320
LOC_Os05g40630	LOC_Os01g38140	LOC_Os03g17100	LOC_Os08g34020	LOC_Os10g39930	LOC_Os12g41490		LOC_Os10g36950	LOC_Os12g39310	LOC_Os01g52594	LOC_Os01g04020	LOC_Os02g11000	LOC_Os06g30970
LOC_Os09g20900	LOC_Os02g55560	LOC_Os01g39890	LOC_Os12g29340	LOC_Os02g07230	LOC_Os01g37040		LOC_Os02g46030	LOC_Os01g27490	LOC_Os01g09550	LOC_Os07g07150	LOC_Os01g37750	LOC_Os05g37060
LOC_Os09g28500	LOC_Os03g09250	LOC_Os01g64110	LOC_Os01g11370	LOC_Os09g03680	LOC_Os12g40830		LOC_Os06g14190	LOC_Os01g65920	LOC_Os11g25160	LOC_Os08g29510	LOC_Os06g23360	novel.2453
LOC_Os12g37690	LOC_Os12g15530	LOC_Os12g03070	LOC_Os05g01910	LOC_Os03g35750	LOC_Os07g04160		novel.771	LOC_Os05g37530	LOC_Os06g45540	LOC_Os09g11640	LOC_Os11g04954	LOC_Os03g58840
LOC_Os12g06510	LOC_Os01g49720	LOC_Os09g36680	LOC_Os01g21990	LOC_Os06g28194	LOC_Os12g06464		LOC_Os01g63620	LOC_Os02g44590	LOC_Os06g28630	LOC_Os05g02250	LOC_Os04g39629	LOC_Os03g58920
LOC_Os04g37540	LOC_Os02g15120	LOC_Os05g28200	LOC_Os05g03750	LOC_Os06g25439	LOC_Os03g15270		LOC_Os07g36420	LOC_Os12g34094	novel.540	LOC_Os03g40540	LOC_Os06g03800	LOC_Os01g43090
LOC_Os11g31950	LOC_Os03g61150	LOC_Os07g44430	LOC_Os07g46700	LOC_Os07g44740	LOC_Os02g50560		LOC_Os05g39690	LOC_Os06g05740	LOC_Os09g10054	LOC_Os01g66710	LOC_Os04g41340	LOC_Os07g48160
LOC_Os03g30570	LOC_Os06g10410	LOC_Os12g10660	novel.1787	LOC_Os05g05520	LOC_Os01g31860		LOC_Os06g07820	LOC_Os11g44415	LOC_Os01g71300	LOC_Os09g09370	novel.2028	LOC_Os03g30150
LOC_Os10g32770	LOC_Os03g44780	LOC_Os06g03486	LOC_Os02g39970	LOC_Os12g30610	LOC_Os10g10180		LOC_Os03g20760	LOC_Os06g09950	LOC_Os05g18294	LOC_Os06g39520	LOC_Os09g36240	LOC_Os12g01940
LOC_Os04g49270	LOC_Os09g09930	LOC_Os06g49120	LOC_Os05g43230	LOC_Os07g30980	LOC_Os05g09400		LOC_Os05g43840	LOC_Os11g03900	LOC_Os09g21919	LOC_Os06g09550	LOC_Os04g26910	LOC_Os02g40810
LOC_Os02g51000	LOC_Os09g32410	LOC_Os05g23393	LOC_Os07g39740	LOC_Os09g19980	novel.2453		LOC_Os01g72100	LOC_Os10g37570	LOC_Os05g35260	LOC_Os12g02030	LOC_Os05g48410	LOC_Os01g29830
LOC_Os03g59040	LOC_Os05g04150	LOC_Os07g06810	LOC_Os12g10710	LOC_Os06g11130	LOC_Os10g36924		LOC_Os06g04790	LOC_Os07g36610	LOC_Os02g16270	LOC_Os11g38200	LOC_Os02g03040	LOC_Os08g44390
LOC_Os08g38160	LOC_Os06g07030	LOC_Os09g20510	LOC_Os01g42810	LOC_Os03g15690	LOC_Os01g46926		LOC_Os11g40070	LOC_Os08g38460	LOC_Os12g02490	LOC_Os02g39720	LOC_Os11g30210	LOC_Os04g52770
LOC_Os11g41540	LOC_Os03g40260	LOC_Os06g50050	LOC_Os02g53110	LOC_Os10g06610	LOC_Os04g40070		LOC_Os02g42350	LOC_Os02g17500	LOC_Os02g49520	LOC_Os04g28520	novel.1899	LOC_Os07g26400
LOC_Os07g04910	LOC_Os12g40180	LOC_Os12g08210	LOC_Os04g51290	LOC_Os12g16490	LOC_Os05g27730		LOC_Os06g13190	LOC_Os02g08440	LOC_Os04g49620	LOC_Os01g33160	LOC_Os06g07820	LOC_Os01g67550
LOC_Os07g36390	LOC_Os02g15700	LOC_Os12g36670	LOC_Os03g55540	LOC_Os11g43900	LOC_Os01g37750		LOC_Os01g68870	LOC_Os02g43010	LOC_Os01g18800	LOC_Os03g14190	LOC_Os05g05640	LOC_Os04g52550
LOC_Os03g53860	LOC_Os12g34102	LOC_Os01g67240	LOC_Os01g27210	LOC_Os10g28210	LOC_Os04g13260		LOC_Os02g19860	LOC_Os12g37920	LOC_Os12g18650	LOC_Os02g31074	LOC_Os09g34120	LOC_Os11g38890
LOC_Os01g07070	LOC_Os02g04850	LOC_Os01g03340	LOC_Os02g43370	LOC_Os01g73960	novel.2008		LOC_Os11g41710	LOC_Os12g02050	LOC_Os04g52180	LOC_Os10g07470	LOC_Os02g45920	LOC_Os02g08530
LOC_Os07g08140	LOC_Os08g03590	LOC_Os07g05960	LOC_Os06g04000	LOC_Os12g32760	LOC_Os01g33160		LOC_Os05g29050	LOC_Os02g14630	LOC_Os07g30300	LOC_Os11g17480	LOC_Os09g04160	LOC_Os03g07870
LOC_Os06g04920	LOC_Os03g08320	LOC_Os09g11005	novel.558	LOC_Os06g39690	LOC_Os09g33900		LOC_Os03g16870	LOC_Os10g33810	LOC_Os09g26730	LOC_Os06g11660	LOC_Os01g40860	LOC_Os02g18780
LOC_Os03g16870	LOC_Os07g31540	novel.1427	LOC_Os02g28310	novel.913	LOC_Os01g32770		LOC_Os02g50000	LOC_Os07g02460	LOC_Os03g24600	LOC_Os07g03070	LOC_Os04g43560	LOC_Os06g30820
LOC_Os09g01640	LOC_Os11g37230	LOC_Os02g50230	LOC_Os06g44034	LOC_Os05g44770	LOC_Os04g11970		LOC_Os10g19970	LOC_Os02g52010	LOC_Os07g07450	LOC_Os03g41060	LOC_Os01g09700	LOC_Os01g24420
LOC_Os01g50080	LOC_Os10g04170	LOC_Os08g36760	LOC_Os01g12730	LOC_Os09g03190	LOC_Os07g03070		LOC_Os03g05100	LOC_Os01g47130	LOC_Os01g16650	LOC_Os01g31810	LOC_Os02g29410	LOC_Os01g33160
LOC_Os05g25260	LOC_Os10g25230	LOC_Os07g46780	LOC_Os01g62460	LOC_Os12g13910	LOC_Os08g37940		LOC_Os04g42010	LOC_Os01g40260	LOC_Os04g57490	LOC_Os07g47120	LOC_Os12g33956	LOC_Os09g29080
LOC_Os06g05400	LOC_Os07g49114	LOC_Os03g53200	LOC_Os12g37590	LOC_Os03g07430	LOC_Os02g53330		LOC_Os05g44060	LOC_Os03g19070	LOC_Os06g21250	LOC_Os07g05365	LOC_Os03g36540	LOC_Os01g50010
LOC_Os07g39920	LOC_Os05g03590	LOC_Os11g37200	LOC_Os10g38000	LOC_Os05g31670	LOC_Os02g47600		novel.1816	LOC_Os03g60210	LOC_Os04g57200	LOC_Os01g16260	LOC_Os01g10140	LOC_Os01g56780
LOC_Os01g06080	LOC_Os03g38960	LOC_Os10g09990	LOC_Os10g41270	LOC_Os02g16640	LOC_Os12g16240		LOC_Os04g32540	LOC_Os05g33370	LOC_Os02g55560	LOC_Os01g67820	LOC_Os04g33560	LOC_Os10g36180
LOC_Os08g38086	LOC_Os08g02700	LOC_Os01g66420	LOC_Os02g16909	LOC_Os07g29620	LOC_Os11g25260		LOC_Os03g43650	LOC_Os12g07290	novel.2433	LOC_Os11g07090	LOC_Os02g42585	LOC_Os02g07160
LOC_Os10g12080	LOC_Os01g63410	LOC_Os07g40320	LOC_Os07g12810	LOC_Os06g47910	LOC_Os10g35520		LOC_Os05g09280	LOC_Os02g08270	LOC_Os09g04508	LOC_Os11g09979	LOC_Os06g34090	LOC_Os01g34330
LOC_Os08g03430	LOC_Os12g20410	LOC_Os11g44940	LOC_Os11g05070	LOC_Os04g33080	LOC_Os02g16000		LOC_Os07g05640	LOC_Os08g10430	LOC_Os06g50050	LOC_Os08g02110	LOC_Os11g36030	LOC_Os03g53320
LOC_Os07g30300	LOC_Os06g50290	LOC_Os11g47970	LOC_Os03g18600	LOC_Os04g42420	LOC_Os04g44650		LOC_Os11g08210	LOC_Os12g33944	LOC_Os10g08230	LOC_Os03g13850	LOC_Os06g19444	LOC_Os06g12310
novel.1060	LOC_Os04g25490	LOC_Os02g39880	LOC_Os02g18840	LOC_Os11g10240	LOC_Os06g34400		LOC_Os04g05580	LOC_Os02g38000	LOC_Os10g35670	LOC_Os06g40030	LOC_Os01g01360	LOC_Os12g04424
LOC_Os08g44850	LOC_Os05g01310	LOC_Os09g03190	LOC_Os12g43340	LOC_Os10g19919	LOC_Os06g04230		LOC_Os08g35620	LOC_Os05g45070	LOC_Os03g15760	LOC_Os08g17680	LOC_Os03g19560	LOC_Os01g71010
LOC_Os07g41160	LOC_Os01g29804	LOC_Os07g42220	LOC_Os01g06660	LOC_Os01g03110	LOC_Os01g64860		LOC_Os06g04000	LOC_Os06g02620	LOC_Os05g23740	novel.2396	LOC_Os02g47360	LOC_Os02g07450
LOC_Os11g13670	LOC_Os01g04090	LOC_Os11g44560	LOC_Os04g31120	LOC_Os02g50210	LOC_Os10g15300		LOC_Os05g44590	LOC_Os01g40070	LOC_Os08g06430	LOC_Os05g34510	LOC_Os06g16420	LOC_Os07g47010
LOC_Os02g02770	LOC_Os08g02440	LOC_Os08g27010	LOC_Os02g37960	LOC_Os01g25990	LOC_Os01g14630		LOC_Os10g36924	LOC_Os09g29310	LOC_Os06g05130	novel.597	LOC_Os01g49730	LOC_Os03g06080
LOC_Os03g57120	LOC_Os11g44750	LOC_Os08g04830	LOC_Os07g35810	LOC_Os03g14040	LOC_Os03g14910		LOC_Os05g38410	LOC_Os11g10470	LOC_Os03g64150	LOC_Os05g27800	LOC_Os02g12350	LOC_Os04g20280
LOC_Os03g53880	LOC_Os01g73300	LOC_Os05g48855	LOC_Os10g27990	LOC_Os04g46280	LOC_Os02g24020		LOC_Os08g10480	LOC_Os06g03520	LOC_Os12g02530	LOC_Os02g28860	LOC_Os07g48660	LOC_Os11g10310
LOC_Os02g27400	LOC_Os05g46460	LOC_Os09g14520	LOC_Os02g30410	LOC_Os02g57040	LOC_Os05g42130		LOC_Os09g33780	LOC_Os03g25760	LOC_Os04g52550	LOC_Os02g37654	novel.2197	LOC_Os08g40580
LOC_Os02g31074	LOC_Os03g15710	LOC_Os03g58820	LOC_Os09g19980	LOC_Os01g72880	LOC_Os06g01620		LOC_Os09g25600	LOC_Os05g34830	LOC_Os01g02870	LOC_Os11g37310	LOC_Os03g21310	LOC_Os02g39630
LOC_Os11g09010	LOC_Os01g69240	LOC_Os06g08280	LOC_Os08g33540	LOC_Os06g06190	LOC_Os05g46290		LOC_Os03g08624	LOC_Os07g09950	LOC_Os03g51110	LOC_Os02g01060	LOC_Os12g09300	LOC_Os03g18380
LOC_Os08g34010	LOC_Os11g33100	LOC_Os07g06490	LOC_Os11g05650	novel.1405	novel.1126		LOC_Os12g41490	LOC_Os03g53930	LOC_Os07g19030	LOC_Os12g25490	LOC_Os03g54000	LOC_Os07g22600
LOC_Os06g50100	LOC_Os12g03720	LOC_Os03g27840	LOC_Os01g34350	LOC_Os06g30370	LOC_Os04g57830		LOC_Os07g48160	LOC_Os10g26250	LOC_Os02g57090	novel.366	LOC_Os07g41330	LOC_Os02g43930
LOC_Os01g53079	LOC_Os02g51750	LOC_Os01g36630	LOC_Os06g24130	LOC_Os08g42020	LOC_Os07g17390		LOC_Os05g37250	novel.1079	LOC_Os08g05580	LOC_Os01g63620	LOC_Os02g37000	LOC_Os01g53350
LOC_Os07g05620	LOC_Os06g02410	LOC_Os09g32200	LOC_Os11g26790	LOC_Os09g20630	LOC_Os03g12620		LOC_Os10g34540	LOC_Os03g50920	novel.2008	LOC_Os02g01880	LOC_Os10g07114	LOC_Os02g16480
LOC_Os04g01570	LOC_Os11g07870	LOC_Os09g27830	LOC_Os01g52180	LOC_Os10g21460	LOC_Os12g43660		LOC_Os04g52550	LOC_Os01g74450	LOC_Os05g38410	LOC_Os05g38860	LOC_Os02g29510	LOC_Os11g32270
LOC_Os12g22145	LOC_Os03g56060	LOC_Os02g39920	LOC_Os02g47030	LOC_Os09g29130	LOC_Os08g04830		LOC_Os09g07350	novel.678	LOC_Os02g53490	LOC_Os06g38210	LOC_Os04g01140	LOC_Os05g47480
LOC_Os02g36960	LOC_Os12g25090	LOC_Os05g47730	LOC_Os01g41220	LOC_Os03g50520	LOC_Os08g35760		LOC_Os02g48900	LOC_Os01g05790	LOC_Os06g09550	LOC_Os05g09440	LOC_Os04g57210	LOC_Os03g53730
LOC_Os11g08950	LOC_Os03g26620	LOC_Os10g13850	LOC_Os10g35690	LOC_Os12g39380	LOC_Os01g08310		LOC_Os06g09340	LOC_Os05g45410	LOC_Os06g45000	LOC_Os03g49485	LOC_Os03g09830	LOC_Os05g25260
novel.1925	LOC_Os04g25800	LOC_Os05g08440	LOC_Os07g10490	LOC_Os12g42300	LOC_Os07g34520		LOC_Os01g15480	LOC_Os10g39090	novel.1299	LOC_Os01g18100	LOC_Os08g01274	LOC_Os10g37420
LOC_Os09g21919	LOC_Os07g46640	LOC_Os03g52340	LOC_Os03g63490	LOC_Os01g66170	LOC_Os11g12050		LOC_Os09g20540	LOC_Os09g38110	LOC_Os06g21270	novel.1022	LOC_Os08g25624	LOC_Os12g34990
LOC_Os12g27520	LOC_Os02g10550	novel.1374	LOC_Os01g65030	LOC_Os01g61680	LOC_Os02g02550		LOC_Os06g35030	LOC_Os12g16260	LOC_Os09g21160	LOC_Os03g44780	LOC_Os07g44380	LOC_Os01g16430
LOC_Os03g21140	LOC_Os04g10400	LOC_Os07g36600	LOC_Os06g08460	LOC_Os07g05940	LOC_Os05g12640		LOC_Os10g35670	LOC_Os06g45540	LOC_Os02g52210	LOC_Os03g22890	LOC_Os05g27930	LOC_Os07g26300
LOC_Os05g33140	LOC_Os02g33380	LOC_Os06g13990	LOC_Os08g37960	LOC_Os01g52170	LOC_Os07g45070		LOC_Os04g37990	LOC_Os07g47790	LOC_Os06g05410	LOC_Os06g08280	LOC_Os01g72940	LOC_Os11g18044
LOC_Os06g45850	LOC_Os03g06600	LOC_Os10g39500	LOC_Os06g11660	LOC_Os02g39970	LOC_Os08g42730		LOC_Os03g27590	ChrSy.fgenesh.gene.86	LOC_Os07g31430	LOC_Os09g25690	LOC_Os01g70570	LOC_Os05g46290
LOC_Os01g70830	LOC_Os05g43470	LOC_Os03g61960	LOC_Os05g50560	LOC_Os02g28310	LOC_Os02g15220		LOC_Os03g63470	LOC_Os03g13110	LOC_Os04g52970	LOC_Os02g04170	LOC_Os07g10495	LOC_Os05g48940
LOC_Os07g48710	LOC_Os05g48650	LOC_Os02g18460	LOC_Os02g13190	LOC_Os02g39200	LOC_Os03g40260		LOC_Os07g48596	LOC_Os06g05355	LOC_Os12g12470	LOC_Os09g07130	LOC_Os04g31270	LOC_Os02g57290
LOC_Os03g58250	LOC_Os06g35960	LOC_Os01g07770	LOC_Os01g09300	LOC_Os02g21750	LOC_Os11g06130		LOC_Os03g56782	LOC_Os02g16050	LOC_Os03g57200	LOC_Os01g02760	novel.854	LOC_Os01g34020
LOC_Os02g14430	novel.1053	LOC_Os12g41490	LOC_Os02g26404	LOC_Os03g21680	LOC_Os09g19980		LOC_Os09g26700	LOC_Os01g12690	LOC_Os01g09246	LOC_Os01g08700	LOC_Os05g01240	LOC_Os11g06770
LOC_Os03g56070	LOC_Os12g05260	LOC_Os02g03330	LOC_Os01g72460	LOC_Os02g50799	LOC_Os07g02150		LOC_Os05g49380	LOC_Os05g50410	LOC_Os01g36220	LOC_Os01g19190	LOC_Os01g65560	LOC_Os07g25970
LOC_Os03g13560	LOC_Os05g45750	LOC_Os01g41160	LOC_Os05g35440	LOC_Os09g32200	LOC_Os07g47010		novel.1961	LOC_Os08g15450	LOC_Os07g48160	LOC_Os08g31810	LOC_Os10g37600	novel.1819
LOC_Os02g41840	LOC_Os07g41439	LOC_Os02g31074	LOC_Os01g43590	LOC_Os12g43720	LOC_Os05g42060		LOC_Os03g17164	LOC_Os03g56860	LOC_Os03g18454	LOC_Os05g25480	LOC_Os06g01250	LOC_Os06g13650
LOC_Os12g34400	LOC_Os07g07550	LOC_Os05g02040	LOC_Os10g30200	LOC_Os04g40840	LOC_Os03g06230		LOC_Os03g11550	LOC_Os03g44780	LOC_Os10g21560	LOC_Os04g44320	LOC_Os04g50700	LOC_Os03g05310
LOC_Os01g70160	LOC_Os12g31860	LOC_Os09g28740	LOC_Os07g26630	LOC_Os08g09610	LOC_Os10g25780		LOC_Os04g55850	novel.934	LOC_Os11g44420	LOC_Os09g17580	LOC_Os06g44190	LOC_Os12g01510
novel.1549	LOC_Os04g52550	LOC_Os07g47340	LOC_Os05g41890	LOC_Os11g45710	LOC_Os08g33380		LOC_Os05g35960	LOC_Os12g40180	LOC_Os01g22560	LOC_Os05g02310	LOC_Os02g52190	LOC_Os01g66120
LOC_Os01g14760	LOC_Os03g11440	LOC_Os10g04860	LOC_Os04g44060	LOC_Os08g16580	LOC_Os12g03720		LOC_Os03g26870	LOC_Os12g43350	LOC_Os04g27250	LOC_Os03g18400	LOC_Os04g20749	LOC_Os06g41980
LOC_Os03g06680	LOC_Os12g33956	LOC_Os07g30300	LOC_Os07g44820	LOC_Os02g37880	LOC_Os02g42810		LOC_Os05g47550	LOC_Os01g72810	LOC_Os01g72610	LOC_Os02g39210	LOC_Os02g31100	LOC_Os07g40690
LOC_Os03g18490	LOC_Os07g14650	LOC_Os04g41560	LOC_Os11g31950	novel.1339	LOC_Os01g08560		novel.1060	LOC_Os03g19600	LOC_Os01g46120	LOC_Os08g43190	LOC_Os12g04924	LOC_Os03g20870
novel.148	LOC_Os01g67420	LOC_Os05g48780	LOC_Os03g18140	LOC_Os07g05740	LOC_Os03g27290		novel.867	LOC_Os05g04340	LOC_Os06g15810	LOC_Os11g01140	LOC_Os02g44730	LOC_Os12g12140
LOC_Os05g39380	LOC_Os01g52260	LOC_Os11g13810	LOC_Os06g42810	LOC_Os02g06830	LOC_Os10g28340		LOC_Os01g71970	LOC_Os10g39500	LOC_Os10g40720	LOC_Os05g15630	LOC_Os09g29080	LOC_Os01g51870
LOC_Os01g62810	LOC_Os08g04990	LOC_Os04g54810	LOC_Os02g27740	LOC_Os03g07300	LOC_Os06g28790		LOC_Os01g49680	LOC_Os02g55190	LOC_Os11g05660	novel.2047	novel.101	LOC_Os08g45230
LOC_Os06g18990	LOC_Os01g49650	LOC_Os05g43470	LOC_Os07g48350	LOC_Os10g42840	LOC_Os05g05930		LOC_Os02g35220	LOC_Os01g51860	LOC_Os08g26850	LOC_Os01g46130	LOC_Os02g15220	LOC_Os06g49360
LOC_Os03g05300	LOC_Os10g37660	LOC_Os02g42580	LOC_Os12g34400	LOC_Os08g09910	LOC_Os03g18130		LOC_Os11g04400	LOC_Os03g15950	LOC_Os03g63270	LOC_Os09g22510	LOC_Os04g06770	LOC_Os01g21120
LOC_Os03g11670	LOC_Os04g24850	LOC_Os01g68940	LOC_Os08g33120	LOC_Os09g38920	LOC_Os12g04240		LOC_Os07g04650	LOC_Os12g34550	LOC_Os10g23204	LOC_Os11g19340	LOC_Os09g31031	LOC_Os03g57640
LOC_Os03g06600	LOC_Os01g10600	LOC_Os07g47100	novel.1900	LOC_Os02g11110	LOC_Os01g39290		LOC_Os07g19030	LOC_Os12g16210	LOC_Os08g07240	LOC_Os06g50300	LOC_Os05g34260	LOC_Os05g04610
LOC_Os06g45570	novel.2058	LOC_Os02g16909	LOC_Os09g31031	LOC_Os06g33530	LOC_Os01g54300		LOC_Os06g03720	LOC_Os03g53750	LOC_Os04g01140	LOC_Os09g15370	LOC_Os02g36450	LOC_Os09g29390
LOC_Os04g45860	LOC_Os03g45720	LOC_Os04g37580	LOC_Os11g13810	novel.321	LOC_Os02g06640		LOC_Os03g01570	LOC_Os07g35660	LOC_Os07g13634	LOC_Os06g39960	LOC_Os02g46540	LOC_Os06g02040
LOC_Os03g61900	LOC_Os04g54220	LOC_Os02g43790	LOC_Os10g13700	LOC_Os04g52260	LOC_Os06g05420		LOC_Os08g02700	novel.1234	LOC_Os11g01740	LOC_Os09g37790	LOC_Os02g52650	LOC_Os01g47690
LOC_Os05g43850	LOC_Os06g04000	LOC_Os05g48340	LOC_Os12g38170	LOC_Os05g37350	LOC_Os09g18020		LOC_Os01g47410	LOC_Os02g04860	LOC_Os02g13060	LOC_Os01g06120	LOC_Os08g42730	LOC_Os01g34700
LOC_Os02g04130	novel.1434	novel.2521	LOC_Os05g25040	LOC_Os01g68160	LOC_Os08g42850		LOC_Os08g21541	LOC_Os03g44950	LOC_Os09g10204	LOC_Os09g36990	LOC_Os07g02150	LOC_Os02g14500
LOC_Os03g53540	LOC_Os03g19400	LOC_Os12g33150	LOC_Os12g08810	LOC_Os02g44540	LOC_Os11g13870		LOC_Os08g13440	LOC_Os01g58010	LOC_Os01g08020	LOC_Os11g20020	LOC_Os05g12400	novel.2045
LOC_Os08g32430	LOC_Os07g40320	LOC_Os04g33190	LOC_Os11g47760	LOC_Os03g43360	LOC_Os06g46540		LOC_Os02g44820	LOC_Os08g34790	LOC_Os01g56740	LOC_Os03g60430	LOC_Os01g04750	LOC_Os05g01120
LOC_Os06g07030	LOC_Os04g40130	LOC_Os02g44090	LOC_Os09g33480	LOC_Os01g45460	LOC_Os05g10670		LOC_Os06g06480	LOC_Os06g09600	LOC_Os09g31482	LOC_Os03g52070	LOC_Os01g49290	LOC_Os07g19550
LOC_Os07g46990	LOC_Os02g28170	LOC_Os02g37654	LOC_Os04g55930	LOC_Os02g18840	LOC_Os03g02190		LOC_Os11g37310	LOC_Os12g35330	LOC_Os10g02920	LOC_Os02g09200	novel.369	LOC_Os10g32658
LOC_Os03g11770	LOC_Os12g39320	LOC_Os03g12290	LOC_Os04g45834	LOC_Os02g34990	LOC_Os01g27160		LOC_Os09g22510	LOC_Os07g38170	LOC_Os03g13274	LOC_Os07g47540	LOC_Os04g32820	LOC_Os04g55230
LOC_Os05g25210	LOC_Os12g37290	ChrUn.fgenesh.gene.20	LOC_Os03g50885	LOC_Os01g36090	LOC_Os09g29080		LOC_Os12g43790	LOC_Os08g43500	LOC_Os10g09240	LOC_Os03g22680	LOC_Os10g08014	LOC_Os05g43230
LOC_Os08g39640	LOC_Os07g42280	LOC_Os03g17140	LOC_Os03g53790	LOC_Os08g41380	LOC_Os09g28510		LOC_Os01g24420	LOC_Os03g51610	LOC_Os06g12030	LOC_Os02g30500	LOC_Os12g36860	LOC_Os05g04870
LOC_Os12g29570	LOC_Os02g48780	LOC_Os01g16180	LOC_Os03g64010	LOC_Os11g09160	LOC_Os02g32860		LOC_Os02g33230	LOC_Os01g72610	LOC_Os11g31190	LOC_Os04g55850	LOC_Os03g49830	LOC_Os01g46760
LOC_Os02g52220	LOC_Os12g34014	LOC_Os06g09220	LOC_Os01g52110	LOC_Os03g11470	LOC_Os12g05210		LOC_Os01g36130	LOC_Os03g08834	LOC_Os07g48280	LOC_Os04g33640	LOC_Os04g28520	LOC_Os01g64130
LOC_Os02g38140	LOC_Os03g01980	LOC_Os04g11400	LOC_Os04g35170	LOC_Os03g39010	LOC_Os09g36520		LOC_Os09g27830	LOC_Os04g55170	LOC_Os09g36220	LOC_Os11g18830	LOC_Os01g28340	LOC_Os09g11440
LOC_Os03g63950	LOC_Os04g40380	LOC_Os08g01780	LOC_Os06g04350	LOC_Os10g36370	LOC_Os05g05830		LOC_Os06g42800	LOC_Os04g56690	LOC_Os09g38110	LOC_Os02g51930	LOC_Os01g50290	LOC_Os11g40160
LOC_Os08g16580	LOC_Os01g71960	novel.1504	LOC_Os11g47960	LOC_Os01g40570	LOC_Os09g00999		LOC_Os08g16660	LOC_Os05g33030	LOC_Os07g44430	LOC_Os02g26700	LOC_Os05g51670	LOC_Os02g38050
LOC_Os01g54600	LOC_Os09g37080	LOC_Os05g07940	LOC_Os01g04800	LOC_Os04g56400	LOC_Os03g14900		LOC_Os05g35400	LOC_Os03g61490	LOC_Os03g10478	LOC_Os11g19130	LOC_Os10g35480	LOC_Os07g16330
LOC_Os07g35600	LOC_Os08g01920	LOC_Os05g43582	novel.791	LOC_Os03g58630	LOC_Os10g14920		LOC_Os03g45730	LOC_Os07g19040	LOC_Os04g44320	LOC_Os05g51420	LOC_Os08g02460	LOC_Os07g40940
LOC_Os02g49332	LOC_Os01g36090	LOC_Os09g25150	LOC_Os06g04510	LOC_Os02g37690	LOC_Os06g45570		LOC_Os05g25260	LOC_Os03g32230	LOC_Os07g44250	LOC_Os02g52270	LOC_Os08g43200	LOC_Os06g08570
LOC_Os03g56010	LOC_Os03g05350	LOC_Os11g47960	LOC_Os05g03000	LOC_Os03g08110	LOC_Os08g01920		LOC_Os02g33750	LOC_Os07g31540	LOC_Os06g08840	LOC_Os11g31190	LOC_Os01g52170	LOC_Os03g64110
LOC_Os03g51000	LOC_Os02g09480	LOC_Os05g39670	LOC_Os01g40860	LOC_Os04g51900	LOC_Os07g48890		LOC_Os11g01570	LOC_Os03g58800	LOC_Os02g50130	LOC_Os05g28290	LOC_Os09g03140	LOC_Os08g06430
LOC_Os04g36620	LOC_Os01g50360	LOC_Os08g10300	LOC_Os04g32740	LOC_Os12g20150	LOC_Os01g63854		LOC_Os01g73770	novel.2349	novel.268	LOC_Os04g37690	LOC_Os12g43340	LOC_Os03g52070
LOC_Os07g10850	LOC_Os09g00999	LOC_Os01g28680	LOC_Os11g09160	LOC_Os04g31120	LOC_Os12g17320		novel.2349	LOC_Os02g28980	LOC_Os08g42000	LOC_Os08g15204	LOC_Os07g46610	LOC_Os11g25780
LOC_Os01g50420	LOC_Os04g16160	LOC_Os03g58040	LOC_Os09g11480	LOC_Os07g43925	novel.232		LOC_Os10g41660	LOC_Os10g38600	LOC_Os04g08800	LOC_Os09g33700	LOC_Os02g32940	LOC_Os11g18980
LOC_Os09g37100	LOC_Os11g07380	LOC_Os05g02530	LOC_Os03g49230	LOC_Os03g27290	LOC_Os03g23110		LOC_Os04g57800	LOC_Os02g41850	LOC_Os02g43010	LOC_Os04g34230	LOC_Os08g02130	LOC_Os01g15460
LOC_Os11g05050	LOC_Os11g26760	LOC_Os12g16770	LOC_Os09g26360	LOC_Os08g02450	LOC_Os02g15750		LOC_Os01g31810	LOC_Os02g46030	LOC_Os09g03939	LOC_Os08g26850	LOC_Os09g03939	LOC_Os03g21040
LOC_Os05g07300	LOC_Os01g64120	LOC_Os06g06180	LOC_Os02g06300	novel.136	LOC_Os06g05390		LOC_Os11g32470	LOC_Os07g44870	LOC_Os03g48310	LOC_Os06g34400	LOC_Os06g41120	LOC_Os07g49200
LOC_Os07g10420	novel.1250	LOC_Os03g56390	LOC_Os01g43150	LOC_Os03g14590	LOC_Os02g46473		LOC_Os06g31100	LOC_Os07g49470	LOC_Os05g37200	LOC_Os09g28440	LOC_Os02g18840	LOC_Os10g38360
LOC_Os03g40830	LOC_Os07g05840	LOC_Os12g22145	LOC_Os05g34550	LOC_Os04g48880	LOC_Os02g41470		LOC_Os05g09550	LOC_Os07g14650	LOC_Os03g18190	LOC_Os02g49060	novel.706	LOC_Os09g21210
LOC_Os02g17292	LOC_Os01g03390	LOC_Os03g17164	LOC_Os10g15240	LOC_Os12g07300	LOC_Os03g51380		LOC_Os07g46700	LOC_Os09g28920	novel.1262	LOC_Os02g53620	LOC_Os02g37700	LOC_Os07g41400
LOC_Os06g08140	LOC_Os04g07590	LOC_Os02g47150	LOC_Os01g40870	LOC_Os01g56460	LOC_Os01g65680		LOC_Os03g05900	LOC_Os03g55960	LOC_Os06g30960	LOC_Os04g44830	LOC_Os07g03070	LOC_Os06g05630
LOC_Os07g43230	LOC_Os03g15950	LOC_Os07g10850	LOC_Os03g04500	LOC_Os06g46310	novel.2435		LOC_Os01g21420	novel.29	LOC_Os08g05870	LOC_Os03g04770	novel.2044	LOC_Os01g39020
LOC_Os07g39630	LOC_Os02g28310	LOC_Os01g53200	LOC_Os09g34330	LOC_Os03g04310	LOC_Os03g05880		LOC_Os07g48710	LOC_Os01g52730	LOC_Os01g49370	LOC_Os03g43860	LOC_Os03g60820	LOC_Os01g25530
LOC_Os06g46770	LOC_Os02g39930	LOC_Os06g40500	LOC_Os04g27160	LOC_Os07g09420	LOC_Os02g43810		LOC_Os05g04500	LOC_Os02g51000	LOC_Os01g49710	LOC_Os08g39560	LOC_Os08g03640	LOC_Os06g19750
LOC_Os11g38980	novel.1759	LOC_Os09g11230	LOC_Os06g27560	LOC_Os01g16870	LOC_Os05g07880		LOC_Os08g44015	LOC_Os05g47960	LOC_Os11g26750	LOC_Os10g27030	novel.717	LOC_Os03g12879
LOC_Os08g17500	LOC_Os03g18910	LOC_Os01g48250	LOC_Os01g73910	LOC_Os03g62950	LOC_Os09g25810		LOC_Os04g52320	LOC_Os06g11860	LOC_Os03g01350	LOC_Os02g33560	LOC_Os05g05260	novel.1621
LOC_Os06g39080	LOC_Os09g27670	LOC_Os04g20164	LOC_Os02g26390	LOC_Os08g17080	LOC_Os02g53490		LOC_Os06g05400	novel.2343	LOC_Os01g02020	LOC_Os08g10730	LOC_Os04g36850	LOC_Os07g44140
LOC_Os08g16710	LOC_Os01g39020	LOC_Os08g37800	LOC_Os12g36640	LOC_Os03g16670	novel.339		LOC_Os02g33720	LOC_Os11g05530	LOC_Os03g05310	LOC_Os11g47680	LOC_Os06g20060	LOC_Os09g11660
LOC_Os04g40460	novel.1265	LOC_Os01g40050	LOC_Os01g45200	LOC_Os07g17250	LOC_Os03g15010		LOC_Os11g14140	LOC_Os03g55300	LOC_Os01g16124	novel.450	LOC_Os12g42190	LOC_Os05g39600
LOC_Os04g51350	LOC_Os01g60450	LOC_Os02g19410	LOC_Os06g08560	LOC_Os02g06530	LOC_Os03g52460		LOC_Os12g35260	LOC_Os03g56060	LOC_Os03g58850	LOC_Os09g36950	LOC_Os12g13910	LOC_Os06g06520
LOC_Os07g36600	LOC_Os12g42200	LOC_Os01g52180	LOC_Os05g37350	LOC_Os02g04520	LOC_Os03g18190		novel.204	LOC_Os03g13810	LOC_Os02g32814	LOC_Os09g24850	LOC_Os01g50280	LOC_Os04g46020
LOC_Os11g20020	LOC_Os03g51200	LOC_Os06g09240	LOC_Os04g44190	LOC_Os05g10414	LOC_Os04g51350		LOC_Os06g02410	LOC_Os03g55430	LOC_Os06g11860	LOC_Os05g30480	LOC_Os11g05310	LOC_Os05g05940
LOC_Os06g50040	LOC_Os07g36420	LOC_Os03g05300	LOC_Os02g42920	LOC_Os07g05365	LOC_Os04g33830		LOC_Os03g35849	LOC_Os03g59430	LOC_Os01g08680	LOC_Os01g09870	LOC_Os03g32499	LOC_Os02g28074
LOC_Os01g54300	LOC_Os03g21480	LOC_Os03g22960	LOC_Os05g04720	LOC_Os02g55480	LOC_Os09g32620		LOC_Os02g43770	LOC_Os01g66010	LOC_Os01g48810	LOC_Os10g33960	LOC_Os06g15170	LOC_Os05g05920
LOC_Os02g06090	LOC_Os12g05690	LOC_Os03g07180	LOC_Os02g34940	LOC_Os12g07110	LOC_Os02g03870		LOC_Os02g01290	novel.1962	LOC_Os07g41330	LOC_Os04g29550	LOC_Os11g47960	LOC_Os05g02260
LOC_Os12g42220	LOC_Os07g12510	LOC_Os04g55150	LOC_Os04g40840	novel.669	LOC_Os03g57220		LOC_Os07g36190	LOC_Os01g33770	LOC_Os04g28480	LOC_Os07g09950	LOC_Os02g56200	LOC_Os03g50780
LOC_Os07g24230	LOC_Os05g08420	LOC_Os01g05960	LOC_Os04g58570	LOC_Os05g44570	LOC_Os01g08680		LOC_Os08g38900	LOC_Os01g13760	LOC_Os08g27580	LOC_Os07g45620	novel.1248	LOC_Os07g44970
LOC_Os03g44650	LOC_Os07g42834	LOC_Os10g18450	LOC_Os08g01850	LOC_Os02g21009	LOC_Os02g38250		LOC_Os11g18830	LOC_Os06g45040	LOC_Os06g21340	LOC_Os04g10924	LOC_Os04g58020	LOC_Os01g67370
LOC_Os03g52910	LOC_Os04g49270	LOC_Os09g17580	LOC_Os02g03040	LOC_Os05g34070	LOC_Os09g21210		LOC_Os06g41380	LOC_Os03g48080	LOC_Os01g68080	LOC_Os10g05490	LOC_Os07g02140	LOC_Os07g08970
LOC_Os12g40260	LOC_Os01g65320	LOC_Os02g56160	novel.568	LOC_Os01g42810	LOC_Os05g33030		LOC_Os02g43900	LOC_Os03g53080	novel.626	LOC_Os10g32680	LOC_Os05g09280	LOC_Os01g34480
LOC_Os07g36950	LOC_Os07g32650	LOC_Os01g56560	LOC_Os06g23360	LOC_Os01g65220	LOC_Os10g35660		LOC_Os01g57082	LOC_Os02g10740	LOC_Os02g28830	LOC_Os02g37430	LOC_Os02g11870	LOC_Os09g21230
LOC_Os02g38050	LOC_Os04g51080	LOC_Os06g19970	LOC_Os07g43700	LOC_Os03g38500	LOC_Os02g54060		LOC_Os04g31630	LOC_Os02g47580	LOC_Os06g20150	novel.135	LOC_Os09g34910	LOC_Os06g12940
LOC_Os06g49430	LOC_Os12g43350	LOC_Os11g45250	LOC_Os09g36244	LOC_Os02g13850	LOC_Os08g34740		LOC_Os02g22190	novel.2151	LOC_Os12g33750	LOC_Os01g45640	LOC_Os02g34940	LOC_Os12g34524
LOC_Os08g06280	LOC_Os12g37400	LOC_Os03g10100	LOC_Os04g47770	LOC_Os03g09260	LOC_Os04g54310		LOC_Os10g14920	LOC_Os08g44850	novel.1836	novel.1349	LOC_Os01g59819	LOC_Os10g40710
LOC_Os03g57880	LOC_Os02g17500	LOC_Os01g25386	LOC_Os01g64340	LOC_Os03g46310	LOC_Os11g13750		LOC_Os07g40940	LOC_Os06g37680	LOC_Os01g03060	LOC_Os12g43340	LOC_Os12g08830	LOC_Os09g07660
LOC_Os02g57080	LOC_Os01g22900	LOC_Os12g25170	LOC_Os07g17250	LOC_Os10g34520	LOC_Os04g37580		LOC_Os12g16490	LOC_Os10g41829	LOC_Os09g07350	LOC_Os04g49757	novel.1195	LOC_Os01g56980
LOC_Os02g45320	LOC_Os07g48830	LOC_Os01g11670	LOC_Os01g36600	novel.1068	LOC_Os05g48270		LOC_Os04g38530	LOC_Os08g34580	LOC_Os02g35190	LOC_Os10g41749	LOC_Os12g07270	LOC_Os11g14430
LOC_Os01g43100	LOC_Os02g20930	LOC_Os01g67590	LOC_Os03g62330	LOC_Os09g39260	LOC_Os12g30610		LOC_Os08g10430	LOC_Os07g07350	LOC_Os02g40110	LOC_Os07g49240	LOC_Os02g52270	LOC_Os03g56400
novel.1423	LOC_Os02g10310	LOC_Os06g07000	LOC_Os06g10660	novel.281	LOC_Os02g06380		LOC_Os02g33710	LOC_Os06g35960	novel.1549	LOC_Os02g51310	LOC_Os05g05730	LOC_Os05g47540
LOC_Os03g17670	LOC_Os04g37570	LOC_Os04g15650	LOC_Os05g45410	LOC_Os03g10780	LOC_Os09g27620		LOC_Os01g43610	LOC_Os10g37630	LOC_Os08g03579	LOC_Os05g38300	LOC_Os08g45190	LOC_Os01g08020
LOC_Os04g33760	LOC_Os10g40480	LOC_Os03g55070	LOC_Os01g67540	LOC_Os06g22660	LOC_Os06g33700		LOC_Os01g46970	novel.281	LOC_Os08g01480	LOC_Os12g07980	LOC_Os11g02440	LOC_Os03g42464
LOC_Os05g37050	LOC_Os01g74450	LOC_Os10g02480	LOC_Os02g36570	novel.777	LOC_Os06g08310		LOC_Os01g41420	LOC_Os03g14050	LOC_Os03g48970	LOC_Os06g02620	LOC_Os11g42490	LOC_Os04g54210
LOC_Os01g09670	LOC_Os10g35670	LOC_Os04g42870	LOC_Os10g39390	LOC_Os10g41749	LOC_Os12g04150		LOC_Os02g33590	LOC_Os06g40170	LOC_Os02g13100	LOC_Os11g04660	LOC_Os02g50240	LOC_Os05g43960
LOC_Os03g55850	LOC_Os04g53780	LOC_Os03g13010	LOC_Os12g38730	LOC_Os05g12260	LOC_Os10g33240		LOC_Os04g57940	LOC_Os03g52940	LOC_Os04g50204	novel.1387	LOC_Os10g33540	LOC_Os07g08750
LOC_Os02g06330	LOC_Os05g45580	LOC_Os06g22030	novel.2315	LOC_Os04g11820	LOC_Os09g10960		LOC_Os08g34170	LOC_Os10g21560	LOC_Os02g39884	LOC_Os05g07810	LOC_Os06g38320	LOC_Os12g25090
LOC_Os01g32380	LOC_Os05g41120	LOC_Os06g45840	LOC_Os03g63530	LOC_Os06g08310	LOC_Os11g30810		LOC_Os11g01740	LOC_Os01g65520	LOC_Os09g38620	LOC_Os03g61990	LOC_Os04g57540	LOC_Os07g41250
LOC_Os05g07690	novel.310	LOC_Os02g35070	LOC_Os02g47860	LOC_Os06g49110	LOC_Os12g23280		LOC_Os06g07030	LOC_Os01g54270	LOC_Os02g09480	LOC_Os06g07080	LOC_Os08g28350	LOC_Os04g20290
LOC_Os03g14910	LOC_Os05g44090	LOC_Os08g07774	LOC_Os03g05420	LOC_Os03g36279	LOC_Os07g23570		LOC_Os01g03710	LOC_Os07g07550	LOC_Os09g20560	LOC_Os06g01620	LOC_Os04g40880	novel.2296
LOC_Os10g38470	LOC_Os08g32060	LOC_Os08g25690	LOC_Os10g35730	LOC_Os02g10790	LOC_Os02g32570		LOC_Os02g26580	LOC_Os04g31350	LOC_Os05g25210	LOC_Os06g45940	LOC_Os10g10170	novel.765
LOC_Os08g26840	LOC_Os02g10730	LOC_Os04g58870	LOC_Os12g39380	LOC_Os03g05830	LOC_Os08g01520		LOC_Os05g42240	LOC_Os04g54210	LOC_Os01g36130	LOC_Os02g04650	LOC_Os02g07800	LOC_Os06g39900
LOC_Os12g40180	LOC_Os02g43790	LOC_Os04g42860	LOC_Os02g20380	novel.1811	LOC_Os04g01140		LOC_Os03g09900	LOC_Os03g06220	LOC_Os10g26730	LOC_Os10g35920	LOC_Os05g01520	LOC_Os11g23070
LOC_Os02g51280	LOC_Os04g31760	LOC_Os07g06840	LOC_Os12g34460	LOC_Os05g07860	LOC_Os07g49370		LOC_Os01g40260	LOC_Os09g11250	LOC_Os01g22352	LOC_Os04g28480	LOC_Os11g07090	LOC_Os07g44320
LOC_Os09g34020	novel.2411	LOC_Os08g39500	LOC_Os01g50310	LOC_Os01g51190	LOC_Os01g68370		LOC_Os08g06620	LOC_Os08g15204	LOC_Os05g44590	LOC_Os06g50340	LOC_Os03g44380	LOC_Os01g11650
LOC_Os09g39380	LOC_Os02g35460	novel.950	LOC_Os05g12380	LOC_Os09g35790	LOC_Os05g07050		LOC_Os07g36140	LOC_Os10g30340	LOC_Os01g29210	LOC_Os04g08800	LOC_Os03g40110	LOC_Os10g22750
LOC_Os01g68950	LOC_Os03g49160	LOC_Os09g35910	LOC_Os02g40690	LOC_Os03g48710	LOC_Os01g42380		LOC_Os09g01960	LOC_Os08g40940	LOC_Os04g55560	LOC_Os07g23990	LOC_Os03g63370	LOC_Os12g22980
LOC_Os10g36200	LOC_Os01g14926	LOC_Os03g03720	LOC_Os05g43310	LOC_Os12g02490	LOC_Os10g39930		LOC_Os10g38470	LOC_Os01g54300	LOC_Os03g08830	LOC_Os11g44240	LOC_Os01g72300	LOC_Os01g16920
LOC_Os01g46050	LOC_Os03g38500	LOC_Os04g31760	LOC_Os02g52190	LOC_Os08g01780	LOC_Os06g51470		LOC_Os01g64630	LOC_Os03g08900	novel.1060	LOC_Os03g19400	LOC_Os07g39870	LOC_Os12g34108
LOC_Os08g35160	LOC_Os07g05960	LOC_Os03g03730	LOC_Os04g08415	LOC_Os06g39970	LOC_Os01g38610		LOC_Os08g26870	LOC_Os12g42200	novel.2062	LOC_Os06g34080	LOC_Os09g07050	LOC_Os08g39150
LOC_Os01g71800	LOC_Os10g20540	LOC_Os08g01610	novel.2346	LOC_Os03g61730	LOC_Os06g10200		LOC_Os01g53650	LOC_Os11g26760	LOC_Os04g40380	LOC_Os01g42900	LOC_Os07g42650	LOC_Os10g01150
LOC_Os12g25200	LOC_Os01g29507	LOC_Os01g21144	LOC_Os04g58070	LOC_Os02g35690	LOC_Os04g41510		LOC_Os02g48340	LOC_Os11g36810	LOC_Os11g03910	LOC_Os03g15050	LOC_Os06g06980	LOC_Os05g05260
LOC_Os07g32560	LOC_Os12g33946	LOC_Os03g63380	LOC_Os03g55870	LOC_Os12g40550	LOC_Os02g02970		LOC_Os05g48800	LOC_Os05g33820	LOC_Os03g38359	LOC_Os02g08320	LOC_Os04g38960	LOC_Os06g44010
LOC_Os11g13990	LOC_Os10g41420	LOC_Os08g16830	LOC_Os03g11550	LOC_Os08g06640	LOC_Os04g52370		LOC_Os12g34430	LOC_Os09g39370	novel.1	LOC_Os12g26290	LOC_Os01g43330	LOC_Os06g15390
LOC_Os11g05640	LOC_Os12g34400	LOC_Os03g64219	LOC_Os04g38380	novel.1270	LOC_Os09g34140		LOC_Os08g41380	LOC_Os09g30411	LOC_Os03g08960	LOC_Os01g12680	LOC_Os03g25940	LOC_Os01g72009
LOC_Os05g38820	LOC_Os01g03080	LOC_Os02g40110	novel.2188	LOC_Os06g21380	LOC_Os05g25860		LOC_Os01g23750	LOC_Os02g51799	LOC_Os08g28790	LOC_Os05g46830	LOC_Os12g02370	LOC_Os01g64380
novel.26	LOC_Os02g33230	LOC_Os03g18790	LOC_Os02g13850	LOC_Os07g10350	LOC_Os04g32510		LOC_Os03g57140	LOC_Os06g51100	LOC_Os03g12360	LOC_Os06g20150	LOC_Os10g22070	LOC_Os11g44940
LOC_Os11g09684	LOC_Os01g31450	LOC_Os05g43850	LOC_Os05g43690	LOC_Os09g07660	LOC_Os12g05600		LOC_Os11g43404	LOC_Os06g40580	LOC_Os03g53730	LOC_Os04g26920	LOC_Os04g55280	novel.1895
LOC_Os06g15730	LOC_Os07g48710	LOC_Os03g59225	LOC_Os10g28210	LOC_Os10g20630	LOC_Os10g05800		LOC_Os01g64370	LOC_Os08g03430	LOC_Os01g67820	LOC_Os12g21720	LOC_Os03g05680	LOC_Os06g10210
LOC_Os11g41140	LOC_Os01g51870	LOC_Os03g07100	LOC_Os03g50130	LOC_Os08g34150	LOC_Os04g38850		LOC_Os07g22390	LOC_Os06g09960	LOC_Os06g49760	LOC_Os06g15750	LOC_Os04g38885	LOC_Os05g32500
LOC_Os04g35410	LOC_Os03g04770	LOC_Os08g03579	LOC_Os11g07260	LOC_Os06g12530	LOC_Os03g63330		LOC_Os03g22010	LOC_Os07g48280	LOC_Os03g25330	LOC_Os01g56560	LOC_Os01g25010	novel.2058
LOC_Os04g40130	LOC_Os10g38870	LOC_Os03g15230	LOC_Os10g17454	LOC_Os02g56840	LOC_Os02g35500		LOC_Os10g14180	LOC_Os01g62230	LOC_Os03g47500	LOC_Os04g52370	LOC_Os03g25869	LOC_Os01g37950
LOC_Os01g62800	LOC_Os02g07690	LOC_Os01g45200	LOC_Os06g07780	LOC_Os08g16050	LOC_Os03g49830		LOC_Os05g41460	LOC_Os07g30300	LOC_Os10g42430	LOC_Os07g42730	LOC_Os03g25410	LOC_Os04g38400
LOC_Os09g39730	LOC_Os10g37630	LOC_Os07g28480	LOC_Os04g37690	LOC_Os06g49790	LOC_Os01g47570		LOC_Os03g45720	LOC_Os02g38392	novel.1034	LOC_Os03g07480	LOC_Os03g38500	LOC_Os03g11550
LOC_Os05g35260	LOC_Os11g42190	LOC_Os02g51300	LOC_Os06g04990	LOC_Os01g56480	LOC_Os12g36110		LOC_Os07g38640	LOC_Os05g40630	LOC_Os05g11510	LOC_Os05g23393	LOC_Os03g08100	LOC_Os03g12530
LOC_Os03g53600	LOC_Os06g02620	LOC_Os09g14019	LOC_Os04g41350	LOC_Os05g39380	LOC_Os08g14940		LOC_Os04g58860	LOC_Os03g18190	LOC_Os06g35030	novel.1701	LOC_Os03g53320	LOC_Os07g04910
LOC_Os03g08320	LOC_Os03g17670	LOC_Os02g49670	LOC_Os01g08020	LOC_Os08g01430	LOC_Os03g28160		LOC_Os09g28180	LOC_Os06g34850	LOC_Os02g21230	LOC_Os12g04924	LOC_Os04g38850	LOC_Os06g05355
LOC_Os10g39760	LOC_Os10g41610	LOC_Os12g40380	LOC_Os01g22510	LOC_Os02g35500	LOC_Os01g12660		LOC_Os01g69840	LOC_Os02g44230	LOC_Os01g47540	LOC_Os06g14190	LOC_Os11g18830	LOC_Os07g41200
LOC_Os02g40840	LOC_Os01g22039	LOC_Os01g08380	LOC_Os12g04110	LOC_Os01g72780	LOC_Os05g15770		LOC_Os02g06520	LOC_Os06g46060	LOC_Os02g48900	LOC_Os08g31410	LOC_Os01g43040	LOC_Os12g15420
LOC_Os02g44630	LOC_Os01g59450	LOC_Os12g34108	LOC_Os06g47550	LOC_Os06g04000	LOC_Os01g65030		LOC_Os01g50616	LOC_Os07g03040	novel.138	LOC_Os12g34108	LOC_Os01g09370	novel.1730
LOC_Os01g62760	LOC_Os11g40590	LOC_Os09g21520	LOC_Os09g21230	LOC_Os05g48800	LOC_Os07g48770		LOC_Os11g34080	LOC_Os12g34390	LOC_Os05g03174	LOC_Os01g34590	LOC_Os01g23680	LOC_Os04g40590
LOC_Os11g24050	LOC_Os08g13219	LOC_Os10g38870	LOC_Os08g14770	LOC_Os06g05420	LOC_Os02g11700		LOC_Os04g53320	LOC_Os05g08860	LOC_Os02g45070	LOC_Os01g07530	novel.1684	LOC_Os04g02354
LOC_Os03g58530	novel.913	LOC_Os06g43660	LOC_Os09g31430	LOC_Os11g34180	LOC_Os01g46380		LOC_Os02g03294	LOC_Os01g09670	LOC_Os02g08150	LOC_Os02g57140	LOC_Os01g43350	LOC_Os04g19740
LOC_Os11g38670	LOC_Os05g48670	LOC_Os12g20150	LOC_Os01g49710	LOC_Os08g16930	LOC_Os11g45250		LOC_Os03g13520	LOC_Os06g13200	LOC_Os08g39820	LOC_Os01g27160	LOC_Os12g41650	LOC_Os08g42870
novel.1866	LOC_Os07g09670	LOC_Os06g05000	LOC_Os04g41460	LOC_Os01g51920	LOC_Os05g05690		LOC_Os08g43210	LOC_Os06g38110	LOC_Os12g43840	LOC_Os07g35140	novel.1387	novel.2238
LOC_Os02g53420	LOC_Os08g38760	LOC_Os03g48310	LOC_Os01g43870	LOC_Os03g59640	LOC_Os03g04700		LOC_Os02g38250	LOC_Os07g39060	LOC_Os04g36910	LOC_Os03g12030	LOC_Os02g29640	LOC_Os01g17470
LOC_Os04g41460	LOC_Os10g26150	LOC_Os01g49900	LOC_Os02g06330	LOC_Os01g63400	LOC_Os02g09340		LOC_Os11g34700	LOC_Os07g02580	LOC_Os01g25500	LOC_Os03g61910	LOC_Os03g58940	LOC_Os04g14690
LOC_Os06g02380	LOC_Os03g60720	LOC_Os03g05880	LOC_Os06g01670	LOC_Os06g48300	LOC_Os06g28480		LOC_Os01g46120	LOC_Os09g27010	LOC_Os02g02750	LOC_Os09g08390	LOC_Os12g10630	LOC_Os10g26730
LOC_Os02g47450	LOC_Os06g45610	LOC_Os01g68950	LOC_Os07g11330	LOC_Os12g42130	LOC_Os01g13480		LOC_Os10g39840	LOC_Os10g28040	LOC_Os09g23640	LOC_Os10g28030	LOC_Os12g41400	LOC_Os04g45834
LOC_Os12g36640	LOC_Os12g16490	LOC_Os03g15950	LOC_Os01g06000	LOC_Os05g40700	LOC_Os03g01016		LOC_Os03g12730	LOC_Os11g02820	LOC_Os07g14310	novel.2213	LOC_Os05g12300	LOC_Os03g37411
LOC_Os09g08700	LOC_Os06g12800	LOC_Os07g01090	LOC_Os11g11500	LOC_Os09g38080	LOC_Os02g57020		LOC_Os09g26730	LOC_Os01g48850	novel.1126	LOC_Os03g06700	LOC_Os06g48180	LOC_Os05g30510
LOC_Os03g05330	LOC_Os06g46740	LOC_Os01g09246	LOC_Os09g30418	LOC_Os07g05000	LOC_Os04g52030		LOC_Os03g21400	LOC_Os12g44070	LOC_Os03g08260	LOC_Os05g46290	LOC_Os02g48570	LOC_Os05g25180
LOC_Os09g04504	LOC_Os07g45210	LOC_Os02g50240	LOC_Os05g33100	LOC_Os07g37580	LOC_Os12g39970		LOC_Os01g47300	LOC_Os10g40040	LOC_Os06g23030	LOC_Os07g10500	LOC_Os01g66530	LOC_Os01g62630
LOC_Os02g14900	LOC_Os06g04200	LOC_Os08g37060	LOC_Os10g33960	LOC_Os01g01115	LOC_Os09g33480		LOC_Os05g48640	LOC_Os06g46880	LOC_Os06g34120	LOC_Os08g05970	LOC_Os03g24040	LOC_Os08g31030
LOC_Os03g50860	LOC_Os12g34054	LOC_Os03g18550	LOC_Os01g50050	LOC_Os01g01060	LOC_Os11g07870		novel.2468	novel.1349	LOC_Os01g54550	LOC_Os09g07140	LOC_Os01g22010	LOC_Os06g16200
LOC_Os05g38860	LOC_Os01g09620	LOC_Os01g59110	LOC_Os05g43170	LOC_Os02g01030	LOC_Os07g48280		LOC_Os01g17050	LOC_Os02g28920	LOC_Os06g50330	LOC_Os01g68680	LOC_Os09g11650	LOC_Os01g46169
LOC_Os10g25230	LOC_Os05g13620	LOC_Os07g37420	LOC_Os01g12130	LOC_Os06g51460	LOC_Os02g26404		LOC_Os07g04940	LOC_Os01g52740	LOC_Os07g20140	LOC_Os12g01570	LOC_Os10g35690	LOC_Os03g17200
LOC_Os07g28850	LOC_Os03g16170	LOC_Os09g21120	LOC_Os05g44570	LOC_Os03g26044	LOC_Os12g28260		LOC_Os01g16120	LOC_Os02g06640	LOC_Os08g34500	LOC_Os03g48560	novel.2203	LOC_Os12g26290
LOC_Os04g11980	LOC_Os04g40490	LOC_Os10g08540	LOC_Os07g47820	LOC_Os07g30150	LOC_Os09g34000		LOC_Os03g12550	LOC_Os02g46500	LOC_Os11g38880	LOC_Os04g51520	LOC_Os02g31070	LOC_Os11g27329
LOC_Os10g37850	LOC_Os05g34050	LOC_Os01g14420	LOC_Os05g33590	LOC_Os01g72900	LOC_Os01g64790		LOC_Os08g34550	LOC_Os09g34020	LOC_Os11g04010	LOC_Os09g22210	LOC_Os11g02250	LOC_Os02g02970
LOC_Os05g30480	LOC_Os03g50870	LOC_Os02g05630	LOC_Os10g34260	LOC_Os12g44390	LOC_Os06g06470		LOC_Os05g46490	novel.2443	LOC_Os08g11450	LOC_Os01g16650	LOC_Os03g02460	LOC_Os07g39350
LOC_Os07g07410	LOC_Os03g22350	LOC_Os01g43700	LOC_Os01g08460	LOC_Os10g37180	LOC_Os05g19030		LOC_Os03g58250	LOC_Os10g35670	LOC_Os02g50790	LOC_Os05g49900	LOC_Os10g11022	LOC_Os02g47590
LOC_Os11g06420	LOC_Os03g28980	LOC_Os08g02450	LOC_Os04g44050	LOC_Os03g11780	LOC_Os09g28720		LOC_Os02g39590	LOC_Os03g10260	ChrSy.fgenesh.gene.86	LOC_Os01g23750	LOC_Os06g09550	LOC_Os02g12480
LOC_Os11g40420	LOC_Os05g24900	LOC_Os06g04920	LOC_Os06g34020	LOC_Os05g33460	LOC_Os08g35700		LOC_Os01g70160	LOC_Os10g28360	LOC_Os12g42200	LOC_Os11g37230	LOC_Os03g61340	LOC_Os12g34054
LOC_Os01g46760	LOC_Os03g47500	LOC_Os11g11490	LOC_Os06g40180	LOC_Os09g03200	LOC_Os08g03610		LOC_Os12g04990	LOC_Os07g49390	LOC_Os01g37910	LOC_Os07g37530	LOC_Os07g48960	LOC_Os05g46890
LOC_Os01g56480	LOC_Os05g02450	LOC_Os11g38190	LOC_Os04g44410	LOC_Os03g16460	LOC_Os02g56940		LOC_Os12g02030	LOC_Os07g43604	LOC_Os07g41490	LOC_Os10g10200	LOC_Os02g57800	LOC_Os03g01820
LOC_Os03g44250	LOC_Os01g43550	LOC_Os07g46330	novel.183	LOC_Os07g05960	LOC_Os04g51786		LOC_Os09g38110	LOC_Os06g10780	LOC_Os03g42520	LOC_Os06g15730	LOC_Os06g09960	LOC_Os10g40720
LOC_Os01g04200	novel.1814	LOC_Os01g37690	LOC_Os12g01449	LOC_Os06g10200	LOC_Os01g20200		LOC_Os08g43300	LOC_Os04g43680	novel.1195	LOC_Os12g10750	LOC_Os10g36680	LOC_Os02g27950
LOC_Os10g27230	LOC_Os03g57340	LOC_Os01g31860	LOC_Os03g51350	LOC_Os06g46060	LOC_Os04g57310		LOC_Os07g46160	LOC_Os07g08140	LOC_Os05g04210	LOC_Os06g18770	LOC_Os02g50210	LOC_Os11g42510
LOC_Os01g50300	LOC_Os06g05750	LOC_Os03g13380	LOC_Os02g52620	LOC_Os10g34750	LOC_Os12g42190		LOC_Os05g39520	LOC_Os09g34330	LOC_Os02g12360	LOC_Os03g57145	LOC_Os07g31884	LOC_Os03g13850
LOC_Os02g34930	LOC_Os02g54820	LOC_Os01g10490	LOC_Os08g09280	LOC_Os12g38640	LOC_Os08g41960		LOC_Os07g47010	LOC_Os05g05730	LOC_Os01g64490	LOC_Os03g31690	LOC_Os01g07980	LOC_Os03g03810
LOC_Os01g40260	LOC_Os05g49070	LOC_Os11g07450	LOC_Os07g45194	LOC_Os07g46780	LOC_Os09g28180		LOC_Os02g27400	LOC_Os02g06090	LOC_Os02g32110	LOC_Os03g24060	LOC_Os05g11250	LOC_Os05g01540
novel.1784	LOC_Os09g39020	LOC_Os03g53190	LOC_Os08g23140	LOC_Os04g54840	LOC_Os07g42650		LOC_Os09g30490	LOC_Os02g45530	LOC_Os07g01550	LOC_Os03g50850	LOC_Os10g30450	LOC_Os12g34094
LOC_Os08g25010	LOC_Os05g01635	LOC_Os04g45810	LOC_Os03g43810	LOC_Os07g35790	LOC_Os04g41490		LOC_Os02g15560	LOC_Os01g14090	novel.1730	LOC_Os07g35790	LOC_Os03g58640	LOC_Os11g12650
LOC_Os08g10550	LOC_Os02g44990	LOC_Os02g43760	LOC_Os06g49520	LOC_Os07g48830	LOC_Os12g07650		LOC_Os05g49180	LOC_Os03g49380	LOC_Os01g13370	LOC_Os12g13270	LOC_Os05g41190	LOC_Os02g09650
LOC_Os08g34750	LOC_Os02g04380	LOC_Os12g01570	LOC_Os12g07060	LOC_Os03g16874	LOC_Os02g44108		LOC_Os02g44108	LOC_Os02g37000	LOC_Os01g15480	LOC_Os12g33946	LOC_Os09g26780	LOC_Os10g35080
LOC_Os10g28350	LOC_Os12g37564	LOC_Os07g18230	LOC_Os12g31800	LOC_Os07g36820	LOC_Os03g44150		LOC_Os05g06440	LOC_Os02g12370	LOC_Os02g48560	LOC_Os06g40050	LOC_Os06g42810	LOC_Os05g41060
LOC_Os03g14915	novel.2443	LOC_Os11g01460	LOC_Os06g42790	LOC_Os01g67490	LOC_Os03g62480		LOC_Os12g13910	LOC_Os12g39320	LOC_Os06g14780	LOC_Os08g03180	LOC_Os08g32920	LOC_Os01g36790
LOC_Os03g49380	LOC_Os05g12770	LOC_Os06g36590	LOC_Os01g65630	LOC_Os02g49992	LOC_Os08g10320		LOC_Os02g33060	LOC_Os03g53730	LOC_Os10g20470	LOC_Os01g20880	LOC_Os07g37310	LOC_Os03g50070
LOC_Os01g05490	LOC_Os01g41420	LOC_Os09g38110	LOC_Os12g38350	LOC_Os09g11250	LOC_Os04g49670		LOC_Os05g06660	LOC_Os03g01020	LOC_Os08g03590	novel.2504	LOC_Os04g32320	LOC_Os03g05900
novel.1405	LOC_Os04g45810	LOC_Os11g22350	LOC_Os12g30610	LOC_Os09g25810	LOC_Os01g37832		LOC_Os02g37800	LOC_Os07g46550	LOC_Os10g12470	LOC_Os04g48350	LOC_Os04g42610	LOC_Os08g36440
novel.1828	LOC_Os05g12481	LOC_Os07g31000	LOC_Os09g38920	LOC_Os04g33110	LOC_Os05g08840		LOC_Os05g04360	LOC_Os05g23740	LOC_Os12g04240	LOC_Os08g17370	LOC_Os08g03180	LOC_Os01g04860
LOC_Os04g31790	LOC_Os04g39489	LOC_Os01g63160	LOC_Os10g31360	LOC_Os03g39830	LOC_Os10g20470		novel.28	LOC_Os06g04790	LOC_Os03g41330	LOC_Os07g01090	LOC_Os01g31610	LOC_Os05g03040
LOC_Os01g49680	novel.508	LOC_Os05g45900	LOC_Os09g29080	LOC_Os01g01925	LOC_Os04g42800		LOC_Os03g52070	LOC_Os04g48360	novel.2343	LOC_Os10g41940	LOC_Os01g48680	LOC_Os01g69070
LOC_Os06g48530	LOC_Os02g01700	LOC_Os07g49310	LOC_Os02g11110	LOC_Os10g22430	LOC_Os08g32060		LOC_Os05g33730	LOC_Os03g44636	novel.1900	LOC_Os10g06800	LOC_Os03g10780	LOC_Os02g50680
LOC_Os03g15530	LOC_Os04g53620	LOC_Os04g44410	LOC_Os07g30150	LOC_Os09g24840	LOC_Os01g13030		LOC_Os07g40620	LOC_Os04g44060	LOC_Os10g40934	LOC_Os01g50510	LOC_Os04g53370	LOC_Os08g42350
LOC_Os10g08550	LOC_Os09g29840	LOC_Os01g41420	LOC_Os11g04480	LOC_Os05g05160	LOC_Os07g12600		LOC_Os11g38670	LOC_Os07g36490	LOC_Os09g30300	LOC_Os05g38830	LOC_Os10g34520	LOC_Os03g14010
novel.928	LOC_Os04g44050	LOC_Os08g31810	LOC_Os02g50130	LOC_Os04g43380	LOC_Os03g05320		novel.1199	LOC_Os10g29460	LOC_Os05g43470	LOC_Os03g12730	LOC_Os01g68104	LOC_Os03g27010
LOC_Os06g14190	LOC_Os05g34030	LOC_Os10g42960	LOC_Os03g56400	LOC_Os08g10649	LOC_Os03g59550		LOC_Os02g31220	LOC_Os11g29100	LOC_Os03g21400	LOC_Os12g18650	LOC_Os03g61720	LOC_Os03g48710
LOC_Os04g57739	LOC_Os01g19260	LOC_Os06g39370	LOC_Os05g34670	LOC_Os01g37590	LOC_Os03g51200		LOC_Os03g21030	LOC_Os03g16874	novel.2521	LOC_Os02g06640	LOC_Os08g40700	LOC_Os07g32730
LOC_Os04g57200	LOC_Os04g40590	LOC_Os04g08350	LOC_Os11g43960	LOC_Os03g52910	LOC_Os09g32640		LOC_Os01g47620	LOC_Os02g20930	novel.1488	LOC_Os01g21120	LOC_Os04g01280	LOC_Os01g49680
LOC_Os03g11550	LOC_Os08g09720	LOC_Os09g03200	LOC_Os04g56230	LOC_Os05g30970	LOC_Os07g46340		LOC_Os03g56010	LOC_Os03g47500	LOC_Os08g40060	LOC_Os02g39390	LOC_Os10g25060	LOC_Os11g15040
LOC_Os08g14450	LOC_Os12g35560	LOC_Os09g32520	LOC_Os08g01910	LOC_Os09g24710	LOC_Os12g10640		LOC_Os08g15230	LOC_Os05g43660	LOC_Os11g09979	LOC_Os01g48390	LOC_Os07g40790	LOC_Os01g22980
LOC_Os01g40070	LOC_Os04g49340	LOC_Os02g16640	LOC_Os01g43250	LOC_Os01g56870	novel.1823		novel.1730	LOC_Os05g33580	LOC_Os10g37630	LOC_Os12g38850	LOC_Os01g03110	LOC_Os08g16130
LOC_Os06g44500	LOC_Os07g08840	LOC_Os02g06640	novel.1298	LOC_Os06g02960	LOC_Os11g09160		LOC_Os08g07830	LOC_Os12g33946	LOC_Os05g30750	LOC_Os01g70200	LOC_Os09g11640	LOC_Os10g13914
LOC_Os05g03630	LOC_Os08g17500	LOC_Os01g64340	LOC_Os12g42390	LOC_Os03g63970	LOC_Os05g48340		LOC_Os01g09700	LOC_Os07g11300	LOC_Os04g37990	LOC_Os02g45070	LOC_Os02g22790	LOC_Os04g52950
LOC_Os03g05200	LOC_Os06g42710	LOC_Os11g07020	LOC_Os03g15000	LOC_Os01g06000	LOC_Os04g32860		LOC_Os09g36950	LOC_Os12g15530	LOC_Os03g27010	novel.1655	LOC_Os01g58049	LOC_Os07g22840
LOC_Os05g44330	LOC_Os07g09675	LOC_Os01g62440	LOC_Os06g12320	LOC_Os12g32630	LOC_Os03g52130		LOC_Os11g09020	LOC_Os04g33820	LOC_Os03g48626	LOC_Os12g02720	LOC_Os02g45590	LOC_Os07g48550
LOC_Os04g15650	LOC_Os03g18770	LOC_Os03g05420	LOC_Os06g39900	LOC_Os04g52074	LOC_Os07g39800		LOC_Os10g41930	LOC_Os11g02090	LOC_Os09g04670	LOC_Os05g31570	LOC_Os02g01540	LOC_Os02g30050
LOC_Os02g44910	LOC_Os02g50200	LOC_Os07g05420	LOC_Os07g36190	LOC_Os04g51290	LOC_Os05g32544		LOC_Os09g09650	LOC_Os06g50330	LOC_Os02g06380	LOC_Os03g53730	LOC_Os12g39220	LOC_Os01g02020
LOC_Os07g11070	LOC_Os02g51300	LOC_Os06g01360	LOC_Os11g45040	LOC_Os03g01110	LOC_Os04g49980		LOC_Os07g42380	LOC_Os10g21590	LOC_Os11g43404	LOC_Os02g05744	LOC_Os01g73662	LOC_Os05g47446
LOC_Os02g55480	LOC_Os05g37030	LOC_Os03g21900	LOC_Os02g09780	novel.853	LOC_Os05g14310		LOC_Os08g42010	LOC_Os03g03200	LOC_Os07g11300	LOC_Os01g02900	LOC_Os05g50830	LOC_Os01g43774
LOC_Os08g35600	LOC_Os01g63160	LOC_Os03g07880	LOC_Os05g44130	LOC_Os06g40500	LOC_Os02g39930		LOC_Os03g38510	novel.15	LOC_Os04g33115	LOC_Os07g10970	LOC_Os01g66940	LOC_Os08g43300
LOC_Os01g03390	LOC_Os12g32986	LOC_Os02g01700	LOC_Os02g38190	LOC_Os01g27880	LOC_Os02g54360		novel.1899	LOC_Os03g12690	LOC_Os07g26790	LOC_Os07g09670	LOC_Os11g22350	LOC_Os09g36240
LOC_Os02g39090	LOC_Os03g08520	LOC_Os11g32280	LOC_Os02g37600	LOC_Os11g08670	LOC_Os02g28074		LOC_Os10g29620	LOC_Os06g42130	novel.1888	LOC_Os01g40120	LOC_Os04g43800	novel.631
novel.1904	LOC_Os04g56430	LOC_Os07g48244	LOC_Os07g02140	LOC_Os03g56830	LOC_Os10g03550		LOC_Os05g32970	LOC_Os04g01520	LOC_Os12g41490	LOC_Os03g58790	LOC_Os06g06802	LOC_Os12g07720
LOC_Os03g18030	LOC_Os02g50799	LOC_Os05g49070	LOC_Os02g29464	LOC_Os01g37670	LOC_Os12g34380		LOC_Os09g11450	LOC_Os02g39930	LOC_Os08g05590	LOC_Os08g07774	LOC_Os12g25370	LOC_Os03g19890
LOC_Os01g56460	LOC_Os03g19500	LOC_Os08g28790	LOC_Os01g02920	LOC_Os08g39560	LOC_Os03g45619		LOC_Os02g32520	LOC_Os10g35660	LOC_Os09g20880	LOC_Os05g12260	LOC_Os10g42620	LOC_Os02g01880
LOC_Os01g64570	LOC_Os06g51260	LOC_Os10g38470	LOC_Os11g40600	LOC_Os08g04990	LOC_Os09g19970		LOC_Os12g06150	LOC_Os09g20940	LOC_Os06g46950	LOC_Os04g38530	LOC_Os05g03540	LOC_Os07g06644
LOC_Os01g01150	LOC_Os03g20600	LOC_Os01g56270	LOC_Os05g48750	LOC_Os08g44250	LOC_Os08g34700		LOC_Os11g29780	LOC_Os01g36220	LOC_Os08g14940	LOC_Os01g12520	LOC_Os12g16490	LOC_Os06g41770
LOC_Os10g35660	LOC_Os03g53750	LOC_Os12g07980	LOC_Os06g10200	LOC_Os05g46280	LOC_Os08g43160		LOC_Os12g36670	LOC_Os09g17190	LOC_Os04g58860	LOC_Os03g29760	LOC_Os01g63540	LOC_Os12g34440
LOC_Os01g26000	LOC_Os02g50680	LOC_Os04g43290	LOC_Os07g36420	novel.891	LOC_Os08g27824		LOC_Os02g58340	LOC_Os08g26850	LOC_Os03g45270	LOC_Os02g40330	novel.2347	LOC_Os06g02650
LOC_Os03g13010	LOC_Os08g27040	LOC_Os03g04490	LOC_Os01g48960	LOC_Os03g06730	LOC_Os03g11670		novel.1704	LOC_Os03g20090	LOC_Os07g07350	LOC_Os03g45270	LOC_Os02g31030	LOC_Os05g45040
LOC_Os11g43900	LOC_Os01g36220	LOC_Os03g20560	LOC_Os01g40760	LOC_Os04g33390	LOC_Os05g41990		LOC_Os05g32500	LOC_Os05g04360	LOC_Os11g05380	LOC_Os03g39460	LOC_Os09g33870	LOC_Os07g39220
LOC_Os01g05830	LOC_Os03g17690	novel.1159	LOC_Os11g35050	LOC_Os03g38730	LOC_Os01g68790		LOC_Os03g21000	LOC_Os11g24120	LOC_Os03g51000	LOC_Os03g12370	LOC_Os03g24160	LOC_Os06g46284
LOC_Os01g09870	LOC_Os08g26850	LOC_Os02g14680	LOC_Os12g16220	LOC_Os05g43230	LOC_Os11g41140		LOC_Os07g45000	LOC_Os05g13580	LOC_Os07g47830	LOC_Os11g38120	LOC_Os10g23060	LOC_Os03g60570
LOC_Os03g58970	LOC_Os02g06640	LOC_Os05g01730	LOC_Os08g16470	LOC_Os04g45600	LOC_Os03g64350		LOC_Os04g20280	LOC_Os03g34230	novel.135	LOC_Os05g41890	LOC_Os07g48500	LOC_Os12g33956
LOC_Os07g06560	LOC_Os01g11600	LOC_Os09g12710	novel.853	LOC_Os07g12900	LOC_Os10g04429		LOC_Os05g48760	LOC_Os08g29530	LOC_Os05g51470	LOC_Os03g17690	LOC_Os01g47080	LOC_Os11g42220
LOC_Os11g31640	LOC_Os05g27820	LOC_Os05g51110	LOC_Os04g40470	LOC_Os02g32814	LOC_Os01g55170		LOC_Os03g18190	LOC_Os04g34200	LOC_Os11g29840	novel.1910	LOC_Os01g36640	LOC_Os06g11600
LOC_Os06g12220	LOC_Os03g28080	LOC_Os08g06530	LOC_Os01g62244	LOC_Os09g22440	LOC_Os03g04570		LOC_Os02g57510	LOC_Os12g39980	LOC_Os04g43390	LOC_Os11g31740	LOC_Os08g23730	LOC_Os05g08970
LOC_Os01g03310	LOC_Os08g31340	LOC_Os02g58080	LOC_Os05g34650	LOC_Os10g33240	LOC_Os03g58790		LOC_Os04g40960	LOC_Os07g17330	LOC_Os05g30740	LOC_Os05g28780	LOC_Os09g30458	LOC_Os04g10690
LOC_Os06g09550	LOC_Os03g17220	LOC_Os05g11210	LOC_Os02g33400	LOC_Os09g25690	LOC_Os01g59060		LOC_Os05g02420	LOC_Os06g46770	LOC_Os03g19400	LOC_Os02g35690	LOC_Os03g58040	LOC_Os12g32950
LOC_Os07g36140	LOC_Os02g57090	LOC_Os05g45220	LOC_Os05g42110	LOC_Os07g48570	LOC_Os05g06720		LOC_Os01g11700	LOC_Os05g35260	LOC_Os03g59400	LOC_Os02g56840	LOC_Os03g22570	LOC_Os10g39090
LOC_Os04g53360	LOC_Os02g22130	LOC_Os05g44350	LOC_Os03g49160	LOC_Os03g17100	novel.1120		LOC_Os08g34700	LOC_Os03g16450	LOC_Os03g03770	LOC_Os06g21210	LOC_Os07g32730	novel.459
LOC_Os08g01274	LOC_Os08g33100	LOC_Os07g02150	LOC_Os09g25314	LOC_Os01g10140	LOC_Os03g15970		LOC_Os02g31874	LOC_Os05g10670	LOC_Os04g54870	LOC_Os07g35330	LOC_Os02g46473	LOC_Os12g34796
LOC_Os01g52030	LOC_Os05g45100	LOC_Os11g05160	LOC_Os09g03200	LOC_Os01g71300	LOC_Os03g24590		novel.366	LOC_Os09g26710	LOC_Os01g53650	LOC_Os05g01470	novel.697	LOC_Os09g04440
LOC_Os11g43960	LOC_Os05g44060	LOC_Os07g08840	LOC_Os04g57550	LOC_Os07g39300	LOC_Os04g33660		LOC_Os02g09450	LOC_Os01g38510	LOC_Os02g40860	LOC_Os02g57620	LOC_Os03g19120	LOC_Os03g25330
LOC_Os10g39390	LOC_Os11g14390	LOC_Os01g58459	LOC_Os12g39830	LOC_Os01g36720	LOC_Os01g43120		LOC_Os09g25310	LOC_Os05g36140	novel.1241	LOC_Os04g57750	LOC_Os04g45940	LOC_Os03g50740
LOC_Os02g46340	LOC_Os01g13570	novel.188	LOC_Os09g32300	LOC_Os02g38050	LOC_Os07g28790		LOC_Os02g07690	LOC_Os06g13190	LOC_Os07g04650	novel.1317	LOC_Os11g40160	LOC_Os05g25220
LOC_Os11g38250	LOC_Os01g48446	LOC_Os10g37210	LOC_Os03g18270	LOC_Os11g01850	LOC_Os03g32490		novel.1072	LOC_Os04g51080	LOC_Os08g27850	novel.763	LOC_Os05g51790	LOC_Os06g02210
LOC_Os01g15000	LOC_Os07g03220	LOC_Os03g28170	LOC_Os04g51454	LOC_Os07g43700	LOC_Os06g06520		LOC_Os02g42370	LOC_Os11g11020	LOC_Os12g36060	LOC_Os12g16770	LOC_Os12g37650	novel.2141
LOC_Os06g51460	LOC_Os02g49840	LOC_Os05g46320	LOC_Os04g32600	LOC_Os01g48290	LOC_Os01g22710		LOC_Os03g07480	novel.580	LOC_Os07g49180	LOC_Os05g02420	LOC_Os01g63210	LOC_Os02g14780
LOC_Os01g52250	novel.627	LOC_Os02g14440	LOC_Os07g23730	LOC_Os03g04970	LOC_Os05g05480		LOC_Os12g43720	LOC_Os01g13710	LOC_Os04g23830	LOC_Os02g17240	LOC_Os02g43010	LOC_Os10g35670
LOC_Os08g31810	LOC_Os09g16380	LOC_Os07g11290	LOC_Os01g63620	LOC_Os01g10810	LOC_Os09g24850		LOC_Os08g33830	novel.1573	LOC_Os01g69070	LOC_Os07g48280	LOC_Os03g55270	LOC_Os01g48290
LOC_Os03g21690	LOC_Os03g55660	LOC_Os07g13980	LOC_Os11g01580	LOC_Os11g43860	LOC_Os01g41730		LOC_Os02g34930	novel.1423	LOC_Os01g37790	LOC_Os05g30740	LOC_Os10g21910	LOC_Os03g54860
LOC_Os07g02960	LOC_Os06g17500	LOC_Os05g34050	LOC_Os02g19650	LOC_Os09g34910	LOC_Os04g17700		LOC_Os07g43604	LOC_Os06g43780	LOC_Os12g39420	LOC_Os07g18162	LOC_Os02g48780	LOC_Os04g17050
LOC_Os08g36590	LOC_Os03g18030	LOC_Os05g28960	LOC_Os12g01530	LOC_Os03g03720	LOC_Os02g01030		LOC_Os12g41110	LOC_Os04g45330	LOC_Os09g15044	LOC_Os03g35950	LOC_Os01g09010	LOC_Os03g18060
LOC_Os04g56450	LOC_Os11g13670	LOC_Os03g04700	LOC_Os12g38770	LOC_Os02g05890	LOC_Os06g21530		LOC_Os03g32160	LOC_Os11g19864	LOC_Os06g47150	LOC_Os04g34000	LOC_Os01g65240	LOC_Os03g15010
LOC_Os02g42540	LOC_Os09g14240	LOC_Os01g03620	LOC_Os04g57220	LOC_Os01g54670	LOC_Os01g63790		LOC_Os09g14680	LOC_Os01g09246	LOC_Os06g06250	LOC_Os03g63200	LOC_Os02g03560	LOC_Os08g07290
LOC_Os02g48390	LOC_Os06g02000	LOC_Os04g36620	LOC_Os03g63500	LOC_Os08g41730	LOC_Os04g40470		LOC_Os10g03690	LOC_Os03g21210	LOC_Os01g67090	novel.1381	LOC_Os08g14760	LOC_Os03g60380
LOC_Os02g43010	LOC_Os03g18790	LOC_Os04g52050	LOC_Os03g51650	LOC_Os01g55870	LOC_Os12g38270		LOC_Os04g57610	LOC_Os03g45860	LOC_Os11g03920	LOC_Os12g07290	LOC_Os05g12550	LOC_Os08g37960
LOC_Os01g12820	LOC_Os02g42880	LOC_Os05g22930	LOC_Os12g32544	LOC_Os10g36960	LOC_Os06g13760		LOC_Os12g43840	LOC_Os01g51920	LOC_Os11g44415	LOC_Os06g05130	novel.1913	LOC_Os02g49800
LOC_Os01g67870	LOC_Os09g35700	LOC_Os05g51480	novel.253	LOC_Os12g13110	LOC_Os02g08100		LOC_Os12g38920	novel.438	LOC_Os11g34820	LOC_Os11g24510	LOC_Os03g54150	LOC_Os07g45000
LOC_Os05g28300	LOC_Os03g06220	LOC_Os01g65670	LOC_Os05g32390	LOC_Os03g62110	LOC_Os07g31540		LOC_Os11g33170	LOC_Os02g51730	LOC_Os03g16870	LOC_Os06g37560	LOC_Os01g62760	LOC_Os07g37530
LOC_Os05g47540	LOC_Os09g37976	LOC_Os07g42280	LOC_Os03g55550	LOC_Os09g36450	LOC_Os06g37550		LOC_Os03g50210	LOC_Os03g08320	LOC_Os01g59530	LOC_Os05g12630	LOC_Os04g39160	LOC_Os03g05750
LOC_Os02g35070	LOC_Os06g04990	LOC_Os09g14240	LOC_Os09g37540	LOC_Os03g16080	LOC_Os04g42260		LOC_Os01g06600	LOC_Os08g25090	LOC_Os07g38170	LOC_Os12g01830	LOC_Os05g39610	LOC_Os06g04990
LOC_Os07g07290	novel.261	LOC_Os12g05410	LOC_Os08g01430	LOC_Os07g18720	LOC_Os09g15820		LOC_Os01g16330	LOC_Os06g48160	LOC_Os12g36670	novel.2028	LOC_Os12g05000	LOC_Os01g36350
LOC_Os01g46980	LOC_Os09g21210	LOC_Os01g54550	LOC_Os05g49910	LOC_Os03g05320	LOC_Os01g24090		LOC_Os02g20700	LOC_Os02g39150	LOC_Os05g07690	LOC_Os03g27590	LOC_Os12g07580	LOC_Os01g64350
LOC_Os08g41380	LOC_Os06g09600	LOC_Os03g54000	LOC_Os01g19220	LOC_Os03g32499	LOC_Os02g42620		LOC_Os02g12480	LOC_Os10g41950	LOC_Os03g06680	LOC_Os09g20540	LOC_Os07g35880	LOC_Os03g05420
LOC_Os03g18910	LOC_Os06g45060	LOC_Os10g42630	LOC_Os12g02530	LOC_Os03g18400	LOC_Os06g49070		LOC_Os05g06720	LOC_Os10g41720	LOC_Os12g43780	novel.2203	LOC_Os04g35534	LOC_Os03g48260
LOC_Os09g29800	LOC_Os01g56220	LOC_Os08g34010	LOC_Os01g48874	LOC_Os04g14690	LOC_Os04g40490		LOC_Os02g31074	LOC_Os10g27340	LOC_Os04g57220	LOC_Os05g49830	LOC_Os04g28830	LOC_Os04g51820
LOC_Os04g59340	LOC_Os09g28530	LOC_Os01g56480	LOC_Os06g04240	LOC_Os01g39134	LOC_Os01g21034		LOC_Os01g67190	LOC_Os08g31930	novel.697	LOC_Os05g45750	LOC_Os08g38170	novel.1060
LOC_Os03g19240	LOC_Os02g16040	LOC_Os03g22890	LOC_Os01g16350	LOC_Os10g35070	LOC_Os12g04610		LOC_Os02g39950	LOC_Os03g38500	LOC_Os03g57140	LOC_Os06g36310	LOC_Os02g18390	LOC_Os05g02990
LOC_Os04g51780	novel.148	LOC_Os12g06010	LOC_Os08g16050	LOC_Os01g70770	LOC_Os05g51450		LOC_Os02g06090	LOC_Os03g03270	LOC_Os12g33958	LOC_Os09g30411	LOC_Os01g71340	LOC_Os03g08820
LOC_Os07g49390	LOC_Os04g19140	LOC_Os02g45054	LOC_Os10g02300	LOC_Os10g07229	LOC_Os11g03300		LOC_Os12g32250	LOC_Os03g59600	LOC_Os03g21660	LOC_Os01g46050	LOC_Os05g05680	LOC_Os01g59840
novel.1609	LOC_Os04g20320	LOC_Os08g34950	LOC_Os06g05359	LOC_Os03g46060	LOC_Os11g42420		novel.580	LOC_Os02g33560	LOC_Os12g41500	LOC_Os04g38720	LOC_Os11g03190	LOC_Os07g10500
LOC_Os08g32420	LOC_Os02g56120	LOC_Os06g30970	LOC_Os04g53930	LOC_Os02g51060	LOC_Os05g29860		LOC_Os01g46760	LOC_Os04g21120	LOC_Os05g01120	LOC_Os04g48710	LOC_Os01g72910	novel.726
LOC_Os05g33030	LOC_Os02g53410	LOC_Os04g55180	LOC_Os02g50200	LOC_Os03g56220	LOC_Os04g45210		LOC_Os09g35800	LOC_Os05g38270	LOC_Os12g31470	LOC_Os02g32280	LOC_Os02g02770	novel.1913
LOC_Os08g34390	LOC_Os01g46900	LOC_Os12g12880	LOC_Os12g40380	LOC_Os01g53330	LOC_Os03g25869		LOC_Os04g36910	LOC_Os02g56010	LOC_Os04g46160	LOC_Os01g55660	LOC_Os11g26860	LOC_Os11g06680
LOC_Os05g13960	LOC_Os03g56810	LOC_Os02g49700	LOC_Os02g01180	LOC_Os02g52930	LOC_Os02g46120		LOC_Os05g02530	novel.1262	LOC_Os02g40800	novel.1899	LOC_Os11g42510	LOC_Os02g50960
LOC_Os05g47550	LOC_Os01g45640	LOC_Os02g13850	LOC_Os04g35520	LOC_Os06g47800	LOC_Os06g07600		LOC_Os01g09770	LOC_Os03g12850	LOC_Os09g28600	LOC_Os01g29210	LOC_Os08g37874	novel.2317
LOC_Os03g19720	LOC_Os03g07880	LOC_Os08g16580	LOC_Os03g10300	LOC_Os10g38206	LOC_Os08g41730		LOC_Os03g16110	LOC_Os11g38640	LOC_Os06g05730	LOC_Os04g46160	LOC_Os12g44200	LOC_Os11g07830
LOC_Os10g28360	LOC_Os04g46970	LOC_Os02g56210	LOC_Os09g32095	LOC_Os03g49720	LOC_Os07g37210		LOC_Os01g73530	LOC_Os01g14440	LOC_Os02g46380	LOC_Os12g24580	LOC_Os03g03660	LOC_Os06g07100
novel.6	LOC_Os02g04860	LOC_Os05g33030	LOC_Os03g50430	LOC_Os05g30350	LOC_Os07g06080		LOC_Os04g46110	LOC_Os03g06330	LOC_Os04g55800	LOC_Os02g40510	LOC_Os01g64130	LOC_Os01g45110
LOC_Os04g46130	LOC_Os03g57640	LOC_Os02g40690	LOC_Os03g27120	LOC_Os04g58920	LOC_Os12g37590		LOC_Os06g02000	LOC_Os02g47650	LOC_Os05g51480	LOC_Os08g36790	LOC_Os05g07050	LOC_Os07g37730
LOC_Os09g24440	LOC_Os03g22120	LOC_Os10g39840	LOC_Os05g43570	LOC_Os03g55270	LOC_Os04g55800		novel.289	LOC_Os05g34050	LOC_Os11g04600	LOC_Os01g57260	LOC_Os03g14915	LOC_Os05g23393
LOC_Os05g25920	LOC_Os02g42850	LOC_Os05g51790	LOC_Os03g43910	LOC_Os02g04330	LOC_Os02g01060		novel.533	LOC_Os07g49250	novel.647	LOC_Os08g06200	LOC_Os12g22980	LOC_Os05g10620
LOC_Os05g27530	LOC_Os12g07030	LOC_Os01g40860	LOC_Os10g34540	LOC_Os05g48650	LOC_Os08g24400		LOC_Os05g35200	LOC_Os02g02524	LOC_Os01g11700	LOC_Os07g04650	LOC_Os09g07140	LOC_Os12g26940
LOC_Os05g02970	LOC_Os09g17930	LOC_Os09g39910	LOC_Os11g03160	LOC_Os02g10550	LOC_Os06g20410		LOC_Os03g38960	LOC_Os05g43690	LOC_Os06g05424	LOC_Os04g59380	LOC_Os09g20684	LOC_Os04g58055
LOC_Os01g25530	LOC_Os03g62770	LOC_Os01g41890	LOC_Os03g55030	LOC_Os06g42810	LOC_Os10g42840		LOC_Os02g36450	LOC_Os05g34970	LOC_Os03g15000	LOC_Os01g22352	LOC_Os10g35080	LOC_Os08g08140
LOC_Os05g45580	LOC_Os07g38170	LOC_Os05g46770	LOC_Os02g11000	LOC_Os03g32490	LOC_Os07g47990		LOC_Os07g41280	LOC_Os05g46350	LOC_Os02g43760	LOC_Os05g03174	LOC_Os03g03420	LOC_Os03g64260
LOC_Os04g59000	LOC_Os03g48260	LOC_Os11g33100	LOC_Os01g47900	LOC_Os10g39840	LOC_Os06g50000		LOC_Os06g18780	LOC_Os02g04160	LOC_Os08g40420	LOC_Os03g11370	LOC_Os01g69870	LOC_Os01g59910
LOC_Os02g34940	LOC_Os04g12980	LOC_Os06g12030	LOC_Os06g39120	LOC_Os02g36740	novel.1355		LOC_Os07g10410	LOC_Os01g36090	LOC_Os03g07220	LOC_Os10g23204	LOC_Os06g33700	LOC_Os08g35760
LOC_Os02g06410	LOC_Os05g49390	LOC_Os06g19630	LOC_Os07g08760	LOC_Os06g46670	LOC_Os01g43700		LOC_Os10g39760	LOC_Os10g37530	LOC_Os05g38290	novel.2521	LOC_Os12g36640	LOC_Os04g32320
LOC_Os03g60380	LOC_Os07g40240	LOC_Os07g10860	LOC_Os06g45060	LOC_Os05g09600	LOC_Os05g38290		LOC_Os12g09070	LOC_Os02g26430	LOC_Os05g40500	LOC_Os02g45520	LOC_Os09g18080	LOC_Os02g38386
LOC_Os02g19950	LOC_Os12g43780	LOC_Os12g13910	LOC_Os06g41450	LOC_Os05g43840	LOC_Os01g32460		novel.2008	LOC_Os09g26110	LOC_Os10g39660	LOC_Os01g02370	LOC_Os10g39500	LOC_Os07g18750
LOC_Os12g42850	LOC_Os04g55110	LOC_Os02g01930	LOC_Os05g10480	LOC_Os05g07050	LOC_Os01g66850		LOC_Os09g36460	LOC_Os02g50680	LOC_Os03g53880	novel.854	LOC_Os03g18830	LOC_Os10g41350
LOC_Os01g60640	LOC_Os08g43390	LOC_Os08g41880	LOC_Os09g07120	LOC_Os03g09110	LOC_Os03g63480		LOC_Os09g27970	LOC_Os06g49690	LOC_Os05g34530	LOC_Os02g57120	LOC_Os04g47810	LOC_Os06g24430
LOC_Os07g48500	LOC_Os07g01470	LOC_Os08g04500	LOC_Os01g68450	LOC_Os12g36640	LOC_Os07g48350		LOC_Os02g48110	LOC_Os05g41550	LOC_Os05g43690	LOC_Os03g56940	LOC_Os06g38900	LOC_Os11g35710
LOC_Os09g20560	LOC_Os09g25314	LOC_Os03g16110	LOC_Os03g05640	LOC_Os11g38810	LOC_Os01g69070		LOC_Os12g42840	LOC_Os12g01930	LOC_Os03g12530	LOC_Os12g16280	LOC_Os02g33020	LOC_Os06g02810
LOC_Os11g37910	LOC_Os08g10430	LOC_Os02g45670	LOC_Os02g50210	LOC_Os01g72800	LOC_Os03g48260		LOC_Os04g55640	LOC_Os01g31860	LOC_Os01g19450	LOC_Os03g44380	LOC_Os05g37530	LOC_Os10g20630
LOC_Os04g32110	LOC_Os07g40020	LOC_Os02g45000	LOC_Os01g59980	LOC_Os05g33620	LOC_Os09g32360		LOC_Os09g07440	LOC_Os03g08270	LOC_Os02g34940	novel.1594	LOC_Os10g05660	LOC_Os07g12630
LOC_Os03g03610	LOC_Os01g51250	LOC_Os02g44680	LOC_Os07g39870	LOC_Os05g06470	LOC_Os06g05870		LOC_Os01g15010	novel.397	LOC_Os02g07720	LOC_Os08g05590	LOC_Os03g02480	LOC_Os02g49510
LOC_Os02g12790	LOC_Os12g24020	LOC_Os06g34810	LOC_Os03g17690	LOC_Os02g02830	LOC_Os12g42140		LOC_Os05g18770	LOC_Os02g18470	LOC_Os12g01740	novel.26	LOC_Os08g37250	LOC_Os03g56010
LOC_Os05g01730	LOC_Os06g50040	LOC_Os05g32330	LOC_Os01g01710	LOC_Os11g43960	novel.1465		LOC_Os03g03920	novel.1866	LOC_Os03g50990	LOC_Os09g07440	LOC_Os03g51459	LOC_Os01g49720
LOC_Os09g37949	LOC_Os04g43210	LOC_Os09g38090	LOC_Os08g03310	LOC_Os01g12220	LOC_Os03g61560		LOC_Os10g36780	LOC_Os03g12370	LOC_Os07g24000	LOC_Os11g40590	LOC_Os03g27230	LOC_Os01g32770
LOC_Os02g51550	LOC_Os07g07450	LOC_Os10g28040	LOC_Os06g50910	LOC_Os05g11510	LOC_Os02g54780		LOC_Os07g09190	LOC_Os07g27390	LOC_Os03g55670	novel.1888	LOC_Os06g06190	LOC_Os06g07830
LOC_Os03g05340	LOC_Os02g38000	LOC_Os06g51460	LOC_Os05g32230	LOC_Os06g38320	LOC_Os09g39730		LOC_Os03g12530	LOC_Os07g43160	LOC_Os01g42730	LOC_Os01g68940	LOC_Os02g17360	LOC_Os05g34830
LOC_Os02g10290	LOC_Os04g49739	LOC_Os07g03240	LOC_Os02g04800	LOC_Os02g19990	LOC_Os09g34990		LOC_Os12g15470	LOC_Os02g04850	LOC_Os05g31140	LOC_Os04g30240	LOC_Os04g33640	LOC_Os01g70570
LOC_Os02g46610	LOC_Os05g50940	LOC_Os04g35910	LOC_Os03g10880	LOC_Os03g20120	LOC_Os10g40730		LOC_Os01g51390	LOC_Os02g42720	LOC_Os05g32500	LOC_Os06g28590	LOC_Os03g21960	LOC_Os03g05720
LOC_Os12g32970	LOC_Os06g38470	LOC_Os09g28100	LOC_Os03g56280	LOC_Os06g29400	LOC_Os04g54350		LOC_Os07g48550	LOC_Os10g20470	novel.1398	LOC_Os05g43350	LOC_Os01g69250	LOC_Os10g42770
LOC_Os08g36170	novel.1074	LOC_Os01g62070	LOC_Os12g34880	LOC_Os02g02520	LOC_Os01g56460		LOC_Os06g07540	LOC_Os10g38189	novel.2197	LOC_Os04g52164	LOC_Os04g38680	LOC_Os04g48050
LOC_Os06g22380	LOC_Os12g23450	LOC_Os01g14090	LOC_Os06g49030	LOC_Os07g28040	LOC_Os07g34589		LOC_Os04g16970	LOC_Os06g11760	LOC_Os07g48200	novel.1918	LOC_Os12g12140	LOC_Os08g34270
LOC_Os07g42910	LOC_Os04g32070	LOC_Os03g21480	LOC_Os03g02260	LOC_Os03g22730	LOC_Os09g28100		LOC_Os01g46140	LOC_Os01g48446	LOC_Os10g33810	LOC_Os07g20140	LOC_Os02g46970	LOC_Os03g05160
LOC_Os01g10800	LOC_Os05g02760	LOC_Os06g10410	LOC_Os06g03790	LOC_Os07g24230	LOC_Os02g34250		LOC_Os10g02220	LOC_Os03g53600	LOC_Os03g16700	novel.2258	LOC_Os12g06250	LOC_Os06g05160
LOC_Os02g09980	LOC_Os12g29160	LOC_Os04g59450	LOC_Os04g40560	LOC_Os10g03690	LOC_Os11g08330		LOC_Os11g01880	LOC_Os01g52110	LOC_Os05g22894	LOC_Os05g49300	LOC_Os06g45100	novel.190
LOC_Os02g57620	novel.950	LOC_Os08g34020	LOC_Os02g49230	LOC_Os04g38380	LOC_Os06g45060		LOC_Os11g41990	LOC_Os09g29850	novel.1377	LOC_Os08g30020	LOC_Os09g38080	LOC_Os09g14019
LOC_Os03g33590	LOC_Os01g36130	LOC_Os04g35100	LOC_Os03g13760	LOC_Os05g18850	LOC_Os03g30420		LOC_Os06g06340	LOC_Os06g05130	LOC_Os04g32820	LOC_Os02g28930	LOC_Os09g15670	LOC_Os08g10080
LOC_Os02g47170	LOC_Os03g01020	LOC_Os07g07410	LOC_Os12g35340	LOC_Os01g57420	LOC_Os12g25290		LOC_Os04g57220	novel.1722	LOC_Os05g09380	LOC_Os11g12050	LOC_Os04g09530	LOC_Os05g30220
LOC_Os08g05810	LOC_Os09g18410	LOC_Os06g07490	LOC_Os06g45020	LOC_Os01g50310	novel.1291		LOC_Os11g17970	LOC_Os01g67430	LOC_Os11g41540	LOC_Os06g42850	LOC_Os08g01380	LOC_Os02g56920
LOC_Os11g02464	LOC_Os01g46920	LOC_Os07g48010	LOC_Os02g22100	LOC_Os07g45194	LOC_Os09g17740		LOC_Os11g47730	LOC_Os11g29090	LOC_Os02g47840	LOC_Os05g35260	LOC_Os04g53930	LOC_Os01g09270
LOC_Os07g39880	LOC_Os09g04960	LOC_Os06g40818	LOC_Os07g28040	LOC_Os09g19750	LOC_Os02g52670		LOC_Os03g48310	LOC_Os12g41110	novel.593	LOC_Os11g05480	LOC_Os11g45990	LOC_Os04g37480
LOC_Os02g52730	LOC_Os10g37530	LOC_Os02g50710	LOC_Os05g37520	LOC_Os03g53170	LOC_Os09g24170		LOC_Os06g21820	LOC_Os09g36220	LOC_Os03g55300	LOC_Os01g56140	LOC_Os05g33460	LOC_Os11g42960
LOC_Os08g02490	LOC_Os07g41160	LOC_Os10g11340	LOC_Os03g37240	novel.2214	LOC_Os08g35020		LOC_Os10g40660	LOC_Os08g02150	LOC_Os08g01940	LOC_Os11g03910	LOC_Os06g20310	LOC_Os02g31874
LOC_Os06g45000	LOC_Os11g37670	LOC_Os11g36030	LOC_Os02g18390	LOC_Os11g43410	LOC_Os11g05552		LOC_Os03g59430	LOC_Os10g30580	LOC_Os02g09200	LOC_Os05g31620	LOC_Os06g10290	LOC_Os11g04520
LOC_Os01g72520	LOC_Os05g36380	novel.1610	LOC_Os09g23550	LOC_Os05g50840	LOC_Os01g03040		LOC_Os07g49240	LOC_Os08g32060	LOC_Os05g13900	LOC_Os05g37800	LOC_Os12g41890	LOC_Os01g64860
LOC_Os04g10690	LOC_Os10g35460	LOC_Os03g56310	LOC_Os05g42350	LOC_Os09g29080	LOC_Os02g43600		LOC_Os04g37690	LOC_Os05g45320	LOC_Os04g49450	LOC_Os07g43950	novel.2247	LOC_Os03g55250
LOC_Os05g41550	novel.1865	LOC_Os03g44620	LOC_Os01g65140	LOC_Os08g01140	LOC_Os03g61030		LOC_Os07g35100	LOC_Os08g02030	novel.897	LOC_Os07g48680	LOC_Os06g29380	LOC_Os08g05540
LOC_Os12g38760	LOC_Os09g25700	LOC_Os06g15730	LOC_Os03g55640	LOC_Os12g19040	LOC_Os05g46020		LOC_Os01g43170	LOC_Os01g16650	novel.1769	LOC_Os03g14654	LOC_Os04g42360	LOC_Os06g13190
LOC_Os07g44820	LOC_Os03g02874	LOC_Os05g25210	LOC_Os04g53780	LOC_Os08g39820	LOC_Os04g51400		LOC_Os01g50290	LOC_Os09g36830	LOC_Os01g73300	LOC_Os01g03980	LOC_Os09g39260	LOC_Os12g02330
LOC_Os02g19860	LOC_Os01g14090	LOC_Os01g59970	LOC_Os05g44922	LOC_Os08g03290	LOC_Os03g55270		LOC_Os04g39780	LOC_Os01g37832	LOC_Os05g40820	LOC_Os01g01340	LOC_Os03g11690	LOC_Os06g30750
novel.2101	LOC_Os09g19970	LOC_Os07g02100	LOC_Os09g34150	LOC_Os03g47980	LOC_Os02g52840		LOC_Os05g04380	LOC_Os03g43880	LOC_Os10g28440	LOC_Os10g30610	novel.1228	LOC_Os11g04480
LOC_Os07g33310	LOC_Os04g47110	LOC_Os05g01310	LOC_Os07g43560	LOC_Os01g65130	LOC_Os03g18600		LOC_Os11g05640	LOC_Os03g52420	LOC_Os02g33750	LOC_Os07g48690	LOC_Os03g56400	LOC_Os03g38500
LOC_Os06g08840	LOC_Os02g07010	LOC_Os04g44060	LOC_Os08g05560	LOC_Os08g38400	LOC_Os03g54100		LOC_Os12g03990	LOC_Os01g09770	LOC_Os08g02150	LOC_Os04g42360	LOC_Os10g05490	LOC_Os09g33550
LOC_Os02g39530	LOC_Os02g58670	LOC_Os04g15820	LOC_Os05g34480	LOC_Os11g31950	LOC_Os04g53180		LOC_Os07g45130	novel.82	LOC_Os04g41330	LOC_Os03g37360	LOC_Os08g14770	LOC_Os03g16460
LOC_Os03g15270	LOC_Os11g42790	LOC_Os03g17590	LOC_Os07g44160	LOC_Os02g32610	LOC_Os02g16709		LOC_Os01g54550	LOC_Os06g38470	LOC_Os10g39870	LOC_Os04g46860	novel.1381	novel.198
LOC_Os02g10000	novel.671	LOC_Os01g59910	LOC_Os01g09870	LOC_Os04g20280	LOC_Os03g62610		LOC_Os02g42374	LOC_Os02g32580	LOC_Os01g14840	LOC_Os03g25410	LOC_Os07g47700	novel.1019
LOC_Os02g48340	LOC_Os02g53340	LOC_Os01g54420	LOC_Os04g13470	LOC_Os09g28100	LOC_Os11g01460		LOC_Os12g02440	LOC_Os06g45840	LOC_Os03g20140	LOC_Os02g27310	LOC_Os03g19570	LOC_Os02g21920
novel.833	LOC_Os06g03850	LOC_Os10g28060	LOC_Os07g30110	LOC_Os01g04324	LOC_Os05g01290		LOC_Os06g44160	LOC_Os11g32950	LOC_Os12g37400	LOC_Os05g11560	LOC_Os08g34210	LOC_Os11g43140
LOC_Os05g51480	LOC_Os02g02524	LOC_Os04g39140	LOC_Os01g27880	LOC_Os08g02120	LOC_Os02g53470		LOC_Os01g63480	LOC_Os07g25900	LOC_Os07g11290	LOC_Os11g37740	LOC_Os09g10690	LOC_Os07g43400
LOC_Os06g20920	LOC_Os01g60740	LOC_Os06g49660	LOC_Os03g04000	LOC_Os01g10860	LOC_Os08g34220		LOC_Os01g67820	LOC_Os07g47510	LOC_Os12g29340	LOC_Os08g08250	LOC_Os10g23230	LOC_Os11g08100
LOC_Os04g58800	LOC_Os01g60730	LOC_Os07g01550	LOC_Os09g08650	LOC_Os03g02400	LOC_Os02g37430		novel.1991	LOC_Os11g09474	novel.2075	LOC_Os05g40010	LOC_Os07g48420	LOC_Os09g30411
novel.1440	LOC_Os09g29310	LOC_Os05g43780	LOC_Os06g50400	novel.185	LOC_Os03g60120		LOC_Os08g14940	LOC_Os09g28354	LOC_Os03g14010	LOC_Os11g45040	LOC_Os01g34590	LOC_Os05g48855
LOC_Os05g34854	LOC_Os04g44980	LOC_Os02g26700	LOC_Os09g14240	LOC_Os10g13630	LOC_Os03g60370		novel.1789	LOC_Os03g45730	LOC_Os02g43970	LOC_Os01g25530	LOC_Os06g01934	LOC_Os05g31280
LOC_Os03g57890	LOC_Os07g35300	LOC_Os10g14170	LOC_Os09g27620	LOC_Os11g41710	LOC_Os03g30092		novel.1785	LOC_Os07g30110	LOC_Os02g39530	LOC_Os06g36270	LOC_Os12g04130	LOC_Os02g53420
LOC_Os05g23720	LOC_Os10g35720	LOC_Os03g21990	LOC_Os05g27820	LOC_Os09g20830	LOC_Os12g32750		LOC_Os03g06070	LOC_Os02g34410	LOC_Os08g31930	novel.469	LOC_Os05g27080	LOC_Os03g06680
novel.693	LOC_Os09g39370	LOC_Os01g56460	LOC_Os01g73250	LOC_Os03g13040	LOC_Os01g67740		LOC_Os01g57960	LOC_Os01g03080	LOC_Os02g50350	LOC_Os11g20270	LOC_Os01g46820	LOC_Os09g04670
LOC_Os01g22039	LOC_Os03g15270	LOC_Os06g20040	LOC_Os04g07160	LOC_Os12g30020	LOC_Os04g48130		LOC_Os04g08190	LOC_Os10g08230	novel.1759	LOC_Os01g70170	LOC_Os08g44390	LOC_Os02g35950
LOC_Os02g53530	LOC_Os03g28289	LOC_Os03g02420	LOC_Os06g05870	LOC_Os05g27590	LOC_Os03g19190		LOC_Os01g51250	LOC_Os08g25030	LOC_Os01g57960	LOC_Os06g32890	LOC_Os11g10590	LOC_Os04g40070
LOC_Os07g09400	LOC_Os07g36430	novel.2296	LOC_Os08g40200	LOC_Os05g48416	LOC_Os02g52510		LOC_Os12g08210	LOC_Os08g07690	LOC_Os07g45070	LOC_Os03g04680	LOC_Os04g01510	LOC_Os04g49450
LOC_Os04g55150	LOC_Os10g28700	LOC_Os04g10530	LOC_Os08g41080	LOC_Os11g34950	novel.576		LOC_Os04g31410	LOC_Os03g04010	LOC_Os05g34010	LOC_Os12g34018	LOC_Os11g34160	LOC_Os11g06340
novel.2325	LOC_Os08g39460	LOC_Os01g03040	LOC_Os05g27930	LOC_Os03g02690	LOC_Os01g21820		LOC_Os06g07600	LOC_Os03g55880	LOC_Os04g58990	LOC_Os09g37480	LOC_Os03g09170	LOC_Os04g40540
LOC_Os02g10730	LOC_Os06g20410	LOC_Os02g39300	LOC_Os01g60190	novel.440	LOC_Os03g56869		LOC_Os08g07840	LOC_Os03g20440	LOC_Os01g19020	LOC_Os11g09160	LOC_Os08g10250	LOC_Os03g05730
LOC_Os03g61800	LOC_Os05g25210	LOC_Os08g44390	LOC_Os03g01016	LOC_Os01g67970	LOC_Os08g31580		LOC_Os09g24850	novel.1683	LOC_Os07g07150	LOC_Os03g09020	LOC_Os06g39390	LOC_Os02g10710
LOC_Os07g05010	LOC_Os03g13800	LOC_Os02g49310	LOC_Os01g19740	LOC_Os09g35910	LOC_Os02g44940		LOC_Os02g05710	LOC_Os03g26910	LOC_Os03g53750	LOC_Os11g15040	LOC_Os06g05390	LOC_Os01g72290
LOC_Os08g27850	novel.2091	LOC_Os04g40070	LOC_Os01g53640	LOC_Os07g08120	LOC_Os02g45520		LOC_Os06g45350	LOC_Os07g46420	LOC_Os08g39500	LOC_Os02g49470	LOC_Os03g60780	LOC_Os06g01620
LOC_Os09g09930	LOC_Os03g15890	LOC_Os11g43960	LOC_Os06g19750	LOC_Os03g06250	LOC_Os01g65260		LOC_Os05g48040	LOC_Os06g04900	LOC_Os04g27800	LOC_Os08g33880	LOC_Os04g28480	LOC_Os02g28830
LOC_Os03g45720	LOC_Os05g45820	LOC_Os04g40490	LOC_Os03g16170	LOC_Os03g24870	LOC_Os05g50340		LOC_Os09g37600	LOC_Os02g13360	LOC_Os03g59152	LOC_Os10g37420	LOC_Os05g32370	LOC_Os06g08310
LOC_Os02g57510	LOC_Os03g12550	LOC_Os05g39690	LOC_Os05g49900	LOC_Os01g56100	LOC_Os01g12220		LOC_Os10g27274	LOC_Os11g36030	LOC_Os09g29810	LOC_Os03g58980	LOC_Os02g04810	LOC_Os02g47744
LOC_Os08g14610	LOC_Os09g10650	LOC_Os02g01180	LOC_Os10g37640	LOC_Os02g47605	LOC_Os04g31270		LOC_Os08g38880	LOC_Os08g37104	LOC_Os07g01310	novel.1636	LOC_Os03g44530	LOC_Os11g05640
LOC_Os07g29750	LOC_Os09g26880	LOC_Os02g44360	LOC_Os01g64880	LOC_Os03g02260	LOC_Os08g07290		novel.1604	LOC_Os01g27360	LOC_Os08g40690	LOC_Os08g40420	LOC_Os10g29660	LOC_Os07g22930
LOC_Os08g07400	LOC_Os03g13810	LOC_Os03g09090	LOC_Os07g09490	LOC_Os03g20700	LOC_Os12g03260		LOC_Os09g21919	LOC_Os06g45184	LOC_Os03g56070	LOC_Os07g09400	LOC_Os10g01760	LOC_Os08g07280
LOC_Os07g32350	LOC_Os05g04700	LOC_Os06g49490	LOC_Os08g41830	LOC_Os04g47420	LOC_Os05g32970		LOC_Os05g37200	LOC_Os03g50280	LOC_Os02g39210	LOC_Os12g04150	LOC_Os02g10830	LOC_Os01g57480
LOC_Os06g50930	LOC_Os01g74580	LOC_Os01g58760	LOC_Os05g38660	LOC_Os01g59980	LOC_Os04g47770		LOC_Os02g10190	LOC_Os04g14680	LOC_Os05g33730	LOC_Os03g35849	LOC_Os07g46490	LOC_Os04g14680
LOC_Os02g12810	LOC_Os04g56690	LOC_Os07g18720	LOC_Os07g33270	novel.424	LOC_Os09g33470		LOC_Os06g14740	LOC_Os10g23240	LOC_Os01g05744	novel.1483	LOC_Os09g04624	LOC_Os05g49170
LOC_Os04g44050	LOC_Os05g33820	LOC_Os06g15380	LOC_Os01g45274	LOC_Os05g32330	LOC_Os06g33720		novel.891	LOC_Os03g55630	LOC_Os02g33230	LOC_Os07g07450	LOC_Os08g35830	LOC_Os02g51000
LOC_Os10g02990	LOC_Os05g49380	LOC_Os01g12750	LOC_Os03g46200	LOC_Os01g55570	LOC_Os06g45680		novel.1299	LOC_Os08g30140	LOC_Os01g01150	LOC_Os09g25314	LOC_Os05g37350	LOC_Os03g55670
LOC_Os10g09850	LOC_Os07g08420	LOC_Os07g27780	LOC_Os08g43300	LOC_Os02g15520	LOC_Os07g16690		LOC_Os09g04880	LOC_Os01g60420	LOC_Os12g03990	LOC_Os08g14000	LOC_Os06g38150	LOC_Os01g54390
LOC_Os01g59970	LOC_Os05g05940	LOC_Os06g04150	LOC_Os09g25410	LOC_Os01g49180	LOC_Os11g26160		LOC_Os11g03240	LOC_Os06g45350	LOC_Os08g11480	LOC_Os09g07450	LOC_Os01g01340	LOC_Os04g20749
LOC_Os06g01195	LOC_Os04g49370	LOC_Os09g28500	LOC_Os02g10550	LOC_Os03g44520	LOC_Os08g02370		LOC_Os03g01360	novel.1899	LOC_Os05g44420	LOC_Os03g24040	LOC_Os01g50616	LOC_Os02g56280
LOC_Os01g53650	LOC_Os10g36200	LOC_Os04g41850	LOC_Os03g05240	LOC_Os02g12650	LOC_Os01g74030		LOC_Os03g30130	LOC_Os06g40020	LOC_Os02g11770	LOC_Os02g39880	LOC_Os01g05744	LOC_Os10g38600
LOC_Os06g04010	novel.1604	LOC_Os06g39330	LOC_Os04g45980	LOC_Os09g16540	LOC_Os03g06250		LOC_Os03g57970	LOC_Os12g36850	LOC_Os08g43290	LOC_Os01g52050	LOC_Os03g60120	LOC_Os02g44090
LOC_Os04g24600	LOC_Os06g30370	LOC_Os06g06190	novel.1688	LOC_Os04g49580	LOC_Os05g49940		LOC_Os09g03190	LOC_Os10g34520	LOC_Os01g39830	LOC_Os06g36330	LOC_Os01g22710	LOC_Os01g12430
LOC_Os01g55420	LOC_Os11g02240	LOC_Os04g42260	LOC_Os03g42130	LOC_Os10g17280	LOC_Os06g30420		LOC_Os02g47450	LOC_Os06g04040	LOC_Os12g35460	LOC_Os12g34014	LOC_Os02g37960	LOC_Os01g13540
LOC_Os06g02320	LOC_Os01g07890	LOC_Os04g43800	LOC_Os12g32790	LOC_Os06g46970	LOC_Os03g59225		LOC_Os06g28630	LOC_Os12g25660	LOC_Os12g39400	LOC_Os04g40410	LOC_Os10g41780	LOC_Os08g39480
LOC_Os10g35950	LOC_Os03g59120	novel.1519	LOC_Os03g08110	LOC_Os11g05490	LOC_Os03g45730		LOC_Os06g35410	LOC_Os07g14310	LOC_Os06g45184	LOC_Os11g38240	LOC_Os02g50620	LOC_Os02g55560
LOC_Os02g34950	LOC_Os01g12430	LOC_Os08g06250	LOC_Os10g36924	LOC_Os02g12350	LOC_Os02g49680		LOC_Os02g04680	LOC_Os03g13850	LOC_Os05g41900	LOC_Os01g51390	LOC_Os06g14630	LOC_Os01g37210
LOC_Os11g05550	LOC_Os05g44590	LOC_Os04g34590	LOC_Os05g34470	LOC_Os01g70930	LOC_Os09g33710		LOC_Os03g30000	LOC_Os06g10410	LOC_Os02g42900	LOC_Os01g28970	LOC_Os03g10500	LOC_Os05g48070
LOC_Os02g47860	LOC_Os01g57370	LOC_Os04g43380	LOC_Os01g70770	LOC_Os10g42860	LOC_Os03g19240		LOC_Os01g50410	LOC_Os06g11440	LOC_Os04g54210	LOC_Os03g43684	LOC_Os02g26300	LOC_Os11g41140
LOC_Os11g13680	LOC_Os10g35480	LOC_Os05g38720	LOC_Os06g45100	LOC_Os01g70170	LOC_Os04g10750		LOC_Os02g46610	LOC_Os04g06590	LOC_Os01g13080	LOC_Os05g13960	LOC_Os03g39760	LOC_Os03g49160
LOC_Os05g44050	LOC_Os02g43370	LOC_Os05g46460	LOC_Os05g40990	LOC_Os03g50510	LOC_Os01g51360		LOC_Os07g07470	LOC_Os02g51930	LOC_Os12g40330	LOC_Os09g27670	LOC_Os04g45310	LOC_Os01g66200
LOC_Os12g44200	LOC_Os09g33690	LOC_Os01g49614	LOC_Os05g48230	LOC_Os06g05650	LOC_Os11g10770		LOC_Os04g06280	LOC_Os03g18910	LOC_Os11g37740	LOC_Os03g08520	LOC_Os01g65140	LOC_Os05g43174
LOC_Os04g15820	LOC_Os09g10201	LOC_Os12g37860	LOC_Os12g37570	LOC_Os07g48350	LOC_Os02g26400		LOC_Os01g71620	LOC_Os04g12080	LOC_Os04g55520	LOC_Os02g48184	LOC_Os05g09724	LOC_Os04g51110
LOC_Os05g23410	LOC_Os01g22600	LOC_Os03g04060	LOC_Os03g44780	LOC_Os06g29180	LOC_Os01g71220		LOC_Os11g31190	LOC_Os07g48360	LOC_Os03g64320	LOC_Os10g21640	LOC_Os06g01690	LOC_Os04g58640
LOC_Os02g41510	LOC_Os09g25310	LOC_Os02g07450	LOC_Os01g44260	LOC_Os07g44820	LOC_Os04g58730		LOC_Os06g50230	LOC_Os06g39880	LOC_Os09g26400	LOC_Os01g53350	novel.2322	LOC_Os07g13520
LOC_Os01g58450	LOC_Os07g36950	novel.2315	LOC_Os06g35470	LOC_Os01g32780	LOC_Os03g57149		LOC_Os06g30730	LOC_Os11g19130	LOC_Os04g20290	LOC_Os03g43760	LOC_Os03g12840	LOC_Os03g05530
LOC_Os02g38980	LOC_Os01g50370	LOC_Os06g05440	LOC_Os09g22510	LOC_Os06g07210	LOC_Os02g10000		LOC_Os07g46570	LOC_Os05g50920	LOC_Os08g38130	novel.51	novel.1836	LOC_Os07g41160
LOC_Os02g14480	LOC_Os02g54130	LOC_Os03g19290	LOC_Os08g09250	LOC_Os03g19570	LOC_Os03g48710		LOC_Os06g12649	LOC_Os12g14930	LOC_Os12g06670	novel.840	LOC_Os10g16974	LOC_Os05g47840
LOC_Os05g46620	LOC_Os11g04954	LOC_Os06g45184	LOC_Os08g34220	LOC_Os11g09474	LOC_Os03g18830		LOC_Os01g36090	LOC_Os02g43170	novel.1819	LOC_Os01g06390	LOC_Os07g14370	LOC_Os03g44150
LOC_Os02g09480	LOC_Os01g09246	LOC_Os01g62230	LOC_Os03g05830	novel.558	LOC_Os01g05980		LOC_Os02g58720	LOC_Os05g48670	LOC_Os01g27160	LOC_Os12g17160	LOC_Os03g46600	LOC_Os01g15000
LOC_Os10g01750	LOC_Os01g21380	LOC_Os03g22120	LOC_Os04g46220	LOC_Os10g18150	LOC_Os07g31530		LOC_Os01g04720	LOC_Os03g57890	LOC_Os01g44970	LOC_Os05g47840	LOC_Os03g14170	LOC_Os09g32820
LOC_Os05g25620	LOC_Os01g54420	LOC_Os02g54640	LOC_Os05g10730	LOC_Os06g10660	LOC_Os03g58820		novel.878	LOC_Os12g05270	LOC_Os05g04360	LOC_Os07g07680	LOC_Os01g10860	LOC_Os03g61620
LOC_Os03g59070	novel.605	LOC_Os01g68370	LOC_Os05g04180	LOC_Os05g34470	LOC_Os11g23790		LOC_Os01g34620	LOC_Os10g41420	LOC_Os08g07080	LOC_Os02g44850	LOC_Os08g16780	LOC_Os08g41030
LOC_Os08g02130	LOC_Os09g32890	LOC_Os10g26620	novel.1210	LOC_Os03g55870	LOC_Os06g25439		LOC_Os12g03200	LOC_Os05g49300	novel.1015	novel.1770	LOC_Os10g10175	LOC_Os03g59590
LOC_Os04g17050	LOC_Os03g60010	LOC_Os10g34790	LOC_Os08g32960	LOC_Os03g28960	LOC_Os03g16460		LOC_Os06g05630	LOC_Os04g44050	LOC_Os01g65520	LOC_Os09g15330	LOC_Os01g59100	LOC_Os02g11070
LOC_Os06g27560	LOC_Os05g02030	LOC_Os05g44770	LOC_Os08g42320	LOC_Os03g52010	LOC_Os01g22520		LOC_Os03g02560	LOC_Os01g43774	LOC_Os02g01510	LOC_Os07g05010	LOC_Os01g42400	LOC_Os03g51650
LOC_Os05g18294	LOC_Os11g14140	LOC_Os06g05390	LOC_Os03g01980	LOC_Os03g03990	LOC_Os08g41710		LOC_Os03g10750	LOC_Os05g31970	LOC_Os10g39840	LOC_Os07g44380	LOC_Os06g12030	LOC_Os02g31100
LOC_Os05g09280	LOC_Os02g47840	LOC_Os12g42300	LOC_Os01g71190	LOC_Os05g12580	LOC_Os08g05790		LOC_Os01g12640	LOC_Os01g71624	LOC_Os03g22890	LOC_Os12g12390	LOC_Os04g57720	LOC_Os10g38630
LOC_Os01g07890	LOC_Os12g41630	LOC_Os01g65880	LOC_Os02g07340	LOC_Os04g54310	LOC_Os05g45410		LOC_Os10g41420	LOC_Os07g41160	LOC_Os04g55610	LOC_Os02g57510	LOC_Os02g35530	LOC_Os09g09040
LOC_Os09g29980	novel.1337	LOC_Os12g38140	LOC_Os01g03950	LOC_Os01g47290	LOC_Os02g07230		LOC_Os10g39770	LOC_Os12g02790	LOC_Os03g05225	LOC_Os12g33165	LOC_Os08g05050	LOC_Os03g21650
LOC_Os12g40470	LOC_Os06g21340	LOC_Os11g19864	novel.2409	LOC_Os04g57670	LOC_Os02g54590		LOC_Os10g35920	LOC_Os12g36880	LOC_Os01g74030	LOC_Os05g05900	LOC_Os01g08380	LOC_Os10g25230
LOC_Os10g10360	LOC_Os06g49760	LOC_Os10g42490	LOC_Os01g03360	LOC_Os09g39730	LOC_Os03g58764		LOC_Os07g33270	LOC_Os08g43300	LOC_Os03g58980	LOC_Os01g39330	LOC_Os07g38530	LOC_Os06g08920
LOC_Os12g11240	LOC_Os11g05650	LOC_Os05g30500	LOC_Os07g43170	LOC_Os02g49590	LOC_Os06g47720		LOC_Os02g02524	LOC_Os03g58160	LOC_Os03g18490	LOC_Os04g11195	LOC_Os04g21430	LOC_Os02g13140
LOC_Os01g17470	novel.766	LOC_Os02g01210	LOC_Os08g45170	LOC_Os08g37060	LOC_Os03g05300		LOC_Os06g24540	LOC_Os03g17150	LOC_Os09g25760	LOC_Os11g11100	LOC_Os01g57710	LOC_Os09g27030
LOC_Os04g57970	LOC_Os04g54180	LOC_Os02g56840	LOC_Os09g01620	LOC_Os01g60190	LOC_Os03g42464		LOC_Os03g64210	LOC_Os03g50860	LOC_Os06g09390	LOC_Os05g51570	LOC_Os01g45830	LOC_Os10g03550
novel.1644	LOC_Os03g50490	LOC_Os02g33070	LOC_Os01g56070	LOC_Os11g32810	LOC_Os06g30090		LOC_Os01g64570	LOC_Os09g37390	LOC_Os06g49000	LOC_Os01g37910	LOC_Os08g40310	LOC_Os10g25210
LOC_Os02g22820	LOC_Os01g10580	LOC_Os05g31480	LOC_Os02g19990	LOC_Os01g13390	LOC_Os02g48140		LOC_Os10g39870	LOC_Os06g04410	LOC_Os01g04090	LOC_Os09g26980	LOC_Os03g55250	LOC_Os01g11960
LOC_Os01g09270	LOC_Os12g41500	LOC_Os08g07830	novel.182	LOC_Os01g50760	LOC_Os06g51290		LOC_Os02g16050	LOC_Os08g29680	LOC_Os07g44370	LOC_Os02g42700	LOC_Os07g46410	LOC_Os02g18390
LOC_Os04g56710	LOC_Os08g17400	LOC_Os02g35160	novel.1977	LOC_Os05g08990	LOC_Os09g28210		LOC_Os03g55330	LOC_Os04g38970	LOC_Os02g28870	LOC_Os11g44940	LOC_Os04g10690	LOC_Os03g35950
LOC_Os09g28620	LOC_Os11g44940	LOC_Os07g14270	LOC_Os06g33530	LOC_Os08g20410	LOC_Os06g47640		novel.232	LOC_Os10g35720	LOC_Os12g38490	LOC_Os05g40530	LOC_Os03g20530	LOC_Os06g11640
LOC_Os09g33690	LOC_Os06g13580	LOC_Os02g50799	LOC_Os04g47360	LOC_Os01g53750	LOC_Os08g02180		LOC_Os02g39720	LOC_Os07g35600	novel.1644	LOC_Os10g02220	LOC_Os03g60570	LOC_Os01g59819
LOC_Os08g03579	LOC_Os01g09570	LOC_Os10g28030	LOC_Os05g22940	LOC_Os10g19140	LOC_Os06g14406		LOC_Os11g01330	LOC_Os02g04340	novel.878	LOC_Os03g08260	LOC_Os03g18190	novel.774
LOC_Os01g03060	LOC_Os06g11090	LOC_Os09g36520	LOC_Os07g36140	LOC_Os07g32630	LOC_Os04g02880		LOC_Os12g07290	LOC_Os07g08880	LOC_Os08g16260	LOC_Os10g34230	LOC_Os03g18600	LOC_Os02g19990
novel.840	LOC_Os08g29530	LOC_Os06g47120	LOC_Os04g36070	LOC_Os03g17510	LOC_Os08g07830		LOC_Os01g35990	LOC_Os01g28840	LOC_Os05g12400	LOC_Os02g49840	LOC_Os04g59120	LOC_Os06g33040
LOC_Os07g44850	LOC_Os05g01910	LOC_Os09g27860	LOC_Os06g06940	LOC_Os05g33030	LOC_Os04g33110		LOC_Os03g19400	LOC_Os04g52090	LOC_Os05g31620	LOC_Os07g46990	LOC_Os01g14410	LOC_Os02g39930
LOC_Os03g63330	LOC_Os06g45350	LOC_Os02g09980	LOC_Os11g42030	LOC_Os06g39906	LOC_Os03g49350		LOC_Os05g44050	LOC_Os02g55560	LOC_Os01g12530	LOC_Os06g19750	LOC_Os09g39910	LOC_Os04g24170
LOC_Os04g47770	LOC_Os01g65650	LOC_Os02g15660	LOC_Os01g11946	LOC_Os04g41000	LOC_Os03g24070		LOC_Os09g38070	LOC_Os05g45820	LOC_Os01g74146	LOC_Os06g05870	LOC_Os02g51830	LOC_Os02g13300
LOC_Os01g60770	LOC_Os07g39880	LOC_Os11g38980	LOC_Os12g15930	LOC_Os07g40750	LOC_Os02g58650		LOC_Os07g40040	novel.2038	novel.2396	LOC_Os12g13490	LOC_Os07g43560	LOC_Os01g71340
LOC_Os04g33115	LOC_Os06g15810	LOC_Os07g09950	LOC_Os07g46610	LOC_Os05g04180	LOC_Os03g56830		LOC_Os02g43970	LOC_Os11g44600	LOC_Os05g31760	LOC_Os08g03270	LOC_Os10g02040	LOC_Os10g28020
LOC_Os03g16334	LOC_Os01g46760	LOC_Os07g09310	LOC_Os04g33260	LOC_Os03g02050	LOC_Os07g42714		LOC_Os02g46420	LOC_Os11g29870	novel.1336	LOC_Os01g46870	LOC_Os08g33640	LOC_Os03g30830
LOC_Os03g09090	LOC_Os09g33900	LOC_Os01g56070	LOC_Os02g11859	LOC_Os02g38820	LOC_Os01g03110		LOC_Os08g01350	LOC_Os01g11340	LOC_Os10g42870	LOC_Os01g15340	LOC_Os10g02270	LOC_Os05g08840
LOC_Os08g38580	LOC_Os07g28850	LOC_Os01g54340	LOC_Os01g61400	LOC_Os02g07800	LOC_Os02g51570		LOC_Os01g05790	LOC_Os05g43640	LOC_Os01g48130	LOC_Os05g11990	LOC_Os11g10990	LOC_Os10g05540
LOC_Os05g01280	LOC_Os08g05050	LOC_Os02g42810	LOC_Os01g60200	LOC_Os10g33450	LOC_Os08g42320		novel.946	LOC_Os08g43200	LOC_Os03g56430	LOC_Os10g11370	LOC_Os07g43925	LOC_Os02g30200
LOC_Os11g40160	LOC_Os01g49710	LOC_Os05g35170	LOC_Os10g23180	LOC_Os04g52030	LOC_Os02g34860		LOC_Os01g16650	LOC_Os08g43210	LOC_Os07g49390	LOC_Os04g33920	LOC_Os05g02260	LOC_Os03g16940
LOC_Os06g05470	LOC_Os09g23620	LOC_Os09g23570	LOC_Os07g37420	LOC_Os05g33100	LOC_Os03g29240		LOC_Os01g50420	LOC_Os05g50580	LOC_Os03g57420	LOC_Os01g19020	LOC_Os03g50850	LOC_Os07g22390
LOC_Os10g39460	LOC_Os11g09684	LOC_Os05g49420	LOC_Os06g05420	LOC_Os05g43582	LOC_Os06g08110		novel.1910	LOC_Os05g44350	LOC_Os07g08160	LOC_Os06g25560	LOC_Os08g35939	LOC_Os03g57900
LOC_Os02g55600	LOC_Os10g21070	LOC_Os03g02544	LOC_Os01g51050	LOC_Os02g18460	LOC_Os11g30210		LOC_Os03g43750	LOC_Os08g39130	LOC_Os01g68000	LOC_Os12g05620	LOC_Os03g10050	LOC_Os03g22634
LOC_Os01g53370	LOC_Os06g12510	LOC_Os12g06780	LOC_Os05g33900	LOC_Os02g27030	LOC_Os08g02210		LOC_Os01g70710	LOC_Os05g23890	LOC_Os08g27040	novel.505	LOC_Os01g68700	LOC_Os03g16450
LOC_Os08g04810	LOC_Os05g38270	LOC_Os01g11600	LOC_Os03g52460	LOC_Os07g44060	LOC_Os09g19734		LOC_Os10g33940	LOC_Os02g41954	LOC_Os08g08205	LOC_Os10g37570	LOC_Os01g45470	LOC_Os11g04490
LOC_Os12g05600	LOC_Os01g56990	LOC_Os01g73300	LOC_Os06g47544	LOC_Os02g54240	LOC_Os03g27880		LOC_Os07g23930	LOC_Os03g08330	LOC_Os12g44020	LOC_Os12g41730	LOC_Os10g17454	LOC_Os11g38330
LOC_Os04g54810	LOC_Os09g07620	LOC_Os03g19560	LOC_Os02g35100	LOC_Os01g32120	LOC_Os02g38020		LOC_Os11g45740	LOC_Os02g56120	LOC_Os11g38640	LOC_Os07g35880	LOC_Os03g25330	novel.103
LOC_Os10g03900	LOC_Os01g64640	LOC_Os01g33050	LOC_Os06g15380	LOC_Os01g43230	LOC_Os03g12000		LOC_Os05g45410	LOC_Os04g58090	LOC_Os01g09360	LOC_Os12g17804	novel.1428	LOC_Os08g12100
LOC_Os05g34720	LOC_Os01g55420	LOC_Os07g12630	LOC_Os11g38810	LOC_Os05g47840	LOC_Os03g14040		LOC_Os02g29370	LOC_Os02g42850	novel.1724	LOC_Os02g33060	LOC_Os05g25240	LOC_Os03g15000
LOC_Os01g43010	LOC_Os06g13020	LOC_Os11g41540	LOC_Os12g37550	LOC_Os06g40600	LOC_Os05g31280		LOC_Os12g07030	LOC_Os01g57735	LOC_Os12g32992	LOC_Os01g11010	LOC_Os06g48620	LOC_Os12g41560
LOC_Os05g10690	LOC_Os01g22780	LOC_Os10g38140	LOC_Os01g48810	LOC_Os02g48660	LOC_Os07g18720		LOC_Os02g07110	LOC_Os02g44500	LOC_Os12g23450	LOC_Os01g58450	LOC_Os02g20040	LOC_Os03g58910
LOC_Os08g39810	LOC_Os10g28040	LOC_Os04g32980	LOC_Os01g68610	LOC_Os01g15000	LOC_Os04g41560		LOC_Os12g01740	LOC_Os04g31610	LOC_Os08g41380	LOC_Os05g50710	LOC_Os01g53350	LOC_Os12g06020
LOC_Os04g31760	LOC_Os01g74490	LOC_Os05g48640	LOC_Os07g09675	LOC_Os06g01870	LOC_Os01g54020		LOC_Os03g52340	LOC_Os07g08420	LOC_Os08g44520	LOC_Os01g14580	LOC_Os05g42130	LOC_Os09g04880
LOC_Os03g06930	LOC_Os03g55300	LOC_Os04g40560	LOC_Os01g67810	LOC_Os02g50550	LOC_Os06g12030		LOC_Os08g03570	LOC_Os04g31790	LOC_Os12g07280	LOC_Os02g47160	LOC_Os09g08390	LOC_Os02g46270
LOC_Os04g37990	LOC_Os05g05390	LOC_Os03g05320	LOC_Os01g42860	LOC_Os01g05010	novel.561		LOC_Os08g37060	LOC_Os09g11230	LOC_Os09g25150	LOC_Os02g49510	LOC_Os05g01290	LOC_Os03g27110
LOC_Os07g08760	LOC_Os04g30420	LOC_Os12g29340	LOC_Os06g08280	LOC_Os04g44300	LOC_Os10g30640		LOC_Os06g43304	LOC_Os06g40570	LOC_Os12g17920	novel.771	LOC_Os05g48230	LOC_Os10g10080
LOC_Os03g09830	LOC_Os07g08880	LOC_Os01g40710	LOC_Os01g06790	LOC_Os05g48160	LOC_Os02g45054		LOC_Os06g04040	LOC_Os03g22350	LOC_Os03g31570	LOC_Os04g49620	LOC_Os04g32830	LOC_Os03g09940
LOC_Os03g07080	LOC_Os12g38270	LOC_Os09g36800	LOC_Os03g24070	LOC_Os03g61160	LOC_Os01g07770		LOC_Os08g15444	LOC_Os03g55330	LOC_Os08g03570	LOC_Os03g57880	LOC_Os12g08170	LOC_Os01g60020
LOC_Os07g03920	LOC_Os02g09060	LOC_Os07g27810	LOC_Os05g43770	LOC_Os07g37250	LOC_Os07g08420		LOC_Os10g40710	LOC_Os01g01600	LOC_Os02g37770	LOC_Os11g17290	LOC_Os06g50590	LOC_Os05g04520
novel.968	LOC_Os05g44410	LOC_Os04g47420	LOC_Os02g05250	LOC_Os10g40020	LOC_Os02g43370		LOC_Os12g02690	LOC_Os02g28870	novel.1918	LOC_Os05g48800	LOC_Os03g64390	LOC_Os11g02250
LOC_Os01g41160	LOC_Os06g03860	LOC_Os03g42130	LOC_Os06g48650	LOC_Os04g55560	LOC_Os07g09040		LOC_Os02g21230	LOC_Os04g33870	novel.1044	LOC_Os05g41460	novel.631	LOC_Os03g62690
LOC_Os06g15380	LOC_Os05g07880	LOC_Os11g44810	LOC_Os05g10940	LOC_Os04g44050	LOC_Os09g38090		novel.1569	LOC_Os03g05290	LOC_Os08g09250	LOC_Os05g49170	LOC_Os04g45880	novel.717
LOC_Os02g43090	LOC_Os04g57739	LOC_Os01g55870	LOC_Os01g31360	LOC_Os02g52620	LOC_Os04g51280		LOC_Os02g52180	LOC_Os01g32780	LOC_Os02g24750	LOC_Os04g45080	LOC_Os02g19990	LOC_Os10g10170
LOC_Os11g07230	LOC_Os04g44830	LOC_Os02g13810	LOC_Os01g51320	LOC_Os04g55800	LOC_Os03g63040		LOC_Os05g07690	LOC_Os01g49710	LOC_Os12g04980	LOC_Os01g43750	LOC_Os05g19620	LOC_Os11g09160
LOC_Os07g12160	novel.1901	LOC_Os06g01195	LOC_Os01g52070	LOC_Os06g49160	LOC_Os08g40910		LOC_Os03g58930	LOC_Os07g43470	LOC_Os01g42900	LOC_Os01g44390	LOC_Os06g46970	LOC_Os05g08980
LOC_Os06g07780	LOC_Os02g01280	LOC_Os02g57060	LOC_Os08g31470	LOC_Os08g40790	LOC_Os02g21340		LOC_Os05g38880	LOC_Os03g30300	LOC_Os01g73500	LOC_Os01g04750	LOC_Os12g33958	LOC_Os02g09610
LOC_Os07g31000	LOC_Os12g17160	LOC_Os06g40510	LOC_Os08g01160	LOC_Os11g26790	LOC_Os02g27790		novel.918	novel.750	LOC_Os07g31530	novel.596	novel.670	LOC_Os08g40440
LOC_Os11g39650	novel.1598	LOC_Os05g19380	LOC_Os11g14300	LOC_Os02g50470	LOC_Os12g37860		LOC_Os11g23080	LOC_Os05g36360	LOC_Os01g09620	LOC_Os02g37070	LOC_Os02g38240	LOC_Os03g32499
LOC_Os06g19680	LOC_Os01g13760	LOC_Os04g07590	LOC_Os02g57740	LOC_Os01g29804	LOC_Os09g12290		LOC_Os10g35060	LOC_Os02g41670	LOC_Os02g02340	LOC_Os01g02770	LOC_Os03g28170	LOC_Os06g22829
LOC_Os03g56060	LOC_Os05g38460	LOC_Os06g48310	LOC_Os12g01570	LOC_Os06g04190	LOC_Os03g02690		LOC_Os03g39407	novel.1948	LOC_Os04g55850	LOC_Os08g10630	novel.166	LOC_Os04g42200
LOC_Os05g44780	LOC_Os06g48350	LOC_Os01g01710	LOC_Os04g51110	LOC_Os01g55170	LOC_Os04g33450		LOC_Os01g66010	LOC_Os07g41310	LOC_Os05g48210	LOC_Os06g07820	LOC_Os06g49970	LOC_Os02g47880
LOC_Os01g02470	LOC_Os05g25630	LOC_Os07g01030	LOC_Os10g13370	LOC_Os05g37930	LOC_Os06g22030		novel.1265	LOC_Os12g39400	LOC_Os01g20880	LOC_Os03g06654	LOC_Os04g32240	LOC_Os10g38160
LOC_Os05g37930	LOC_Os02g07160	LOC_Os02g34990	LOC_Os03g48030	LOC_Os10g37430	LOC_Os05g36010		LOC_Os01g33770	LOC_Os02g09990	LOC_Os06g05470	LOC_Os09g14520	LOC_Os08g38370	LOC_Os03g53170
LOC_Os12g39980	LOC_Os06g50100	LOC_Os04g38780	LOC_Os01g51530	LOC_Os04g58420	novel.2301		LOC_Os06g48530	LOC_Os11g33050	LOC_Os06g11510	LOC_Os03g56782	LOC_Os01g74650	LOC_Os05g07650
LOC_Os09g23620	LOC_Os02g55380	LOC_Os02g31874	LOC_Os11g32810	LOC_Os10g13914	LOC_Os05g04700		novel.2087	LOC_Os01g27700	LOC_Os04g48410	LOC_Os04g52500	novel.190	LOC_Os06g27410
LOC_Os05g21180	LOC_Os08g44015	LOC_Os03g06410	LOC_Os06g44500	LOC_Os08g04980	LOC_Os01g57450		LOC_Os05g34510	LOC_Os07g35500	LOC_Os10g31850	LOC_Os08g30340	LOC_Os01g63790	LOC_Os07g07150
LOC_Os08g38400	LOC_Os09g04160	LOC_Os08g13350	LOC_Os04g32240	LOC_Os10g41510	LOC_Os07g30610		LOC_Os03g31550	LOC_Os03g15890	LOC_Os03g38050	novel.2435	LOC_Os04g43200	LOC_Os12g38490
LOC_Os01g14020	LOC_Os04g56360	LOC_Os06g33200	LOC_Os09g31170	LOC_Os05g33590	LOC_Os05g11140		LOC_Os01g62410	LOC_Os08g10490	LOC_Os02g51820	LOC_Os11g28480	LOC_Os01g51040	LOC_Os05g50340
LOC_Os01g02590	LOC_Os08g03430	LOC_Os06g49760	LOC_Os05g41620	LOC_Os01g56180	LOC_Os03g11110		LOC_Os07g05940	LOC_Os03g13520	LOC_Os12g16770	LOC_Os05g27760	LOC_Os11g04409	LOC_Os11g09979
LOC_Os11g41150	LOC_Os03g56600	LOC_Os05g05160	LOC_Os02g33580	LOC_Os08g37630	LOC_Os04g14690		LOC_Os08g08120	novel.132	LOC_Os01g58620	LOC_Os10g33900	LOC_Os03g19390	LOC_Os03g20760
LOC_Os03g29760	LOC_Os08g41250	LOC_Os03g19760	LOC_Os05g34914	LOC_Os08g40580	LOC_Os08g36590		LOC_Os08g40270	LOC_Os10g33910	LOC_Os08g41110	LOC_Os03g61660	LOC_Os11g14400	LOC_Os11g33330
LOC_Os08g44050	LOC_Os02g38840	LOC_Os01g04330	LOC_Os04g16740	LOC_Os03g60790	LOC_Os03g61990		LOC_Os06g01934	LOC_Os01g51250	LOC_Os10g38170	LOC_Os11g42370	LOC_Os05g06340	LOC_Os09g31506
LOC_Os01g21420	LOC_Os04g44950	LOC_Os03g28160	LOC_Os11g01330	LOC_Os11g48020	LOC_Os08g07840		LOC_Os02g33580	LOC_Os07g10850	LOC_Os12g34510	LOC_Os07g46350	LOC_Os10g06730	LOC_Os03g20720
LOC_Os03g26480	LOC_Os02g26720	LOC_Os01g50200	LOC_Os10g20240	LOC_Os02g26400	LOC_Os01g16152		LOC_Os08g02110	novel.1802	LOC_Os03g42220	LOC_Os01g04210	LOC_Os06g07830	LOC_Os12g43340
LOC_Os04g44850	LOC_Os02g03310	LOC_Os08g36540	LOC_Os06g44250	LOC_Os11g01590	novel.307		LOC_Os12g09584	LOC_Os03g49730	LOC_Os02g39950	LOC_Os04g53190	LOC_Os06g44010	LOC_Os11g38250
LOC_Os03g05480	LOC_Os01g06560	LOC_Os02g50820	LOC_Os07g49250	LOC_Os10g02880	LOC_Os03g07990		LOC_Os07g27490	LOC_Os03g51479	LOC_Os04g21820	LOC_Os04g49550	LOC_Os05g43350	LOC_Os11g03500
LOC_Os12g37870	LOC_Os03g50130	LOC_Os06g06170	LOC_Os04g46280	LOC_Os12g39200	LOC_Os05g33520		LOC_Os06g24490	LOC_Os08g04630	LOC_Os02g42020	LOC_Os02g45270	LOC_Os02g28930	LOC_Os11g41540
LOC_Os10g27110	LOC_Os01g28840	LOC_Os04g58640	LOC_Os03g04370	LOC_Os01g08450	LOC_Os04g52950		LOC_Os02g55920	LOC_Os09g31482	LOC_Os05g09280	LOC_Os12g09070	LOC_Os01g68860	LOC_Os04g34620
LOC_Os03g51380	LOC_Os07g13980	LOC_Os07g14310	LOC_Os02g53320	LOC_Os01g18400	novel.1644		LOC_Os05g07210	LOC_Os11g09460	LOC_Os04g47870	LOC_Os05g07870	LOC_Os09g26670	LOC_Os06g30960
LOC_Os05g47700	LOC_Os10g42510	LOC_Os11g25260	LOC_Os07g02460	LOC_Os06g03520	LOC_Os06g39080		LOC_Os05g48670	LOC_Os02g07110	LOC_Os04g37540	LOC_Os12g16490	LOC_Os01g72780	LOC_Os02g17500
LOC_Os02g04640	LOC_Os03g64210	LOC_Os10g21460	LOC_Os03g63700	LOC_Os09g25610	LOC_Os02g52930		LOC_Os03g42710	novel.372	LOC_Os06g15380	LOC_Os12g17060	LOC_Os04g21740	LOC_Os05g02040
LOC_Os05g46020	LOC_Os01g07300	LOC_Os03g03260	LOC_Os07g06970	LOC_Os08g10310	LOC_Os05g32460		LOC_Os11g34020	LOC_Os05g02760	LOC_Os09g06634	LOC_Os09g28390	LOC_Os04g51820	LOC_Os01g27160
LOC_Os12g08700	LOC_Os03g63950	LOC_Os02g12580	LOC_Os05g39320	LOC_Os03g21560	LOC_Os04g13210		LOC_Os04g26920	LOC_Os06g10210	LOC_Os06g05400	LOC_Os01g27230	LOC_Os12g02490	novel.22
novel.2282	LOC_Os09g06770	LOC_Os01g68770	LOC_Os01g48300	LOC_Os01g70820	LOC_Os06g14040		novel.984	LOC_Os11g22090	LOC_Os10g21490	LOC_Os11g45280	LOC_Os05g33900	LOC_Os02g39590
LOC_Os06g45540	LOC_Os06g05355	LOC_Os01g67150	LOC_Os07g42970	LOC_Os03g17060	LOC_Os06g49505		LOC_Os03g17730	LOC_Os08g13270	LOC_Os05g43780	LOC_Os03g13300	LOC_Os01g71114	LOC_Os06g02640
LOC_Os06g08860	LOC_Os06g06480	LOC_Os11g19460	LOC_Os01g55950	LOC_Os09g27620	LOC_Os03g56400		LOC_Os03g04660	LOC_Os03g08830	LOC_Os01g43680	LOC_Os09g34900	LOC_Os02g53169	LOC_Os01g08560
LOC_Os02g51450	LOC_Os06g19210	LOC_Os04g27800	LOC_Os01g04160	LOC_Os08g05650	LOC_Os01g18210		LOC_Os07g47500	LOC_Os09g25700	LOC_Os03g55260	LOC_Os12g31410	LOC_Os01g56480	LOC_Os08g03579
LOC_Os03g57970	LOC_Os03g11550	LOC_Os08g38370	LOC_Os02g54530	LOC_Os05g34480	LOC_Os07g37650		LOC_Os09g28750	LOC_Os04g57840	novel.726	LOC_Os03g59700	LOC_Os05g01350	LOC_Os03g01740
LOC_Os06g07600	LOC_Os05g41880	LOC_Os03g19700	LOC_Os07g12490	LOC_Os12g34890	LOC_Os12g39130		LOC_Os05g51150	novel.2282	LOC_Os07g41400	LOC_Os09g15670	LOC_Os09g32100	LOC_Os05g45750
LOC_Os03g44740	LOC_Os10g39660	LOC_Os10g34310	LOC_Os04g37430	LOC_Os04g38640	LOC_Os08g16050		LOC_Os12g40470	LOC_Os04g23880	LOC_Os11g32880	LOC_Os10g39120	LOC_Os03g52460	LOC_Os07g05010
LOC_Os04g31710	LOC_Os06g12050	LOC_Os02g09750	LOC_Os01g39134	LOC_Os02g13350	novel.2068		LOC_Os02g46850	LOC_Os06g14420	novel.2087	LOC_Os04g48200	LOC_Os05g33320	LOC_Os03g57880
LOC_Os05g01440	LOC_Os02g46400	LOC_Os06g04780	LOC_Os01g17320	LOC_Os09g39860	LOC_Os10g20630		LOC_Os05g24900	LOC_Os03g21480	LOC_Os06g34100	novel.2423	LOC_Os02g45670	LOC_Os07g36420
LOC_Os11g05530	LOC_Os07g42380	LOC_Os05g11510	novel.597	LOC_Os01g73950	LOC_Os02g52744		LOC_Os04g08060	LOC_Os01g72100	LOC_Os09g32890	LOC_Os09g37394	LOC_Os07g08750	LOC_Os03g03164
LOC_Os08g40060	LOC_Os07g48550	LOC_Os07g09000	LOC_Os02g02980	LOC_Os05g50200	LOC_Os08g44000		LOC_Os02g58010	LOC_Os06g01780	LOC_Os05g41070	LOC_Os03g63240	novel.2238	novel.1953
LOC_Os01g12230	LOC_Os01g54090	LOC_Os03g15690	LOC_Os09g27860	LOC_Os01g55960	LOC_Os04g43490		LOC_Os08g08190	LOC_Os02g46210	LOC_Os06g15750	LOC_Os11g33100	LOC_Os04g53640	LOC_Os07g36210
LOC_Os01g11340	LOC_Os07g43970	LOC_Os11g19130	LOC_Os03g55590	LOC_Os10g35520	LOC_Os01g73540		LOC_Os12g30555	LOC_Os04g42910	LOC_Os08g43190	LOC_Os01g36140	LOC_Os08g26860	LOC_Os03g48104
LOC_Os01g10370	LOC_Os06g45840	LOC_Os06g27560	LOC_Os06g14240	LOC_Os04g57720	LOC_Os03g49720		LOC_Os06g27560	LOC_Os09g01640	LOC_Os05g35960	LOC_Os06g47910	LOC_Os02g07230	LOC_Os06g09820
LOC_Os08g43960	LOC_Os02g51280	LOC_Os01g48960	LOC_Os09g32200	LOC_Os04g58190	LOC_Os05g42200		LOC_Os01g50300	LOC_Os09g39950	LOC_Os03g53190	LOC_Os01g08680	LOC_Os03g22140	LOC_Os01g25500
LOC_Os02g04500	LOC_Os09g17580	LOC_Os02g31070	novel.1345	LOC_Os03g44800	LOC_Os02g39160		LOC_Os06g01195	LOC_Os02g09810	LOC_Os03g06200	LOC_Os01g40280	LOC_Os12g36430	LOC_Os04g56309
LOC_Os06g50050	novel.6	LOC_Os04g40130	LOC_Os03g51760	LOC_Os03g28140	novel.1440		LOC_Os05g28300	LOC_Os05g05390	LOC_Os12g33956	LOC_Os09g23050	LOC_Os12g03360	LOC_Os02g50560
LOC_Os12g35940	novel.1957	LOC_Os01g10810	LOC_Os12g39200	LOC_Os11g04290	LOC_Os01g50310		LOC_Os04g14200	LOC_Os02g56880	LOC_Os03g43720	LOC_Os05g07740	LOC_Os06g04000	LOC_Os09g39970
LOC_Os01g02020	LOC_Os06g20370	LOC_Os05g41880	LOC_Os02g34260	LOC_Os04g48130	LOC_Os03g53320		LOC_Os06g45940	LOC_Os11g03910	LOC_Os04g17050	LOC_Os09g37050	LOC_Os03g37360	LOC_Os06g45870
LOC_Os09g29850	novel.1730	LOC_Os02g25624	LOC_Os06g01340	LOC_Os06g39050	LOC_Os02g47880		LOC_Os03g02980	LOC_Os02g30470	LOC_Os03g13200	LOC_Os04g34270	LOC_Os03g03070	LOC_Os03g59080
LOC_Os03g16290	LOC_Os01g51920	LOC_Os02g42560	LOC_Os08g20410	LOC_Os12g01744	LOC_Os05g38420		LOC_Os09g25314	LOC_Os05g32370	LOC_Os08g13570	novel.2296	LOC_Os05g39520	LOC_Os11g04660
LOC_Os10g25430	LOC_Os09g08890	LOC_Os07g43470	LOC_Os08g03370	LOC_Os01g65560	LOC_Os04g44850		LOC_Os06g02800	LOC_Os02g39090	LOC_Os06g43320	LOC_Os06g30950	LOC_Os12g40920	LOC_Os07g19090
LOC_Os05g34540	LOC_Os01g15480	LOC_Os09g36220	LOC_Os05g33620	LOC_Os01g48720	LOC_Os08g29530		LOC_Os01g50310	LOC_Os09g23640	LOC_Os01g46050	LOC_Os11g04030	LOC_Os02g48720	LOC_Os09g38400
LOC_Os09g35910	LOC_Os12g37410	LOC_Os04g39660	LOC_Os07g36490	LOC_Os01g46970	LOC_Os09g20684		LOC_Os10g33900	LOC_Os05g13370	LOC_Os08g05050	novel.1698	LOC_Os06g48650	LOC_Os11g47460
LOC_Os12g03094	LOC_Os01g21410	LOC_Os02g30640	ChrSy.fgenesh.gene.25	LOC_Os11g45280	LOC_Os01g48290		LOC_Os05g45320	LOC_Os08g01920	LOC_Os08g17370	LOC_Os08g29680	LOC_Os03g46110	LOC_Os05g49020
LOC_Os08g36480	LOC_Os07g10500	LOC_Os08g40700	LOC_Os05g16670	LOC_Os06g02540	LOC_Os07g30340		LOC_Os03g53020	LOC_Os02g57350	LOC_Os04g50930	LOC_Os12g21784	LOC_Os12g02720	LOC_Os06g18770
LOC_Os01g52180	LOC_Os06g50080	LOC_Os07g10150	LOC_Os01g06450	LOC_Os05g19370	LOC_Os02g15900		LOC_Os09g20560	LOC_Os10g32658	LOC_Os01g06080	LOC_Os04g18010	LOC_Os04g42260	LOC_Os02g06830
LOC_Os06g39600	LOC_Os07g25690	LOC_Os05g34980	LOC_Os05g25600	LOC_Os10g42190	LOC_Os09g14520		LOC_Os03g05220	LOC_Os11g33100	LOC_Os06g07600	novel.1502	LOC_Os12g15505	LOC_Os01g57230
LOC_Os05g32580	LOC_Os06g19650	LOC_Os07g40020	LOC_Os06g51460	LOC_Os08g29160	LOC_Os08g34170		LOC_Os02g15260	LOC_Os09g28750	LOC_Os03g07790	LOC_Os06g45990	novel.950	LOC_Os01g52500
LOC_Os03g10478	LOC_Os08g42670	LOC_Os01g25530	LOC_Os04g41160	LOC_Os12g38750	LOC_Os11g32880		novel.1097	LOC_Os07g02330	LOC_Os05g06050	LOC_Os02g06754	LOC_Os02g11859	LOC_Os10g14920
LOC_Os12g05520	LOC_Os11g05380	LOC_Os03g02780	LOC_Os03g16460	LOC_Os03g30000	LOC_Os01g63340		LOC_Os11g35500	LOC_Os03g08980	LOC_Os02g56310	LOC_Os11g44420	LOC_Os02g57590	LOC_Os07g32020
LOC_Os02g28970	LOC_Os04g01570	LOC_Os04g49460	novel.985	LOC_Os12g37590	LOC_Os03g02260		LOC_Os12g32580	LOC_Os03g12550	LOC_Os07g23930	LOC_Os03g47010	LOC_Os03g46310	LOC_Os01g39290
LOC_Os05g45410	LOC_Os03g55850	LOC_Os06g39260	LOC_Os08g41250	LOC_Os08g23140	LOC_Os08g38450		LOC_Os01g17390	LOC_Os07g14270	LOC_Os04g53190	novel.631	LOC_Os01g12100	LOC_Os03g36780
LOC_Os02g56910	LOC_Os02g49450	LOC_Os01g69060	LOC_Os02g56150	LOC_Os06g05820	LOC_Os03g14654		novel.2018	LOC_Os03g05900	LOC_Os04g46894	LOC_Os03g04440	LOC_Os02g39710	LOC_Os01g43720
LOC_Os05g43170	LOC_Os05g49840	LOC_Os02g51680	LOC_Os01g27140	LOC_Os04g39160	LOC_Os03g10500		LOC_Os06g46799	LOC_Os04g53040	LOC_Os11g09280	LOC_Os01g01100	LOC_Os04g55270	LOC_Os01g61010
LOC_Os01g32460	LOC_Os07g07040	LOC_Os02g51450	LOC_Os01g03570	LOC_Os06g09370	LOC_Os01g50090		LOC_Os02g03020	LOC_Os12g01530	LOC_Os06g45940	LOC_Os12g17880	LOC_Os11g31950	LOC_Os06g51150
LOC_Os07g27490	LOC_Os06g34850	LOC_Os04g45490	LOC_Os05g28980	LOC_Os07g10300	LOC_Os12g29500		LOC_Os07g39630	LOC_Os08g38790	LOC_Os03g49380	LOC_Os07g35280	LOC_Os04g46020	LOC_Os05g31480
LOC_Os04g58880	novel.2398	LOC_Os09g06230	LOC_Os01g12220	LOC_Os08g30020	LOC_Os02g41530		LOC_Os11g32380	LOC_Os05g35500	novel.1914	LOC_Os07g44430	LOC_Os03g15970	LOC_Os03g24070
LOC_Os02g42406	LOC_Os05g46020	LOC_Os01g02570	LOC_Os08g42030	LOC_Os07g47010	LOC_Os02g39300		LOC_Os03g01012	LOC_Os04g12070	LOC_Os03g10750	LOC_Os08g33810	LOC_Os10g35670	LOC_Os06g02160
LOC_Os05g01460	LOC_Os07g06490	LOC_Os04g57300	LOC_Os03g07360	LOC_Os08g23730	LOC_Os03g38730		LOC_Os01g63900	LOC_Os01g01610	LOC_Os07g10410	LOC_Os04g59330	LOC_Os11g06680	LOC_Os07g18158
LOC_Os02g06725	LOC_Os10g03690	LOC_Os08g43180	LOC_Os03g60370	LOC_Os03g50430	LOC_Os05g08970		LOC_Os04g40990	LOC_Os10g17610	novel.2060	LOC_Os02g02750	LOC_Os03g12450	LOC_Os07g10610
LOC_Os03g57690	LOC_Os02g49620	LOC_Os02g39510	LOC_Os06g50780	LOC_Os03g08930	LOC_Os01g07730		LOC_Os05g48340	LOC_Os09g21210	LOC_Os08g31410	LOC_Os01g58760	LOC_Os11g05770	LOC_Os01g37180
novel.891	LOC_Os01g03330	LOC_Os07g37650	LOC_Os10g30450	LOC_Os01g13070	LOC_Os03g50730		LOC_Os06g46284	LOC_Os05g37920	LOC_Os05g02940	LOC_Os06g47650	LOC_Os03g02190	LOC_Os02g16050
LOC_Os02g38920	novel.29	LOC_Os02g57790	LOC_Os04g57540	LOC_Os04g58330	LOC_Os08g31510		LOC_Os03g20949	LOC_Os01g35040	LOC_Os02g35070	LOC_Os07g38810	LOC_Os05g04180	LOC_Os01g08350
LOC_Os11g11100	LOC_Os12g05210	LOC_Os01g36460	LOC_Os03g13010	LOC_Os01g51040	LOC_Os05g42070		LOC_Os05g05690	LOC_Os06g03570	LOC_Os08g33830	LOC_Os06g14350	LOC_Os04g43922	LOC_Os12g19040
LOC_Os11g14130	LOC_Os01g27680	LOC_Os01g69100	LOC_Os08g14580	LOC_Os01g58580	LOC_Os09g35990		LOC_Os04g54390	LOC_Os07g43800	LOC_Os03g09090	LOC_Os11g05930	LOC_Os04g32800	LOC_Os04g35870
LOC_Os10g42900	LOC_Os03g20860	LOC_Os02g45920	LOC_Os01g65480	novel.323	LOC_Os12g11240		LOC_Os07g08210	LOC_Os06g16190	LOC_Os01g09670	LOC_Os12g07560	LOC_Os03g07570	LOC_Os06g13720
LOC_Os10g39500	LOC_Os04g50212	LOC_Os01g05970	LOC_Os01g66940	LOC_Os01g68480	LOC_Os03g17070		novel.647	LOC_Os07g07150	LOC_Os11g02440	LOC_Os05g50720	LOC_Os06g04910	LOC_Os01g56100
LOC_Os04g44950	LOC_Os07g44440	LOC_Os10g27990	LOC_Os09g04160	LOC_Os09g07570	LOC_Os04g35530		LOC_Os02g41780	novel.1816	LOC_Os06g09350	novel.566	LOC_Os01g66720	LOC_Os07g40290
LOC_Os04g47220	LOC_Os06g30750	LOC_Os01g53100	LOC_Os05g41820	LOC_Os05g23470	LOC_Os12g08830		LOC_Os07g39880	LOC_Os03g40260	LOC_Os10g25090	LOC_Os11g04150	LOC_Os08g01160	LOC_Os09g36730
LOC_Os02g53340	novel.926	LOC_Os11g43860	LOC_Os07g04910	LOC_Os01g03620	LOC_Os08g16740		LOC_Os11g33100	LOC_Os11g18130	LOC_Os01g58459	LOC_Os05g10670	LOC_Os07g48890	LOC_Os07g14310
LOC_Os05g43540	LOC_Os06g06802	LOC_Os12g39080	LOC_Os06g03810	LOC_Os04g55510	LOC_Os07g05420		LOC_Os05g48870	LOC_Os02g10110	LOC_Os02g30470	LOC_Os03g37680	LOC_Os01g50410	LOC_Os05g44330
novel.2457	LOC_Os01g41160	LOC_Os03g33590	LOC_Os06g26340	LOC_Os11g01875	LOC_Os01g10810		LOC_Os07g16030	LOC_Os11g43550	LOC_Os09g29200	LOC_Os01g52710	LOC_Os09g33680	LOC_Os02g54470
LOC_Os09g02180	LOC_Os02g42710	LOC_Os01g53370	LOC_Os01g21820	novel.1228	LOC_Os12g06020		LOC_Os11g34650	LOC_Os09g01650	LOC_Os02g50230	LOC_Os04g35870	LOC_Os10g20810	LOC_Os03g46090
LOC_Os03g48060	novel.1103	LOC_Os02g01890	LOC_Os01g05800	LOC_Os06g01966	LOC_Os05g34010		LOC_Os10g39660	novel.2029	LOC_Os02g46740	LOC_Os02g37180	LOC_Os03g18880	LOC_Os05g50890
LOC_Os04g27800	LOC_Os08g06210	LOC_Os12g35940	LOC_Os03g61930	LOC_Os09g32520	LOC_Os05g50980		LOC_Os03g53670	LOC_Os09g25310	LOC_Os03g49230	novel.100	LOC_Os11g04030	LOC_Os03g49730
LOC_Os03g17940	LOC_Os09g31380	LOC_Os02g37960	LOC_Os02g37880	LOC_Os03g55720	LOC_Os02g45820		LOC_Os12g44100	LOC_Os04g48830	LOC_Os08g15700	LOC_Os03g38500	LOC_Os06g43320	LOC_Os03g14170
LOC_Os01g02710	LOC_Os01g53750	LOC_Os02g53210	LOC_Os07g33224	LOC_Os03g45250	LOC_Os10g38340		LOC_Os12g34524	novel.952	LOC_Os05g03530	LOC_Os02g41860	LOC_Os01g66860	LOC_Os12g39400
LOC_Os06g49700	LOC_Os07g33370	LOC_Os03g49150	LOC_Os03g44890	LOC_Os11g19220	LOC_Os02g18390		LOC_Os05g41620	LOC_Os11g26780	LOC_Os01g37100	LOC_Os11g45540	LOC_Os02g21190	LOC_Os04g56240
LOC_Os08g02150	LOC_Os12g06920	LOC_Os04g39489	LOC_Os10g40530	LOC_Os05g46320	LOC_Os08g01370		LOC_Os02g48870	LOC_Os02g54130	LOC_Os08g01290	LOC_Os01g46940	LOC_Os08g09910	LOC_Os06g40120
LOC_Os04g38780	LOC_Os10g20530	LOC_Os03g01900	LOC_Os11g35360	LOC_Os12g05770	LOC_Os01g62900		LOC_Os04g58470	LOC_Os03g33090	novel.308	LOC_Os06g06290	LOC_Os04g51520	LOC_Os07g01250
LOC_Os07g22390	LOC_Os02g06090	LOC_Os09g38239	LOC_Os03g57880	LOC_Os11g30760	novel.384		LOC_Os11g05935	LOC_Os12g26530	LOC_Os01g03050	LOC_Os07g26790	LOC_Os04g49660	LOC_Os06g47870
LOC_Os06g35160	LOC_Os03g24610	LOC_Os03g35849	LOC_Os05g03910	LOC_Os04g38400	LOC_Os04g15920		LOC_Os05g45540	LOC_Os11g31320	novel.2401	LOC_Os03g01020	LOC_Os10g29514	LOC_Os03g25550
LOC_Os02g21230	LOC_Os01g47290	LOC_Os04g48030	LOC_Os02g45120	LOC_Os06g30090	LOC_Os03g58090		LOC_Os11g43900	LOC_Os02g50730	LOC_Os04g01520	LOC_Os03g61960	LOC_Os12g26850	LOC_Os01g58910
LOC_Os02g43540	LOC_Os07g47100	LOC_Os07g06080	LOC_Os08g37630	LOC_Os06g21390	LOC_Os01g59840		LOC_Os03g20860	LOC_Os12g12590	LOC_Os06g12510	LOC_Os04g40140	LOC_Os03g11700	LOC_Os10g16990
LOC_Os01g13120	LOC_Os05g03540	LOC_Os04g36730	LOC_Os01g71310	LOC_Os07g12490	novel.2185		LOC_Os04g44210	LOC_Os02g26140	LOC_Os01g43100	LOC_Os01g19460	LOC_Os02g17292	LOC_Os04g47410
LOC_Os05g42120	LOC_Os09g39720	LOC_Os09g38410	LOC_Os05g33600	LOC_Os02g13190	LOC_Os07g13830		LOC_Os02g28860	LOC_Os07g40320	LOC_Os04g23140	LOC_Os05g04700	LOC_Os02g06810	LOC_Os03g64150
LOC_Os02g39870	LOC_Os01g51860	LOC_Os08g33100	LOC_Os01g01190	LOC_Os04g46860	LOC_Os05g07300		LOC_Os01g55880	LOC_Os12g27580	novel.890	LOC_Os05g30490	novel.1053	LOC_Os03g59200
novel.1918	novel.965	LOC_Os05g01910	LOC_Os09g03190	LOC_Os01g48960	LOC_Os01g43390		LOC_Os06g15390	LOC_Os02g42640	LOC_Os08g41880	LOC_Os06g21360	LOC_Os08g33400	LOC_Os05g31910
LOC_Os06g05930	LOC_Os09g31060	LOC_Os12g38350	LOC_Os11g04320	LOC_Os06g22970	LOC_Os03g56944		LOC_Os09g24990	LOC_Os11g04520	LOC_Os01g64380	LOC_Os05g12040	LOC_Os06g18150	LOC_Os02g03600
novel.647	LOC_Os12g36670	LOC_Os02g55000	LOC_Os03g18550	LOC_Os03g64050	LOC_Os02g11070		LOC_Os11g38650	LOC_Os07g03110	LOC_Os01g33050	LOC_Os02g16480	LOC_Os03g55870	LOC_Os10g25290
LOC_Os05g06470	LOC_Os08g24310	LOC_Os09g34280	LOC_Os04g45490	LOC_Os08g02460	LOC_Os07g39350		LOC_Os07g11290	LOC_Os02g48350	LOC_Os03g53520	novel.2527	novel.3	LOC_Os03g23980
LOC_Os04g57220	LOC_Os03g59480	LOC_Os03g38230	LOC_Os01g09700	LOC_Os02g55060	LOC_Os07g32620		novel.1440	LOC_Os06g05424	LOC_Os11g01869	LOC_Os08g08970	LOC_Os03g22634	LOC_Os10g25674
LOC_Os10g31030	LOC_Os02g54730	LOC_Os02g09340	LOC_Os03g08710	LOC_Os01g63150	LOC_Os05g51790		LOC_Os07g47100	LOC_Os12g35560	LOC_Os07g46160	LOC_Os01g48680	LOC_Os05g27870	LOC_Os12g25370
LOC_Os01g60190	LOC_Os01g59680	LOC_Os03g55850	LOC_Os03g61310	LOC_Os09g25410	LOC_Os10g33990		LOC_Os04g35870	LOC_Os01g41160	LOC_Os06g03486	LOC_Os09g20370	LOC_Os12g22120	LOC_Os09g12710
LOC_Os03g27610	LOC_Os07g35600	LOC_Os05g47550	LOC_Os11g01439	LOC_Os07g40790	LOC_Os03g38960		LOC_Os03g05200	LOC_Os01g16330	LOC_Os08g33160	LOC_Os02g28920	LOC_Os04g46160	LOC_Os01g04230
LOC_Os03g39432	LOC_Os03g57880	LOC_Os01g47540	LOC_Os05g32180	LOC_Os03g58090	LOC_Os01g12460		LOC_Os01g07970	LOC_Os03g41060	LOC_Os11g32460	LOC_Os12g27520	LOC_Os01g19490	LOC_Os05g26630
LOC_Os08g36540	LOC_Os01g52030	LOC_Os06g05120	LOC_Os08g30910	LOC_Os08g27240	LOC_Os02g06725		LOC_Os10g29240	novel.26	LOC_Os10g02220	LOC_Os06g36040	LOC_Os01g24030	LOC_Os02g22570
LOC_Os03g46060	LOC_Os03g49380	LOC_Os03g44650	LOC_Os12g02050	LOC_Os01g67540	LOC_Os10g13870		LOC_Os02g42940	LOC_Os05g03760	LOC_Os03g12879	LOC_Os03g20680	LOC_Os01g16920	LOC_Os04g25410
LOC_Os01g59530	LOC_Os05g51110	LOC_Os07g05820	LOC_Os09g04210	LOC_Os04g32600	LOC_Os08g16780		LOC_Os03g51520	LOC_Os11g44940	LOC_Os03g22990	LOC_Os10g30290	LOC_Os05g49770	LOC_Os04g28480
LOC_Os02g38840	LOC_Os02g49720	LOC_Os01g43090	LOC_Os09g35910	LOC_Os01g12730	LOC_Os01g73950		LOC_Os10g39500	LOC_Os12g37580	LOC_Os04g44924	LOC_Os11g38480	LOC_Os12g16540	LOC_Os06g36940
LOC_Os08g29590	LOC_Os01g34620	LOC_Os11g35500	LOC_Os01g52480	LOC_Os04g12499	LOC_Os08g38270		novel.285	LOC_Os08g05050	LOC_Os10g42830	LOC_Os10g31850	LOC_Os05g27060	LOC_Os05g50940
LOC_Os04g49670	LOC_Os08g43550	LOC_Os01g55670	LOC_Os11g09020	LOC_Os04g01510	LOC_Os05g46520		LOC_Os06g46350	LOC_Os03g38960	LOC_Os08g19310	LOC_Os06g48740	LOC_Os02g44360	LOC_Os03g57760
LOC_Os01g60450	LOC_Os11g02379	LOC_Os04g58110	LOC_Os04g27190	LOC_Os11g13890	LOC_Os03g43890		LOC_Os11g27730	LOC_Os01g43100	LOC_Os06g40580	LOC_Os01g48790	LOC_Os07g31470	LOC_Os05g07310
LOC_Os09g36960	LOC_Os10g38216	LOC_Os03g51230	LOC_Os08g41820	LOC_Os03g51920	LOC_Os01g56220		LOC_Os03g13740	LOC_Os07g26660	LOC_Os01g50750	LOC_Os08g34170	LOC_Os02g49310	LOC_Os04g24550
LOC_Os03g15230	LOC_Os01g63690	LOC_Os04g37960	LOC_Os05g36310	LOC_Os02g43790	LOC_Os08g03620		LOC_Os08g06090	LOC_Os03g13800	LOC_Os01g69840	LOC_Os03g40260	LOC_Os10g33960	LOC_Os01g15580
LOC_Os10g21590	LOC_Os06g45850	LOC_Os07g09675	LOC_Os08g27010	LOC_Os04g46750	LOC_Os01g72880		LOC_Os05g01540	novel.129	LOC_Os07g48244	LOC_Os11g34690	LOC_Os07g38910	LOC_Os09g31220
LOC_Os04g39489	LOC_Os12g40380	LOC_Os06g49740	LOC_Os12g32630	LOC_Os01g47600	LOC_Os04g47840		LOC_Os01g15000	LOC_Os08g24770	LOC_Os03g38510	LOC_Os11g35240	LOC_Os03g10880	LOC_Os08g15170
LOC_Os01g24940	LOC_Os03g18290	LOC_Os03g01130	LOC_Os04g55110	LOC_Os01g46230	LOC_Os04g45980		LOC_Os10g24094	LOC_Os04g58610	LOC_Os02g16050	LOC_Os07g08290	LOC_Os03g56370	LOC_Os02g01030
LOC_Os02g52780	LOC_Os03g31550	LOC_Os12g40330	LOC_Os03g01320	LOC_Os03g09250	LOC_Os03g01750		LOC_Os08g08420	LOC_Os12g36070	LOC_Os02g01210	LOC_Os03g58510	LOC_Os05g04600	LOC_Os01g28030
LOC_Os01g57960	novel.113	LOC_Os08g36310	LOC_Os10g40559	LOC_Os06g30930	LOC_Os02g27130		LOC_Os06g06510	novel.1437	LOC_Os03g55540	LOC_Os09g07660	LOC_Os06g45070	LOC_Os04g33040
LOC_Os05g11120	LOC_Os05g37450	LOC_Os04g57220	LOC_Os02g49820	LOC_Os03g06190	LOC_Os12g22284		LOC_Os01g24770	LOC_Os02g50230	LOC_Os01g06600	LOC_Os05g27060	LOC_Os02g09480	LOC_Os07g05570
LOC_Os06g20370	LOC_Os03g53080	LOC_Os02g51640	LOC_Os07g49310	LOC_Os07g08970	LOC_Os03g01570		LOC_Os06g41980	LOC_Os10g28060	novel.2469	LOC_Os02g48560	LOC_Os01g18320	LOC_Os06g20150
LOC_Os01g20880	LOC_Os09g29800	LOC_Os03g48080	LOC_Os10g13850	LOC_Os03g50250	LOC_Os06g49500		LOC_Os04g31710	LOC_Os08g43090	LOC_Os06g14190	LOC_Os08g07330	LOC_Os01g71630	LOC_Os02g56900
LOC_Os08g40919	LOC_Os08g42000	LOC_Os11g34700	LOC_Os06g40500	LOC_Os10g07300	LOC_Os03g46300		LOC_Os02g13870	novel.2141	novel.1216	LOC_Os05g35740	LOC_Os05g07650	LOC_Os07g28530
LOC_Os09g16380	LOC_Os08g16910	LOC_Os06g50330	LOC_Os03g47970	LOC_Os03g04440	LOC_Os01g69950		LOC_Os08g14450	LOC_Os10g34920	novel.1041	LOC_Os01g01610	LOC_Os07g40750	LOC_Os07g44250
LOC_Os01g70460	LOC_Os05g45410	LOC_Os09g33900	LOC_Os06g05740	LOC_Os08g08110	LOC_Os02g51830		LOC_Os10g33920	LOC_Os05g41530	LOC_Os04g41350	LOC_Os12g07270	LOC_Os02g20270	LOC_Os03g15700
LOC_Os08g34170	LOC_Os04g52500	LOC_Os09g17600	LOC_Os09g36800	LOC_Os11g11500	LOC_Os05g43560		LOC_Os10g25290	LOC_Os01g71000	LOC_Os07g18154	LOC_Os12g43660	novel.2502	LOC_Os10g28340
LOC_Os12g37370	novel.58	LOC_Os06g47580	LOC_Os04g47810	novel.1602	LOC_Os12g42850		LOC_Os11g43860	LOC_Os06g08310	LOC_Os05g09440	novel.91	LOC_Os07g07610	LOC_Os03g11370
LOC_Os03g03080	LOC_Os06g44760	LOC_Os07g14650	LOC_Os08g34170	LOC_Os11g04480	LOC_Os08g16820		LOC_Os01g68330	LOC_Os02g09710	LOC_Os08g02700	LOC_Os07g33300	novel.1819	LOC_Os01g12710
LOC_Os05g18660	LOC_Os07g26100	LOC_Os06g28124	LOC_Os04g14690	LOC_Os12g11240	LOC_Os03g23980		LOC_Os03g51650	LOC_Os01g03130	LOC_Os05g07060	LOC_Os11g10560	novel.1019	LOC_Os10g21910
LOC_Os01g69840	LOC_Os10g13810	LOC_Os03g01920	LOC_Os08g37010	LOC_Os07g45320	LOC_Os04g19100		LOC_Os05g18294	LOC_Os12g04200	LOC_Os06g08280	LOC_Os01g45439	LOC_Os01g63620	LOC_Os03g60760
LOC_Os07g02460	LOC_Os07g39810	LOC_Os02g42230	LOC_Os04g31000	LOC_Os05g50560	LOC_Os05g31056		LOC_Os01g18880	LOC_Os05g45440	LOC_Os01g64790	LOC_Os02g37700	LOC_Os09g31280	LOC_Os07g31000
LOC_Os02g47030	novel.1837	LOC_Os08g11480	LOC_Os03g21900	LOC_Os07g44970	LOC_Os08g41300		LOC_Os01g58459	LOC_Os08g44015	LOC_Os09g21360	LOC_Os04g55280	LOC_Os05g02770	LOC_Os04g58070
LOC_Os02g37070	LOC_Os02g56880	LOC_Os02g51970	LOC_Os06g23260	LOC_Os08g41960	LOC_Os10g42780		LOC_Os02g48184	LOC_Os11g08300	LOC_Os03g36960	LOC_Os05g02770	novel.169	LOC_Os09g37710
LOC_Os03g59480	LOC_Os02g46030	LOC_Os03g56010	LOC_Os01g56990	LOC_Os12g16540	LOC_Os01g06580		LOC_Os04g57750	LOC_Os04g09800	LOC_Os01g01600	LOC_Os03g30130	LOC_Os05g10670	LOC_Os02g58100
LOC_Os05g44300	LOC_Os03g32160	LOC_Os03g14730	LOC_Os05g07050	LOC_Os10g35294	LOC_Os05g06110		LOC_Os06g01360	LOC_Os01g18220	LOC_Os07g30130	LOC_Os08g02150	LOC_Os07g41570	LOC_Os01g72170
LOC_Os12g03200	LOC_Os04g32580	LOC_Os03g58080	LOC_Os02g53750	LOC_Os05g10690	LOC_Os04g51792		LOC_Os10g25130	LOC_Os12g23700	LOC_Os03g53080	LOC_Os06g50330	LOC_Os05g45410	LOC_Os08g27850
LOC_Os01g59110	LOC_Os05g07690	LOC_Os02g38250	LOC_Os07g05010	LOC_Os07g48340	LOC_Os08g44330		LOC_Os06g41790	LOC_Os05g47490	LOC_Os08g39860	LOC_Os11g04954	LOC_Os03g21720	LOC_Os03g15970
LOC_Os04g37690	LOC_Os02g34870	LOC_Os11g29500	LOC_Os08g01360	novel.2251	LOC_Os02g04500		LOC_Os06g42660	LOC_Os02g55380	LOC_Os03g20670	LOC_Os06g05424	LOC_Os09g14520	LOC_Os08g45120
LOC_Os07g05280	LOC_Os08g34010	LOC_Os05g29020	LOC_Os07g36800	LOC_Os11g37330	novel.249		LOC_Os05g48590	LOC_Os05g49070	LOC_Os02g13510	LOC_Os10g41510	LOC_Os12g04080	LOC_Os03g39860
LOC_Os12g12580	LOC_Os03g25790	LOC_Os11g10310	LOC_Os08g07774	LOC_Os06g46540	LOC_Os01g07800		LOC_Os01g64640	novel.1488	LOC_Os07g48020	LOC_Os05g41070	LOC_Os06g18770	LOC_Os01g10450
LOC_Os08g38990	LOC_Os01g34010	LOC_Os02g33400	LOC_Os06g28194	LOC_Os05g10754	LOC_Os03g34040		LOC_Os09g11890	LOC_Os03g21000	LOC_Os04g40130	LOC_Os09g19229	LOC_Os01g01100	LOC_Os06g18990
LOC_Os02g57200	LOC_Os11g29870	LOC_Os02g35090	LOC_Os04g41850	LOC_Os02g03280	LOC_Os11g07890		LOC_Os07g12800	novel.1053	novel.1814	LOC_Os02g37690	LOC_Os06g18670	LOC_Os02g07830
LOC_Os01g47610	LOC_Os06g39050	LOC_Os04g44980	LOC_Os03g15230	LOC_Os02g33320	LOC_Os01g17170		LOC_Os12g38620	LOC_Os05g33130	LOC_Os03g50070	LOC_Os07g38470	LOC_Os06g13580	LOC_Os06g26234
LOC_Os01g45880	LOC_Os02g40690	LOC_Os07g09040	LOC_Os05g05160	LOC_Os01g21820	LOC_Os09g23300		LOC_Os07g10420	LOC_Os11g29810	LOC_Os01g70160	LOC_Os03g06200	LOC_Os02g05744	LOC_Os02g32030
LOC_Os03g34310	LOC_Os05g19970	LOC_Os08g06280	LOC_Os02g40664	LOC_Os12g10184	LOC_Os09g39430		LOC_Os08g06470	LOC_Os03g46060	LOC_Os07g39810	novel.1913	novel.251	LOC_Os02g39884
LOC_Os05g04180	LOC_Os07g05360	LOC_Os11g05930	LOC_Os08g37060	LOC_Os09g14600	LOC_Os03g26460		LOC_Os01g64790	LOC_Os01g34080	LOC_Os11g05650	LOC_Os09g29910	LOC_Os05g44330	LOC_Os12g04610
LOC_Os12g32230	LOC_Os01g15010	LOC_Os03g62430	LOC_Os03g22270	LOC_Os01g64340	LOC_Os02g51750		LOC_Os03g51479	LOC_Os04g19114	LOC_Os01g59100	LOC_Os01g37100	LOC_Os02g32540	LOC_Os02g03040
LOC_Os04g56100	LOC_Os06g42850	LOC_Os02g02990	LOC_Os06g49250	LOC_Os04g38900	LOC_Os02g35900		LOC_Os03g56860	LOC_Os08g39460	LOC_Os03g06139	LOC_Os07g07860	LOC_Os05g49300	novel.2258
LOC_Os01g69070	LOC_Os06g49640	LOC_Os05g22670	LOC_Os04g49580	LOC_Os02g39510	LOC_Os01g43230		LOC_Os08g44620	LOC_Os02g01280	LOC_Os03g24060	LOC_Os04g31120	LOC_Os01g66240	LOC_Os05g24550
LOC_Os07g38990	LOC_Os01g57735	LOC_Os10g40720	LOC_Os01g39020	LOC_Os01g03340	LOC_Os01g65220		LOC_Os05g40530	LOC_Os01g10640	LOC_Os11g29500	LOC_Os01g57480	LOC_Os03g08070	LOC_Os12g07874
LOC_Os03g64010	LOC_Os09g28500	LOC_Os10g33910	LOC_Os06g09880	LOC_Os02g36360	LOC_Os02g44330		LOC_Os04g44810	LOC_Os02g32110	LOC_Os09g22210	LOC_Os01g19750	LOC_Os03g06710	LOC_Os01g22249
LOC_Os03g62670	LOC_Os01g69100	LOC_Os06g47350	LOC_Os02g39200	LOC_Os03g48300	LOC_Os08g41080		LOC_Os06g49020	LOC_Os01g05150	LOC_Os11g02464	LOC_Os06g15110	LOC_Os01g47570	LOC_Os05g45570
LOC_Os02g55380	LOC_Os10g03910	LOC_Os12g32992	LOC_Os01g71300	LOC_Os07g02140	LOC_Os01g45700		LOC_Os05g50930	LOC_Os01g29180	LOC_Os06g39912	LOC_Os12g41810	LOC_Os12g08810	LOC_Os01g43040
LOC_Os02g57650	LOC_Os03g04490	LOC_Os01g72940	LOC_Os08g10300	LOC_Os05g41000	LOC_Os01g57560		LOC_Os03g08790	novel.287	LOC_Os08g33880	LOC_Os07g12510	LOC_Os05g45330	LOC_Os07g14090
LOC_Os07g37580	LOC_Os01g57420	novel.597	LOC_Os01g06600	LOC_Os08g34010	LOC_Os02g58120		LOC_Os02g39160	LOC_Os03g17870	LOC_Os01g02770	LOC_Os07g05440	LOC_Os09g04420	LOC_Os01g45439
novel.2201	LOC_Os12g06020	LOC_Os10g02990	LOC_Os05g43374	LOC_Os03g58820	LOC_Os12g39520		LOC_Os01g47610	LOC_Os07g38630	LOC_Os05g28450	LOC_Os12g42340	LOC_Os10g26640	LOC_Os03g25940
LOC_Os02g25780	LOC_Os11g44590	LOC_Os11g08020	LOC_Os08g12760	LOC_Os09g34990	LOC_Os03g60340		LOC_Os08g19210	LOC_Os02g06930	LOC_Os09g17930	LOC_Os06g43350	LOC_Os01g51190	LOC_Os03g56590
LOC_Os05g25194	LOC_Os05g23740	LOC_Os03g43524	LOC_Os03g09110	LOC_Os11g44810	LOC_Os02g09910		LOC_Os02g04640	LOC_Os03g56070	LOC_Os08g01830	LOC_Os02g32610	novel.557	LOC_Os05g11064
LOC_Os09g08390	LOC_Os02g52040	LOC_Os05g45210	LOC_Os10g28630	LOC_Os07g47590	LOC_Os07g19210		LOC_Os08g13350	LOC_Os04g37570	LOC_Os02g09470	LOC_Os03g50490	LOC_Os01g53750	LOC_Os08g34500
LOC_Os09g14450	LOC_Os08g04810	LOC_Os01g52140	LOC_Os03g05320	LOC_Os08g14770	LOC_Os01g63780		LOC_Os11g37740	LOC_Os05g07880	LOC_Os07g37530	LOC_Os11g04010	LOC_Os11g16310	LOC_Os06g01640
LOC_Os05g39690	LOC_Os02g54780	LOC_Os03g15480	novel.1091	LOC_Os12g41490	LOC_Os03g43850		LOC_Os04g01520	LOC_Os12g08130	LOC_Os04g51780	LOC_Os03g56930	LOC_Os08g31100	LOC_Os07g04190
LOC_Os05g46320	LOC_Os03g50960	LOC_Os01g57260	LOC_Os06g30420	LOC_Os09g34330	LOC_Os05g46780		LOC_Os03g22350	LOC_Os04g37590	LOC_Os01g15320	LOC_Os05g03900	LOC_Os04g56760	LOC_Os06g07540
LOC_Os08g39460	LOC_Os03g60130	LOC_Os03g03670	LOC_Os01g62440	LOC_Os07g02460	LOC_Os05g36990		LOC_Os03g61660	LOC_Os12g06270	LOC_Os01g16330	LOC_Os03g04660	LOC_Os04g55930	LOC_Os10g37899
LOC_Os01g68610	LOC_Os06g46880	LOC_Os02g07010	LOC_Os01g04600	LOC_Os03g08140	LOC_Os06g07790		LOC_Os03g11840	LOC_Os04g50176	LOC_Os03g13250	novel.950	LOC_Os08g37060	LOC_Os01g36640
LOC_Os08g23780	LOC_Os02g56010	LOC_Os01g46380	LOC_Os03g39010	LOC_Os06g20040	LOC_Os07g43700		LOC_Os03g56810	LOC_Os03g52430	LOC_Os05g26194	LOC_Os03g29150	LOC_Os03g14040	LOC_Os01g54030
LOC_Os11g29870	LOC_Os05g40630	LOC_Os02g19950	LOC_Os02g05700	LOC_Os04g36890	LOC_Os08g45190		LOC_Os01g12400	LOC_Os01g62760	LOC_Os09g02530	novel.2005	LOC_Os03g38540	LOC_Os01g51570
LOC_Os01g13080	LOC_Os04g39100	LOC_Os02g01290	LOC_Os11g26890	LOC_Os09g14520	LOC_Os05g25260		LOC_Os11g06980	LOC_Os03g11840	LOC_Os04g41280	LOC_Os06g31390	LOC_Os07g02540	LOC_Os07g07094
LOC_Os03g24060	LOC_Os02g50230	LOC_Os10g39930	LOC_Os11g09280	LOC_Os03g50480	LOC_Os09g13940		LOC_Os06g48570	LOC_Os10g34340	LOC_Os10g40510	LOC_Os01g59510	LOC_Os02g28310	LOC_Os05g22940
LOC_Os03g50490	LOC_Os04g27430	LOC_Os03g15270	LOC_Os11g02850	LOC_Os03g21720	LOC_Os05g32180		LOC_Os01g34020	LOC_Os03g19500	LOC_Os08g02030	LOC_Os07g01560	LOC_Os09g28060	LOC_Os04g20164
LOC_Os05g23860	LOC_Os09g28520	LOC_Os05g43560	LOC_Os03g01365	LOC_Os03g26490	LOC_Os02g02050		LOC_Os05g43470	LOC_Os10g41820	LOC_Os11g42510	LOC_Os03g22990	LOC_Os05g05040	LOC_Os01g18800
LOC_Os01g60730	LOC_Os06g50180	LOC_Os01g61080	LOC_Os02g38680	LOC_Os02g39884	LOC_Os03g11230		LOC_Os02g42640	LOC_Os01g60600	LOC_Os03g42070	LOC_Os03g16870	LOC_Os03g40310	LOC_Os03g13760
LOC_Os09g34250	LOC_Os01g48290	LOC_Os11g33320	LOC_Os02g13290	LOC_Os01g40860	LOC_Os02g45225		LOC_Os02g50840	LOC_Os08g42550	novel.2238	LOC_Os02g13100	LOC_Os01g33615	LOC_Os03g63150
LOC_Os01g11600	LOC_Os07g26690	LOC_Os06g05424	LOC_Os02g19150	LOC_Os10g35730	LOC_Os03g02330		LOC_Os08g45010	LOC_Os01g56570	LOC_Os06g49970	LOC_Os11g04480	novel.1130	LOC_Os12g22970
LOC_Os03g39407	LOC_Os06g49880	LOC_Os04g27190	LOC_Os03g07780	LOC_Os08g06040	LOC_Os06g29804		LOC_Os06g44010	LOC_Os02g50799	LOC_Os01g47580	LOC_Os02g04680	LOC_Os07g43820	LOC_Os01g51230
LOC_Os08g04500	LOC_Os09g32968	LOC_Os01g05830	LOC_Os05g14270	LOC_Os02g02460	LOC_Os01g05670		LOC_Os02g07260	LOC_Os04g46400	LOC_Os06g14420	LOC_Os02g38980	LOC_Os05g33030	LOC_Os01g42770
LOC_Os01g70080	novel.777	LOC_Os02g02920	LOC_Os10g38080	LOC_Os04g32590	LOC_Os07g09800		LOC_Os01g07410	LOC_Os01g29330	LOC_Os06g41120	LOC_Os10g22070	LOC_Os10g14920	LOC_Os08g36150
novel.1705	LOC_Os05g39770	LOC_Os12g01744	LOC_Os01g38980	LOC_Os07g47840	LOC_Os01g02870		LOC_Os01g48810	LOC_Os01g57420	LOC_Os05g33140	LOC_Os03g22634	LOC_Os08g16120	LOC_Os01g43680
LOC_Os07g42700	LOC_Os10g40120	LOC_Os04g08450	LOC_Os02g10830	LOC_Os06g11640	LOC_Os06g45660		LOC_Os08g32980	LOC_Os03g17790	LOC_Os01g50840	LOC_Os03g58610	LOC_Os03g19240	LOC_Os04g57180
LOC_Os07g43720	LOC_Os01g23630	LOC_Os09g22510	LOC_Os01g10350	LOC_Os05g09400	LOC_Os10g26670		LOC_Os02g54820	LOC_Os02g11110	LOC_Os01g09280	LOC_Os02g30490	LOC_Os04g32010	LOC_Os03g62480
novel.2398	LOC_Os08g02140	LOC_Os05g37950	LOC_Os05g01570	LOC_Os02g33600	LOC_Os09g38400		LOC_Os12g09550	LOC_Os09g35700	LOC_Os08g10470	LOC_Os04g32840	LOC_Os10g25230	LOC_Os03g45260
LOC_Os06g09540	LOC_Os05g46780	LOC_Os08g06430	LOC_Os08g36020	LOC_Os02g53110	LOC_Os10g35040		LOC_Os10g15310	LOC_Os01g42690	novel.2120	LOC_Os09g32890	LOC_Os01g66610	LOC_Os02g16620
LOC_Os05g35290	LOC_Os05g45320	LOC_Os04g51980	LOC_Os02g39880	LOC_Os10g37770	novel.1591		LOC_Os08g03290	LOC_Os11g31940	LOC_Os09g16280	LOC_Os09g04420	LOC_Os02g24205	LOC_Os02g35830
LOC_Os07g35660	LOC_Os07g05620	LOC_Os05g39350	LOC_Os11g26390	LOC_Os08g43300	LOC_Os03g18470		LOC_Os03g55870	LOC_Os06g07600	LOC_Os02g05199	LOC_Os05g09724	LOC_Os01g53710	novel.1376
novel.1337	LOC_Os10g25450	LOC_Os06g11400	LOC_Os10g23204	LOC_Os01g46820	LOC_Os03g20840		LOC_Os12g38180	novel.890	LOC_Os02g06410	LOC_Os01g49370	novel.672	LOC_Os06g40510
LOC_Os12g37860	LOC_Os04g43820	LOC_Os06g46250	LOC_Os04g55510	LOC_Os10g41650	LOC_Os11g05640		novel.1920	LOC_Os03g55140	LOC_Os06g09130	LOC_Os04g05580	LOC_Os05g48416	LOC_Os08g03610
LOC_Os02g09340	LOC_Os03g55870	LOC_Os09g10201	LOC_Os03g03390	LOC_Os11g02450	LOC_Os01g09020		LOC_Os10g22560	LOC_Os02g43820	LOC_Os07g48450	LOC_Os07g36140	LOC_Os07g26400	LOC_Os12g31850
LOC_Os09g37540	LOC_Os02g55600	LOC_Os04g34976	LOC_Os02g07690	LOC_Os12g40830	LOC_Os12g02980		LOC_Os02g35070	LOC_Os04g57200	LOC_Os05g38420	LOC_Os04g59120	LOC_Os01g16124	novel.812
LOC_Os07g38530	LOC_Os03g22790	LOC_Os01g11110	LOC_Os08g37456	LOC_Os03g09270	LOC_Os04g37650		LOC_Os06g16640	LOC_Os04g41860	LOC_Os06g16190	novel.96	LOC_Os05g26140	LOC_Os03g48450
LOC_Os07g44940	novel.1864	novel.2325	LOC_Os03g15690	LOC_Os02g49800	LOC_Os02g41780		LOC_Os05g15510	LOC_Os02g49610	LOC_Os08g39370	LOC_Os12g12360	LOC_Os04g19740	LOC_Os01g67054
LOC_Os06g01190	LOC_Os10g40770	LOC_Os04g53360	LOC_Os04g54840	LOC_Os02g17390	LOC_Os11g34160		LOC_Os03g63040	novel.950	LOC_Os09g29390	LOC_Os04g43910	LOC_Os03g44520	LOC_Os07g11300
LOC_Os01g02560	LOC_Os10g37210	LOC_Os02g09650	LOC_Os04g56760	LOC_Os02g09590	LOC_Os11g02250		LOC_Os07g08420	LOC_Os04g55770	LOC_Os12g37920	LOC_Os04g08190	LOC_Os09g31170	LOC_Os05g14440
LOC_Os01g06230	LOC_Os03g20440	LOC_Os05g14270	LOC_Os02g51710	LOC_Os08g01360	LOC_Os03g03790		LOC_Os03g58940	LOC_Os01g64120	LOC_Os06g13580	LOC_Os01g56460	LOC_Os05g03910	LOC_Os11g08980
LOC_Os02g08500	LOC_Os09g21180	LOC_Os03g30570	LOC_Os12g06010	LOC_Os01g42380	LOC_Os04g43290		LOC_Os07g48090	LOC_Os08g17400	LOC_Os01g58870	novel.22	LOC_Os02g57410	LOC_Os01g12190
LOC_Os09g04440	LOC_Os02g10290	LOC_Os02g27310	LOC_Os05g37820	LOC_Os01g09010	LOC_Os03g17590		LOC_Os01g36630	LOC_Os02g28220	LOC_Os10g40620	LOC_Os07g48500	LOC_Os08g03520	LOC_Os03g53020
LOC_Os01g26130	LOC_Os04g38970	LOC_Os05g48240	LOC_Os01g45750	LOC_Os12g43640	LOC_Os01g23680		LOC_Os11g36160	LOC_Os02g04720	novel.2481	LOC_Os02g49520	LOC_Os01g73450	LOC_Os03g56390
LOC_Os05g05690	LOC_Os08g38880	novel.1355	LOC_Os06g30370	LOC_Os10g25430	LOC_Os03g56310		LOC_Os09g36120	LOC_Os02g04130	LOC_Os03g43860	LOC_Os10g39470	LOC_Os04g26870	LOC_Os08g12630
LOC_Os03g59400	LOC_Os06g05400	LOC_Os05g33400	LOC_Os05g02310	LOC_Os10g34540	LOC_Os01g45030		LOC_Os01g63820	LOC_Os09g23620	LOC_Os11g04400	LOC_Os06g24711	LOC_Os03g31300	LOC_Os03g08790
LOC_Os02g14170	LOC_Os01g36070	LOC_Os02g28830	LOC_Os12g39100	LOC_Os03g40920	LOC_Os03g18420		LOC_Os03g12850	LOC_Os05g34770	LOC_Os04g39840	LOC_Os09g11650	LOC_Os02g06300	LOC_Os03g53520
novel.2066	LOC_Os09g28180	LOC_Os05g30250	LOC_Os04g43130	LOC_Os07g02090	LOC_Os01g63540		LOC_Os02g35010	LOC_Os05g03740	LOC_Os01g40070	LOC_Os03g09220	LOC_Os01g50420	LOC_Os09g09690
LOC_Os06g18010	LOC_Os01g12660	LOC_Os07g44850	LOC_Os02g58510	novel.1378	LOC_Os02g56160		LOC_Os05g31020	LOC_Os05g04150	LOC_Os01g64130	LOC_Os02g21190	LOC_Os11g34390	LOC_Os12g05660
novel.1074	LOC_Os05g41890	novel.1442	LOC_Os05g38370	LOC_Os07g23900	LOC_Os05g37060		LOC_Os12g38140	LOC_Os03g17690	LOC_Os04g05580	LOC_Os05g41530	LOC_Os05g12640	LOC_Os10g37600
LOC_Os11g43520	LOC_Os04g37730	LOC_Os04g56110	LOC_Os06g47800	LOC_Os12g40300	LOC_Os03g54220		LOC_Os03g44250	LOC_Os01g17050	LOC_Os06g42660	LOC_Os01g33615	LOC_Os03g55920	novel.1731
LOC_Os04g16160	LOC_Os06g33700	LOC_Os05g03000	LOC_Os09g14400	LOC_Os07g24400	LOC_Os04g42870		LOC_Os08g41880	LOC_Os08g30820	LOC_Os02g27400	LOC_Os01g53640	LOC_Os07g04180	LOC_Os01g10850
LOC_Os06g49640	LOC_Os03g33090	LOC_Os03g15000	LOC_Os09g33470	LOC_Os12g40750	LOC_Os08g09930		LOC_Os05g25920	LOC_Os09g11440	LOC_Os06g46670	LOC_Os06g08564	LOC_Os07g44140	LOC_Os06g14190
LOC_Os03g17310	LOC_Os01g20160	LOC_Os06g13680	LOC_Os10g33240	LOC_Os05g23880	LOC_Os05g35290		LOC_Os03g57640	LOC_Os06g15820	LOC_Os03g51210	LOC_Os01g10400	LOC_Os01g44390	LOC_Os07g19540
LOC_Os05g50350	LOC_Os01g70080	LOC_Os01g12810	LOC_Os07g39300	LOC_Os03g21530	LOC_Os09g14600		LOC_Os03g07180	LOC_Os07g33270	LOC_Os02g49310	LOC_Os11g38890	LOC_Os01g58620	LOC_Os03g10750
novel.1241	LOC_Os02g14900	LOC_Os06g20920	LOC_Os04g12499	LOC_Os02g04010	LOC_Os06g39690		LOC_Os09g23620	LOC_Os12g14440	LOC_Os09g09690	LOC_Os04g51030	LOC_Os01g02870	LOC_Os01g15640
LOC_Os04g01590	LOC_Os01g63180	LOC_Os06g36360	LOC_Os07g47250	LOC_Os07g10490	LOC_Os08g16559		LOC_Os03g06680	novel.2066	LOC_Os02g02524	LOC_Os01g61470	LOC_Os01g43750	LOC_Os06g43800
LOC_Os03g07170	LOC_Os03g03920	LOC_Os02g53270	LOC_Os06g09320	LOC_Os07g42834	LOC_Os01g61120		LOC_Os03g61740	LOC_Os08g24310	LOC_Os05g04640	LOC_Os03g45730	LOC_Os08g40790	LOC_Os05g09410
LOC_Os09g00999	LOC_Os11g42360	LOC_Os04g47080	LOC_Os05g07950	LOC_Os06g08860	LOC_Os04g47020		LOC_Os12g43930	LOC_Os01g22900	LOC_Os03g35849	LOC_Os01g38490	LOC_Os08g31810	LOC_Os03g36960
LOC_Os02g44370	LOC_Os11g04520	LOC_Os11g30760	LOC_Os03g60120	LOC_Os06g03676	LOC_Os06g20370		LOC_Os10g33420	LOC_Os02g51280	LOC_Os12g09300	LOC_Os10g39660	LOC_Os11g34700	LOC_Os12g38850
LOC_Os01g22780	LOC_Os04g54230	LOC_Os10g41270	LOC_Os05g48410	LOC_Os07g48229	LOC_Os09g21250		LOC_Os05g41900	LOC_Os05g29050	LOC_Os03g02780	LOC_Os01g56870	LOC_Os10g04429	LOC_Os01g47080
LOC_Os02g41520	LOC_Os03g50280	LOC_Os12g32950	LOC_Os01g22010	LOC_Os01g10520	LOC_Os01g62190		LOC_Os12g23514	LOC_Os04g40460	LOC_Os09g38920	novel.1778	LOC_Os09g29950	LOC_Os11g01590
LOC_Os02g01020	LOC_Os09g38370	LOC_Os04g20280	LOC_Os08g38400	LOC_Os02g40664	LOC_Os03g22730		LOC_Os07g44250	LOC_Os06g03630	LOC_Os07g33310	novel.128	LOC_Os11g29230	LOC_Os01g37930
LOC_Os02g41580	LOC_Os08g04630	LOC_Os11g02250	LOC_Os02g35190	LOC_Os10g28600	LOC_Os01g40310		LOC_Os05g40010	LOC_Os08g36740	LOC_Os01g01670	LOC_Os10g19970	LOC_Os08g27090	LOC_Os11g37510
LOC_Os04g57300	LOC_Os02g47650	LOC_Os01g43270	LOC_Os03g13850	LOC_Os05g28980	LOC_Os08g32120		LOC_Os08g43090	LOC_Os01g44120	LOC_Os01g45640	LOC_Os03g20380	novel.2474	LOC_Os02g16310
LOC_Os05g34510	LOC_Os03g35920	LOC_Os03g02980	novel.136	LOC_Os12g32380	LOC_Os08g08830		LOC_Os03g06250	LOC_Os04g46160	LOC_Os12g40180	LOC_Os03g18140	LOC_Os03g59550	LOC_Os09g14520
LOC_Os08g26870	LOC_Os03g30950	LOC_Os02g07720	LOC_Os05g01530	LOC_Os06g36560	LOC_Os04g38830		LOC_Os12g02570	LOC_Os07g46920	LOC_Os07g04930	LOC_Os01g37690	LOC_Os08g02450	LOC_Os01g29820
LOC_Os01g10610	LOC_Os01g08250	LOC_Os01g01150	LOC_Os09g24710	LOC_Os03g58040	LOC_Os12g12880		LOC_Os09g16910	LOC_Os11g29710	LOC_Os01g47190	LOC_Os05g34530	novel.2443	LOC_Os06g07600
LOC_Os10g36180	LOC_Os01g29430	LOC_Os09g29080	LOC_Os02g12350	LOC_Os05g43560	LOC_Os05g33620		LOC_Os01g68770	LOC_Os06g06802	LOC_Os09g11005	LOC_Os02g11740	LOC_Os03g36960	LOC_Os02g54780
LOC_Os05g22894	LOC_Os02g29464	LOC_Os06g03540	LOC_Os10g41520	LOC_Os03g62490	LOC_Os01g25560		LOC_Os01g03820	LOC_Os02g05820	LOC_Os02g22130	LOC_Os11g17504	LOC_Os10g36370	LOC_Os08g39560
LOC_Os10g20860	LOC_Os01g71000	LOC_Os02g04610	LOC_Os03g06730	LOC_Os02g38010	LOC_Os04g33070		LOC_Os01g04750	LOC_Os01g43480	LOC_Os06g16300	LOC_Os09g02180	LOC_Os03g38960	LOC_Os02g49060
LOC_Os12g02540	LOC_Os08g34800	LOC_Os08g42370	LOC_Os10g34750	LOC_Os01g20030	LOC_Os03g43360		LOC_Os02g12810	LOC_Os01g15640	LOC_Os02g38340	LOC_Os04g45220	LOC_Os03g59225	LOC_Os09g24990
LOC_Os05g41000	LOC_Os01g09220	LOC_Os05g08420	LOC_Os03g53170	LOC_Os04g57830	LOC_Os03g56370		LOC_Os03g37470	LOC_Os03g59160	LOC_Os05g48390	LOC_Os05g41370	LOC_Os01g50300	LOC_Os02g52990
LOC_Os07g40620	LOC_Os07g14310	LOC_Os11g01360	LOC_Os08g34740	LOC_Os11g09684	LOC_Os11g10870		LOC_Os05g28630	LOC_Os11g42790	LOC_Os09g27960	LOC_Os01g70830	LOC_Os03g45720	LOC_Os12g04500
LOC_Os08g11150	LOC_Os02g04130	LOC_Os05g08960	LOC_Os03g06000	LOC_Os05g33380	LOC_Os03g51010		novel.1413	LOC_Os02g37300	LOC_Os03g55630	LOC_Os06g48560	novel.1680	LOC_Os01g53640
LOC_Os06g39050	LOC_Os04g21190	LOC_Os01g12280	LOC_Os03g14690	LOC_Os02g21340	LOC_Os10g26920		LOC_Os10g26540	LOC_Os01g46970	LOC_Os10g16640	LOC_Os02g34990	LOC_Os05g43470	LOC_Os01g21410
LOC_Os09g11460	LOC_Os01g10640	LOC_Os01g09010	LOC_Os01g18280	LOC_Os03g13010	LOC_Os01g43720		LOC_Os04g55560	LOC_Os10g39870	LOC_Os09g39290	LOC_Os05g26630	LOC_Os02g58450	LOC_Os06g38320
LOC_Os06g08740	LOC_Os03g19270	LOC_Os04g52380	LOC_Os11g26750	LOC_Os04g42260	LOC_Os01g70860		LOC_Os07g29794	LOC_Os12g07030	LOC_Os02g12480	LOC_Os07g08390	LOC_Os08g38900	LOC_Os05g51130
LOC_Os01g67630	LOC_Os04g45270	LOC_Os07g38130	LOC_Os02g49570	LOC_Os06g02130	LOC_Os05g01006		LOC_Os07g47750	LOC_Os03g63330	LOC_Os04g45810	LOC_Os03g43430	LOC_Os09g38420	LOC_Os06g39760
LOC_Os12g34460	LOC_Os02g38050	LOC_Os04g31610	LOC_Os05g03540	LOC_Os01g51540	LOC_Os06g11290		LOC_Os02g47580	LOC_Os08g07020	LOC_Os02g50000	LOC_Os01g01160	LOC_Os08g09610	LOC_Os01g46580
LOC_Os01g65650	LOC_Os07g46700	LOC_Os03g06490	LOC_Os03g01140	LOC_Os04g42200	LOC_Os10g32300		LOC_Os06g05130	LOC_Os03g07880	LOC_Os07g48980	LOC_Os08g39820	LOC_Os07g10350	LOC_Os10g39840
LOC_Os04g36820	LOC_Os05g37950	LOC_Os03g47800	LOC_Os08g14440	LOC_Os05g51620	LOC_Os04g31710		LOC_Os07g33480	LOC_Os04g31760	novel.198	LOC_Os03g37411	LOC_Os05g41890	LOC_Os03g56930
LOC_Os10g08319	LOC_Os05g03920	LOC_Os07g41360	LOC_Os10g28020	LOC_Os08g27840	LOC_Os10g09440		LOC_Os07g43970	LOC_Os06g40090	LOC_Os08g32920	LOC_Os07g13520	LOC_Os11g06770	novel.366
LOC_Os09g27860	LOC_Os02g21260	LOC_Os04g57440	LOC_Os02g48110	LOC_Os05g28200	LOC_Os04g56710		LOC_Os11g07911	LOC_Os11g04400	LOC_Os02g36380	LOC_Os01g58620	LOC_Os10g06600	LOC_Os02g52790
LOC_Os06g38970	LOC_Os02g03620	LOC_Os05g46490	LOC_Os10g18090	LOC_Os07g36470	LOC_Os03g61360		LOC_Os11g42960	LOC_Os07g28850	LOC_Os09g16995	LOC_Os01g66010	novel.2012	LOC_Os02g12650
LOC_Os12g39400	novel.1899	LOC_Os01g25600	LOC_Os04g44210	LOC_Os03g56950	LOC_Os05g12320		LOC_Os07g23810	LOC_Os02g48184	LOC_Os11g20020	LOC_Os04g37980	LOC_Os01g64380	LOC_Os03g25990
LOC_Os08g09720	LOC_Os12g05120	LOC_Os05g28740	LOC_Os05g43680	LOC_Os01g66330	LOC_Os04g38680		LOC_Os03g16480	LOC_Os01g04210	LOC_Os11g02400	LOC_Os10g37760	LOC_Os12g39780	LOC_Os07g35810
LOC_Os04g43400	LOC_Os11g14070	LOC_Os09g02729	LOC_Os03g03720	LOC_Os03g63420	LOC_Os03g57140		LOC_Os03g18880	LOC_Os01g49370	LOC_Os07g38470	LOC_Os01g53750	LOC_Os07g15040	LOC_Os10g35210
novel.2155	LOC_Os02g02970	LOC_Os04g44820	LOC_Os02g39160	LOC_Os03g01016	LOC_Os03g58840		LOC_Os02g07720	LOC_Os05g46460	LOC_Os03g51520	LOC_Os12g39180	LOC_Os10g38940	LOC_Os12g25490
LOC_Os10g38890	LOC_Os02g42350	LOC_Os06g17440	LOC_Os09g13920	LOC_Os01g67120	LOC_Os05g08480		LOC_Os04g45080	LOC_Os04g45940	LOC_Os05g02060	LOC_Os04g40990	LOC_Os11g03390	LOC_Os05g10625
LOC_Os01g73800	LOC_Os03g42810	novel.1233	LOC_Os05g23470	LOC_Os04g33640	LOC_Os06g40510		LOC_Os12g32992	ChrSy.fgenesh.gene.37	LOC_Os04g48484	LOC_Os10g42390	LOC_Os02g15750	LOC_Os09g33480
LOC_Os01g58459	LOC_Os05g30140	LOC_Os01g14840	LOC_Os12g09300	LOC_Os07g47640	LOC_Os05g04070		LOC_Os04g56740	LOC_Os05g38860	LOC_Os01g53750	LOC_Os03g15270	LOC_Os02g12380	LOC_Os05g46750
LOC_Os01g33040	LOC_Os08g44850	LOC_Os06g06900	LOC_Os09g37480	LOC_Os02g10990	LOC_Os08g44250		LOC_Os04g36620	LOC_Os01g62810	LOC_Os02g43330	LOC_Os01g14840	LOC_Os02g17390	LOC_Os06g13680
LOC_Os05g02530	LOC_Os03g24040	LOC_Os07g46460	LOC_Os07g44730	LOC_Os02g03840	LOC_Os05g32220		LOC_Os05g44380	LOC_Os02g50600	LOC_Os10g39770	LOC_Os12g22110	LOC_Os12g38770	LOC_Os05g07210
LOC_Os06g05424	LOC_Os04g57840	LOC_Os02g30624	LOC_Os02g49520	LOC_Os01g01160	LOC_Os03g56800		LOC_Os10g35436	LOC_Os05g46760	LOC_Os06g05740	LOC_Os03g02420	LOC_Os01g65210	LOC_Os02g02960
LOC_Os09g39020	novel.387	LOC_Os04g40460	LOC_Os04g46990	LOC_Os04g37770	LOC_Os07g06800		LOC_Os06g49430	LOC_Os01g53790	LOC_Os01g19390	LOC_Os04g32580	LOC_Os04g40570	novel.888
LOC_Os02g14440	LOC_Os03g59160	LOC_Os04g37570	LOC_Os06g33370	LOC_Os08g43960	LOC_Os01g50420		LOC_Os03g60380	LOC_Os09g19970	LOC_Os12g40780	LOC_Os06g21369	LOC_Os12g15060	LOC_Os12g34010
LOC_Os02g56040	LOC_Os04g06280	LOC_Os01g47070	LOC_Os05g30970	novel.188	LOC_Os04g38410		LOC_Os02g39010	LOC_Os02g14850	novel.1250	LOC_Os07g31430	LOC_Os11g07040	LOC_Os06g39875
LOC_Os03g46440	LOC_Os01g64330	LOC_Os01g40760	LOC_Os05g36970	LOC_Os04g44210	LOC_Os12g44390		LOC_Os05g06700	LOC_Os12g41500	LOC_Os07g08140	LOC_Os05g33630	LOC_Os12g02970	LOC_Os01g66850
LOC_Os05g42000	LOC_Os09g01640	LOC_Os12g38490	LOC_Os02g51070	LOC_Os02g50630	LOC_Os01g44040		LOC_Os05g47680	LOC_Os06g13070	LOC_Os02g51000	LOC_Os07g27970	LOC_Os01g58010	LOC_Os03g54000
LOC_Os12g04924	LOC_Os02g08440	LOC_Os03g03770	LOC_Os01g22520	LOC_Os08g43160	LOC_Os05g39380		LOC_Os07g37400	LOC_Os03g53540	LOC_Os03g18640	LOC_Os12g31850	LOC_Os01g48640	LOC_Os04g33050
LOC_Os05g28090	LOC_Os05g09280	LOC_Os04g31710	LOC_Os01g68080	LOC_Os09g24690	LOC_Os12g17090		LOC_Os12g43550	LOC_Os04g44530	LOC_Os07g48690	LOC_Os01g69200	novel.1927	LOC_Os07g01090
LOC_Os10g13810	LOC_Os03g08830	LOC_Os03g57340	LOC_Os02g48640	LOC_Os11g09020	LOC_Os03g38120		LOC_Os07g45170	LOC_Os06g45610	LOC_Os02g31874	LOC_Os04g02120	LOC_Os05g50560	LOC_Os01g50622
LOC_Os07g02150	LOC_Os05g44910	LOC_Os10g35660	LOC_Os01g11670	LOC_Os03g01020	LOC_Os05g30140		LOC_Os04g52090	LOC_Os02g34940	LOC_Os05g48870	LOC_Os03g29770	LOC_Os07g29310	LOC_Os02g20970
LOC_Os09g03200	LOC_Os01g58010	LOC_Os05g49380	LOC_Os05g09410	LOC_Os05g03150	LOC_Os07g01660		LOC_Os07g07410	LOC_Os06g38294	LOC_Os05g33820	LOC_Os10g42620	LOC_Os02g09640	LOC_Os09g07930
LOC_Os08g25690	LOC_Os01g62760	LOC_Os03g61720	LOC_Os02g45070	LOC_Os02g37920	LOC_Os02g42230		LOC_Os01g72290	LOC_Os11g02290	LOC_Os03g16600	LOC_Os01g54680	LOC_Os02g55170	LOC_Os04g49890
LOC_Os06g09830	LOC_Os05g09520	LOC_Os10g21560	LOC_Os03g16440	LOC_Os03g14510	LOC_Os07g38110		LOC_Os02g47170	LOC_Os11g39010	LOC_Os10g41060	LOC_Os05g01310	LOC_Os04g10924	LOC_Os01g14926
LOC_Os06g46740	LOC_Os12g36640	LOC_Os02g31030	LOC_Os09g39260	LOC_Os02g43370	LOC_Os05g06890		LOC_Os10g37420	LOC_Os01g57960	LOC_Os04g48830	LOC_Os08g34390	LOC_Os01g68160	LOC_Os02g09900
LOC_Os08g01350	LOC_Os08g24770	LOC_Os03g27120	LOC_Os11g43140	LOC_Os11g34700	LOC_Os06g46940		LOC_Os07g08729	LOC_Os06g45570	LOC_Os04g33050	LOC_Os04g09840	LOC_Os12g17090	LOC_Os02g09670
LOC_Os06g05440	LOC_Os08g41110	LOC_Os04g52260	LOC_Os11g40090	LOC_Os09g09320	LOC_Os03g12414		LOC_Os10g41950	LOC_Os10g26150	novel.1072	LOC_Os02g13190	LOC_Os10g13850	LOC_Os06g04590
LOC_Os08g01430	LOC_Os01g64870	LOC_Os04g32340	LOC_Os07g16810	LOC_Os03g24020	LOC_Os12g38810		LOC_Os11g05980	LOC_Os09g14680	LOC_Os05g40010	LOC_Os02g10490	LOC_Os04g39910	LOC_Os01g71630
LOC_Os07g27780	LOC_Os09g03180	LOC_Os08g40940	LOC_Os08g09910	novel.1550	novel.248		LOC_Os12g27520	LOC_Os08g37950	LOC_Os03g57920	LOC_Os08g03570	LOC_Os11g04860	LOC_Os08g02460
LOC_Os01g12210	ChrSy.fgenesh.gene.86	LOC_Os07g32880	LOC_Os03g23010	LOC_Os02g28810	LOC_Os02g01750		LOC_Os02g52930	LOC_Os04g37430	LOC_Os08g07430	novel.2349	LOC_Os05g32474	LOC_Os01g71350
LOC_Os07g47820	LOC_Os10g39060	LOC_Os09g25690	LOC_Os01g01600	novel.561	LOC_Os05g27870		LOC_Os05g34260	LOC_Os07g37060	LOC_Os06g34730	LOC_Os04g52180	LOC_Os06g04230	novel.1195
LOC_Os01g04120	LOC_Os08g05580	LOC_Os01g69050	novel.1759	LOC_Os03g63950	LOC_Os05g34630		LOC_Os01g41160	novel.1604	LOC_Os09g15770	LOC_Os05g46890	LOC_Os11g34190	LOC_Os01g09280
LOC_Os10g03910	LOC_Os10g21560	LOC_Os03g51960	LOC_Os04g51300	LOC_Os06g45040	LOC_Os01g56870		LOC_Os09g29850	LOC_Os04g51404	LOC_Os07g26410	LOC_Os12g29340	LOC_Os10g26730	LOC_Os01g24060
LOC_Os05g03480	LOC_Os03g55670	LOC_Os01g21820	novel.1514	LOC_Os01g14440	LOC_Os01g01190		LOC_Os11g03500	LOC_Os10g22600	LOC_Os04g45080	LOC_Os04g48290	novel.292	LOC_Os06g23440
LOC_Os02g43970	LOC_Os10g14170	LOC_Os05g45540	LOC_Os11g05990	LOC_Os05g35420	LOC_Os01g01115		LOC_Os04g34190	LOC_Os08g29710	LOC_Os07g33270	novel.2401	LOC_Os06g43350	LOC_Os01g34010
LOC_Os11g09940	LOC_Os02g05620	LOC_Os02g11640	LOC_Os02g32990	LOC_Os07g36400	LOC_Os04g31620		LOC_Os03g26480	LOC_Os02g28860	LOC_Os08g12100	novel.1591	LOC_Os06g22390	LOC_Os07g42750
LOC_Os08g29680	LOC_Os02g04340	LOC_Os12g38850	LOC_Os03g51380	LOC_Os07g32570	LOC_Os08g19140		LOC_Os02g14760	LOC_Os03g54230	LOC_Os08g25460	LOC_Os02g53790	LOC_Os03g09270	LOC_Os07g08840
LOC_Os06g10510	LOC_Os11g03900	LOC_Os07g39810	LOC_Os07g27110	LOC_Os07g48980	LOC_Os04g40430		LOC_Os01g65410	LOC_Os08g45110	LOC_Os09g20370	LOC_Os05g32370	LOC_Os02g05250	LOC_Os11g31640
LOC_Os08g43390	LOC_Os01g40070	LOC_Os02g45160	LOC_Os07g49300	LOC_Os05g05860	LOC_Os03g06080		LOC_Os10g38970	LOC_Os01g46980	LOC_Os01g32330	LOC_Os07g15460	LOC_Os07g37620	LOC_Os02g22790
LOC_Os02g56200	LOC_Os01g18090	LOC_Os12g11240	LOC_Os06g15730	LOC_Os01g55950	LOC_Os01g67970		LOC_Os02g51000	LOC_Os10g37660	LOC_Os07g41250	LOC_Os11g24800	LOC_Os12g39640	LOC_Os03g24160
LOC_Os03g61540	LOC_Os02g53470	novel.2384	LOC_Os04g52270	LOC_Os02g20870	LOC_Os07g17330		LOC_Os02g42900	LOC_Os11g01610	LOC_Os08g34960	LOC_Os01g13120	LOC_Os02g06960	LOC_Os07g44440
LOC_Os02g48190	LOC_Os03g01090	LOC_Os03g36110	LOC_Os05g10840	LOC_Os01g36600	LOC_Os06g43430		LOC_Os07g32530	LOC_Os02g37480	LOC_Os02g18810	LOC_Os05g43174	LOC_Os11g44810	LOC_Os07g08170
LOC_Os05g02940	LOC_Os04g29450	LOC_Os08g31470	LOC_Os01g14660	LOC_Os01g01660	LOC_Os03g40110		LOC_Os06g45000	LOC_Os02g28830	LOC_Os01g66020	LOC_Os05g16420	LOC_Os07g38640	LOC_Os07g07340
LOC_Os10g35770	LOC_Os09g28560	LOC_Os04g48750	LOC_Os10g36180	LOC_Os06g19970	LOC_Os04g33990		LOC_Os07g08140	LOC_Os02g33710	LOC_Os03g06700	LOC_Os06g03670	LOC_Os02g49080	LOC_Os06g13050
LOC_Os05g19380	LOC_Os02g02340	LOC_Os01g32460	LOC_Os04g52970	LOC_Os02g39160	LOC_Os03g50440		LOC_Os04g45940	LOC_Os11g44930	LOC_Os06g01195	LOC_Os09g02360	LOC_Os03g17060	LOC_Os12g37590
LOC_Os03g18070	LOC_Os04g10690	LOC_Os10g39936	LOC_Os02g47800	LOC_Os05g50600	LOC_Os02g52360		LOC_Os04g31971	LOC_Os03g15270	LOC_Os03g56850	novel.2077	LOC_Os01g51870	LOC_Os08g39090
LOC_Os10g41060	LOC_Os05g33030	LOC_Os11g41140	LOC_Os07g05024	LOC_Os04g50720	LOC_Os01g02570		LOC_Os03g18200	LOC_Os02g11020	LOC_Os02g33720	LOC_Os01g72230	LOC_Os05g28780	LOC_Os05g39990
LOC_Os09g06560	LOC_Os05g09500	LOC_Os03g25130	LOC_Os02g50220	LOC_Os02g19150	LOC_Os01g50410		LOC_Os02g08500	LOC_Os01g13229	novel.1265	LOC_Os06g15380	LOC_Os11g09160	LOC_Os07g48520
LOC_Os03g62160	LOC_Os04g50176	LOC_Os07g35790	LOC_Os12g31670	LOC_Os10g23180	LOC_Os06g07490		LOC_Os01g50280	LOC_Os10g19970	LOC_Os03g55290	LOC_Os09g19280	LOC_Os11g22170	LOC_Os09g17930
novel.1601	LOC_Os04g58280	LOC_Os06g13870	LOC_Os06g12030	LOC_Os02g47030	LOC_Os12g41810		LOC_Os07g07450	LOC_Os07g48160	LOC_Os12g26480	LOC_Os02g15800	novel.1461	novel.597
LOC_Os07g35790	LOC_Os12g10660	LOC_Os03g50960	LOC_Os05g35290	LOC_Os01g69950	LOC_Os05g44900		LOC_Os01g64350	LOC_Os09g35010	LOC_Os03g12010	LOC_Os07g42714	LOC_Os05g24900	LOC_Os03g17700
LOC_Os03g04680	LOC_Os02g48184	LOC_Os01g72810	LOC_Os08g01370	LOC_Os05g34650	LOC_Os06g36590		LOC_Os09g11250	LOC_Os01g64730	LOC_Os01g08140	LOC_Os05g48900	LOC_Os02g16640	LOC_Os03g14370
LOC_Os09g36990	LOC_Os09g28354	LOC_Os01g01160	LOC_Os02g39630	LOC_Os02g48980	LOC_Os02g43020		LOC_Os02g02970	LOC_Os02g42890	LOC_Os04g56110	LOC_Os03g12360	LOC_Os07g31380	LOC_Os01g20206
novel.1265	LOC_Os05g44350	LOC_Os01g07376	LOC_Os04g32090	LOC_Os08g14580	LOC_Os02g57980		LOC_Os12g34990	LOC_Os12g37939	LOC_Os09g36990	LOC_Os06g02040	LOC_Os01g54240	LOC_Os12g23460
LOC_Os08g39950	LOC_Os02g14480	LOC_Os02g03720	LOC_Os08g41730	LOC_Os08g39150	LOC_Os09g21230		LOC_Os09g24690	novel.2087	LOC_Os08g30540	LOC_Os08g01880	LOC_Os10g25020	LOC_Os06g49640
LOC_Os03g05100	LOC_Os05g02060	LOC_Os01g56100	LOC_Os02g38000	LOC_Os02g58650	LOC_Os10g18450		LOC_Os01g49310	LOC_Os06g42850	LOC_Os01g28680	LOC_Os04g55790	LOC_Os02g34840	LOC_Os06g42800
LOC_Os05g31480	LOC_Os08g32420	LOC_Os08g35160	LOC_Os02g42710	LOC_Os03g49510	LOC_Os01g12870		LOC_Os01g72620	LOC_Os01g33784	LOC_Os02g21340	LOC_Os01g01150	novel.2448	LOC_Os03g29760
LOC_Os02g35220	LOC_Os03g59070	LOC_Os09g01640	LOC_Os03g21620	LOC_Os01g03940	LOC_Os06g40180		LOC_Os05g48840	novel.1240	novel.2213	LOC_Os07g04340	LOC_Os06g26234	LOC_Os04g35910
LOC_Os01g60309	LOC_Os03g51380	LOC_Os02g53330	LOC_Os09g39190	LOC_Os12g07210	LOC_Os04g45490		LOC_Os07g45060	LOC_Os01g54550	LOC_Os06g26340	LOC_Os10g26610	LOC_Os01g72110	LOC_Os06g29844
LOC_Os02g51680	LOC_Os04g49360	LOC_Os10g01134	LOC_Os02g47605	LOC_Os07g36140	LOC_Os12g39400		LOC_Os03g54240	LOC_Os01g74370	LOC_Os08g10310	LOC_Os01g43774	LOC_Os05g14440	LOC_Os05g05480
LOC_Os02g32814	LOC_Os11g01460	LOC_Os03g05750	LOC_Os02g01510	LOC_Os02g10860	LOC_Os03g29410		LOC_Os04g24294	LOC_Os11g08210	LOC_Os05g37800	LOC_Os03g59710	LOC_Os04g58570	LOC_Os12g42520
LOC_Os03g56260	LOC_Os02g01590	LOC_Os04g40380	LOC_Os04g42870	LOC_Os08g42440	LOC_Os03g50230		LOC_Os06g02380	LOC_Os01g67330	LOC_Os10g38970	LOC_Os02g14800	LOC_Os08g01120	LOC_Os09g31454
LOC_Os04g39130	LOC_Os03g07190	LOC_Os01g70860	LOC_Os10g06610	LOC_Os02g37960	LOC_Os10g36860		LOC_Os05g05950	LOC_Os01g17010	LOC_Os08g41820	LOC_Os09g39510	LOC_Os05g35410	LOC_Os08g40790
LOC_Os10g35460	novel.619	LOC_Os04g49670	LOC_Os03g37360	LOC_Os02g52480	LOC_Os06g36080		novel.2238	LOC_Os01g46800	LOC_Os03g55140	LOC_Os10g38000	LOC_Os05g07810	LOC_Os11g29680
LOC_Os10g25290	novel.1722	LOC_Os05g27660	LOC_Os07g41280	LOC_Os01g04580	LOC_Os03g05350		LOC_Os05g44090	LOC_Os03g07400	LOC_Os01g52110	LOC_Os08g15190	LOC_Os05g31740	LOC_Os02g57140
LOC_Os01g47540	LOC_Os04g42910	LOC_Os06g11860	LOC_Os03g02980	LOC_Os03g11550	LOC_Os05g05600		LOC_Os05g49170	LOC_Os01g41780	LOC_Os07g25970	LOC_Os03g57920	LOC_Os08g10310	LOC_Os11g48090
LOC_Os04g52570	LOC_Os01g08680	LOC_Os10g29800	LOC_Os06g06190	LOC_Os01g60790	LOC_Os03g07170		novel.469	LOC_Os10g36200	LOC_Os08g16710	LOC_Os11g30760	LOC_Os07g38900	LOC_Os10g39750
LOC_Os01g67340	LOC_Os06g40704	LOC_Os03g07110	LOC_Os08g44000	LOC_Os08g16740	LOC_Os07g40130		LOC_Os06g37150	LOC_Os10g36950	LOC_Os02g37430	LOC_Os08g02700	LOC_Os09g37949	LOC_Os02g43810
LOC_Os02g50740	LOC_Os07g48350	LOC_Os03g37240	LOC_Os01g64730	LOC_Os09g10750	LOC_Os01g06500		LOC_Os01g71350	LOC_Os01g21420	LOC_Os01g37040	LOC_Os08g03300	LOC_Os10g05230	LOC_Os01g13170
LOC_Os01g48446	LOC_Os03g59180	LOC_Os10g41250	LOC_Os04g41560	LOC_Os01g34350	LOC_Os02g04330		LOC_Os12g05510	LOC_Os05g18850	LOC_Os01g15580	LOC_Os06g38470	LOC_Os02g31074	LOC_Os08g41250
LOC_Os10g39660	LOC_Os01g09270	LOC_Os01g68290	LOC_Os02g04720	LOC_Os03g59700	LOC_Os02g44540		LOC_Os06g34100	LOC_Os12g41510	LOC_Os08g13920	LOC_Os01g63880	LOC_Os07g08880	LOC_Os11g32000
LOC_Os02g04550	LOC_Os03g17790	LOC_Os05g34550	LOC_Os03g46250	LOC_Os02g45920	LOC_Os07g30150		novel.2060	novel.291	LOC_Os04g08740	novel.726	LOC_Os09g37590	LOC_Os09g21360
LOC_Os03g21210	LOC_Os09g26730	LOC_Os04g23830	LOC_Os09g34990	LOC_Os09g39540	LOC_Os01g47400		LOC_Os06g15170	LOC_Os03g04490	LOC_Os08g41890	LOC_Os07g35960	LOC_Os08g34040	LOC_Os06g12649
LOC_Os01g33784	LOC_Os12g36680	LOC_Os06g09330	LOC_Os07g29620	novel.1234	LOC_Os02g54820		LOC_Os03g42520	LOC_Os02g43770	LOC_Os03g01740	LOC_Os02g38010	LOC_Os03g55770	LOC_Os05g46770
LOC_Os01g36220	LOC_Os01g03130	LOC_Os04g44850	LOC_Os03g04710	novel.563	LOC_Os05g38170		LOC_Os11g06800	LOC_Os03g50210	LOC_Os06g19590	LOC_Os04g31710	LOC_Os03g18400	LOC_Os05g41940
LOC_Os10g33290	LOC_Os02g04720	LOC_Os10g39610	LOC_Os02g45054	LOC_Os02g34730	LOC_Os04g41970		LOC_Os01g43560	LOC_Os08g04560	LOC_Os03g05100	LOC_Os01g02710	LOC_Os01g61410	LOC_Os04g44100
LOC_Os05g04870	LOC_Os06g46920	LOC_Os12g33080	LOC_Os02g43700	LOC_Os03g07480	LOC_Os06g29260		LOC_Os03g55890	LOC_Os02g02340	LOC_Os12g12560	LOC_Os01g66440	LOC_Os06g21360	LOC_Os03g14750
LOC_Os02g26390	novel.1828	LOC_Os12g02910	LOC_Os03g19250	LOC_Os01g23620	LOC_Os10g36650		LOC_Os06g45070	LOC_Os01g14840	LOC_Os01g24420	LOC_Os08g03020	LOC_Os06g44460	LOC_Os06g08110
LOC_Os10g35920	LOC_Os01g21120	LOC_Os02g39950	LOC_Os03g29190	LOC_Os01g11960	LOC_Os07g13520		LOC_Os08g30150	LOC_Os05g46620	LOC_Os01g39134	LOC_Os10g12050	LOC_Os07g43260	LOC_Os08g02330
LOC_Os10g39120	LOC_Os08g04560	LOC_Os03g06330	LOC_Os04g54390	LOC_Os01g74250	LOC_Os07g38470		LOC_Os02g55140	LOC_Os01g55040	LOC_Os02g32940	LOC_Os12g10740	novel.2022	LOC_Os10g27340
LOC_Os05g51390	novel.1787	LOC_Os06g50960	LOC_Os02g19530	LOC_Os01g69060	LOC_Os03g04680		LOC_Os03g04680	LOC_Os07g07040	LOC_Os07g04550	LOC_Os04g45110	LOC_Os10g38930	LOC_Os07g48390
LOC_Os12g01449	LOC_Os04g12080	LOC_Os01g42480	LOC_Os04g11440	LOC_Os10g40740	LOC_Os02g58554		LOC_Os09g28370	LOC_Os07g36450	LOC_Os07g36780	LOC_Os03g56950	LOC_Os01g19190	LOC_Os04g32620
LOC_Os07g39270	LOC_Os02g12360	LOC_Os03g18710	LOC_Os10g03550	LOC_Os12g04010	LOC_Os08g17080		LOC_Os08g10150	LOC_Os11g42360	LOC_Os01g33615	LOC_Os01g48810	LOC_Os02g44370	LOC_Os04g51100
LOC_Os03g04050	LOC_Os09g28420	LOC_Os02g02460	LOC_Os06g36220	LOC_Os08g07830	LOC_Os04g05050		LOC_Os03g05290	LOC_Os07g36170	LOC_Os09g34900	LOC_Os05g39520	LOC_Os09g29130	novel.2474
LOC_Os08g44870	LOC_Os12g08210	LOC_Os06g44500	novel.968	LOC_Os04g54440	LOC_Os04g54240		LOC_Os06g16420	LOC_Os12g37690	LOC_Os01g61190	LOC_Os01g37750	LOC_Os12g33165	LOC_Os01g18840
LOC_Os05g37250	LOC_Os04g55150	LOC_Os07g39560	LOC_Os08g01140	LOC_Os10g26660	LOC_Os10g39800		LOC_Os09g37080	LOC_Os02g39155	LOC_Os02g58554	LOC_Os05g08970	LOC_Os01g50080	LOC_Os01g42810
LOC_Os10g36550	LOC_Os12g42910	LOC_Os01g05800	LOC_Os10g07440	LOC_Os09g24620	LOC_Os07g41630		LOC_Os04g57600	LOC_Os08g04060	LOC_Os03g58000	LOC_Os02g09480	LOC_Os01g57930	LOC_Os12g33150
novel.1215	LOC_Os02g51550	LOC_Os08g30810	LOC_Os03g60620	LOC_Os04g42080	LOC_Os01g62770		novel.242	LOC_Os05g44900	LOC_Os02g46420	novel.188	LOC_Os08g44330	LOC_Os05g35140
LOC_Os03g22810	LOC_Os07g36140	LOC_Os03g61800	LOC_Os04g41000	LOC_Os03g19390	LOC_Os08g22149		LOC_Os01g12070	LOC_Os10g38160	LOC_Os09g33910	LOC_Os08g15149	LOC_Os01g43390	LOC_Os09g26890
LOC_Os05g38320	LOC_Os07g09400	LOC_Os08g33810	LOC_Os10g21460	LOC_Os07g46610	LOC_Os09g10950		LOC_Os09g30474	LOC_Os01g13780	LOC_Os05g23120	LOC_Os03g57640	LOC_Os03g31679	LOC_Os08g39140
LOC_Os03g63370	LOC_Os02g50740	LOC_Os06g40050	LOC_Os03g09270	LOC_Os08g35050	LOC_Os08g02460		LOC_Os03g52040	LOC_Os10g28870	LOC_Os02g32840	LOC_Os01g60960	LOC_Os11g24450	LOC_Os10g41980
LOC_Os05g45350	LOC_Os08g30910	LOC_Os05g07050	LOC_Os03g55430	LOC_Os10g35690	LOC_Os05g32500		LOC_Os08g16580	LOC_Os01g59450	novel.1079	LOC_Os08g01350	LOC_Os12g29660	LOC_Os11g27730
LOC_Os04g36859	LOC_Os01g62860	LOC_Os07g28610	LOC_Os01g07376	LOC_Os07g03180	LOC_Os02g12650		LOC_Os01g48290	LOC_Os07g24230	LOC_Os03g55130	LOC_Os02g44090	LOC_Os03g13450	LOC_Os06g08480
LOC_Os03g63470	LOC_Os02g42720	LOC_Os03g61310	LOC_Os03g07180	LOC_Os02g07360	LOC_Os06g16200		LOC_Os05g05930	LOC_Os04g53606	LOC_Os08g01180	LOC_Os05g05390	LOC_Os01g67970	LOC_Os04g39160
LOC_Os01g31810	LOC_Os07g29170	LOC_Os09g36982	LOC_Os04g58990	LOC_Os03g06220	LOC_Os09g32520		LOC_Os07g18250	LOC_Os05g19970	LOC_Os06g19530	LOC_Os02g14500	LOC_Os03g08000	LOC_Os01g05430
LOC_Os06g13050	LOC_Os01g29180	LOC_Os03g14880	LOC_Os01g67970	LOC_Os02g02880	LOC_Os02g41860		LOC_Os01g43500	LOC_Os12g33130	LOC_Os04g57970	LOC_Os03g01140	LOC_Os09g34150	LOC_Os02g01210
novel.1662	novel.970	LOC_Os12g36630	novel.2452	LOC_Os07g37790	LOC_Os10g32570		LOC_Os11g38910	LOC_Os02g47100	LOC_Os04g48290	LOC_Os01g13760	novel.1802	LOC_Os10g33240
LOC_Os09g22510	LOC_Os02g12810	LOC_Os01g11960	LOC_Os01g41810	LOC_Os01g13450	LOC_Os06g11060		novel.573	LOC_Os04g47110	LOC_Os04g43050	LOC_Os07g08420	LOC_Os03g60760	LOC_Os05g14270
LOC_Os08g02640	LOC_Os01g52250	LOC_Os07g27140	LOC_Os04g40590	LOC_Os07g36420	novel.818		LOC_Os03g10050	novel.1756	LOC_Os03g31690	LOC_Os07g46555	novel.1693	LOC_Os03g51920
LOC_Os07g46520	LOC_Os01g32890	LOC_Os02g28310	LOC_Os04g51280	LOC_Os04g34976	LOC_Os03g04260		LOC_Os01g60340	LOC_Os04g42010	LOC_Os05g43970	LOC_Os07g32060	LOC_Os11g25780	novel.2044
LOC_Os07g37730	LOC_Os10g26720	LOC_Os04g36850	LOC_Os07g08120	LOC_Os05g48230	LOC_Os03g46740		LOC_Os03g54130	LOC_Os02g48122	LOC_Os02g31860	LOC_Os05g35440	LOC_Os01g68050	LOC_Os04g52370
LOC_Os08g11450	LOC_Os12g06080	LOC_Os01g03950	LOC_Os04g41140	LOC_Os02g10880	LOC_Os05g41550		LOC_Os03g39860	LOC_Os05g49770	LOC_Os01g07730	LOC_Os11g40160	LOC_Os03g30000	LOC_Os01g60740
LOC_Os02g37020	LOC_Os02g36960	LOC_Os07g03910	novel.28	LOC_Os10g25360	LOC_Os09g23660		LOC_Os12g15520	LOC_Os01g59530	LOC_Os09g37330	LOC_Os03g13460	LOC_Os02g18990	LOC_Os06g11290
LOC_Os02g48820	LOC_Os06g05424	LOC_Os05g32180	LOC_Os02g52930	LOC_Os09g23540	LOC_Os04g41530		LOC_Os01g05694	LOC_Os12g07640	LOC_Os10g42800	LOC_Os04g24600	LOC_Os12g03150	LOC_Os06g34120
[truncated: 13,810 more rows]
