# Supplementary material for: WGCNA Analysis Identifies the Hub Genes Related to Heat Stress in Seedling of Rice (Oryza sativa L.)
Source: Genes (Basel). 2022 Jun 6;13(6):1020. doi: 10.3390/genes13061020 (PMC9222641; doi:10.3390/genes13061020)
Supplement: Supplementary file 1 [file genes-13-01020-s001.zip › Table S2.xlsx]

## Sheet: IR全部差异基因
Supplementary Table S2. The DEGs in both genotypes at all the time points
The DEGs of IR64	The DEGs of Koshihikari
LOC_Os01g01010	LOC_Os01g01010
LOC_Os01g01030	LOC_Os01g01050
LOC_Os01g01040	LOC_Os01g01070
LOC_Os01g01050	LOC_Os01g01090
LOC_Os01g01060	LOC_Os01g01100
LOC_Os01g01070	LOC_Os01g01110
LOC_Os01g01080	LOC_Os01g01115
LOC_Os01g01115	LOC_Os01g01120
LOC_Os01g01120	LOC_Os01g01130
LOC_Os01g01130	LOC_Os01g01150
LOC_Os01g01150	LOC_Os01g01160
LOC_Os01g01160	LOC_Os01g01170
LOC_Os01g01170	LOC_Os01g01190
LOC_Os01g01190	LOC_Os01g01250
LOC_Os01g01270	LOC_Os01g01270
LOC_Os01g01280	LOC_Os01g01295
LOC_Os01g01290	LOC_Os01g01302
LOC_Os01g01295	LOC_Os01g01307
LOC_Os01g01302	LOC_Os01g01312
LOC_Os01g01307	LOC_Os01g01330
LOC_Os01g01312	LOC_Os01g01340
LOC_Os01g01330	LOC_Os01g01350
LOC_Os01g01340	LOC_Os01g01360
LOC_Os01g01350	LOC_Os01g01369
LOC_Os01g01360	LOC_Os01g01390
LOC_Os01g01390	LOC_Os01g01410
LOC_Os01g01400	LOC_Os01g01420
LOC_Os01g01410	LOC_Os01g01450
LOC_Os01g01420	LOC_Os01g01484
LOC_Os01g01450	LOC_Os01g01510
LOC_Os01g01484	LOC_Os01g01600
LOC_Os01g01510	LOC_Os01g01610
LOC_Os01g01520	LOC_Os01g01620
LOC_Os01g01600	LOC_Os01g01640
LOC_Os01g01610	LOC_Os01g01650
LOC_Os01g01620	LOC_Os01g01660
LOC_Os01g01640	LOC_Os01g01670
LOC_Os01g01650	LOC_Os01g01680
LOC_Os01g01660	LOC_Os01g01689
LOC_Os01g01670	LOC_Os01g01700
LOC_Os01g01680	LOC_Os01g01710
LOC_Os01g01689	LOC_Os01g01740
LOC_Os01g01700	LOC_Os01g01790
LOC_Os01g01710	LOC_Os01g01830
LOC_Os01g01720	LOC_Os01g01840
LOC_Os01g01740	LOC_Os01g01870
LOC_Os01g01770	LOC_Os01g01910
LOC_Os01g01790	LOC_Os01g01920
LOC_Os01g01830	LOC_Os01g01930
LOC_Os01g01850	LOC_Os01g01950
LOC_Os01g01870	LOC_Os01g01960
LOC_Os01g01910	LOC_Os01g01970
LOC_Os01g01920	LOC_Os01g01980
LOC_Os01g01925	LOC_Os01g02000
LOC_Os01g01940	LOC_Os01g02010
LOC_Os01g01960	LOC_Os01g02020
LOC_Os01g01970	LOC_Os01g02060
LOC_Os01g01980	LOC_Os01g02080
LOC_Os01g02000	LOC_Os01g02090
LOC_Os01g02010	LOC_Os01g02100
LOC_Os01g02020	LOC_Os01g02139
LOC_Os01g02040	LOC_Os01g02150
LOC_Os01g02050	LOC_Os01g02160
LOC_Os01g02060	LOC_Os01g02170
LOC_Os01g02080	LOC_Os01g02180
LOC_Os01g02090	LOC_Os01g02200
LOC_Os01g02100	LOC_Os01g02290
LOC_Os01g02139	LOC_Os01g02310
LOC_Os01g02150	LOC_Os01g02320
LOC_Os01g02160	LOC_Os01g02350
LOC_Os01g02170	LOC_Os01g02360
LOC_Os01g02190	LOC_Os01g02370
LOC_Os01g02200	LOC_Os01g02390
LOC_Os01g02250	LOC_Os01g02400
LOC_Os01g02290	LOC_Os01g02420
LOC_Os01g02300	LOC_Os01g02470
LOC_Os01g02310	LOC_Os01g02490
LOC_Os01g02370	LOC_Os01g02500
LOC_Os01g02390	LOC_Os01g02550
LOC_Os01g02400	LOC_Os01g02560
LOC_Os01g02410	LOC_Os01g02570
LOC_Os01g02470	LOC_Os01g02580
LOC_Os01g02490	LOC_Os01g02590
LOC_Os01g02500	LOC_Os01g02600
LOC_Os01g02560	LOC_Os01g02660
LOC_Os01g02570	LOC_Os01g02690
LOC_Os01g02580	LOC_Os01g02700
LOC_Os01g02590	LOC_Os01g02710
LOC_Os01g02600	LOC_Os01g02720
LOC_Os01g02610	LOC_Os01g02730
LOC_Os01g02700	LOC_Os01g02740
LOC_Os01g02710	LOC_Os01g02750
LOC_Os01g02720	LOC_Os01g02760
LOC_Os01g02870	LOC_Os01g02770
LOC_Os01g02880	LOC_Os01g02780
LOC_Os01g02884	LOC_Os01g02830
LOC_Os01g02900	LOC_Os01g02840
LOC_Os01g02910	LOC_Os01g02870
LOC_Os01g02920	LOC_Os01g02880
LOC_Os01g02930	LOC_Os01g02884
LOC_Os01g02940	LOC_Os01g02890
LOC_Os01g02960	LOC_Os01g02900
LOC_Os01g03030	LOC_Os01g02920
LOC_Os01g03040	LOC_Os01g02930
LOC_Os01g03050	LOC_Os01g02940
LOC_Os01g03060	LOC_Os01g02960
LOC_Os01g03080	LOC_Os01g03020
LOC_Os01g03110	LOC_Os01g03030
LOC_Os01g03130	LOC_Os01g03040
LOC_Os01g03144	LOC_Os01g03050
LOC_Os01g03160	LOC_Os01g03060
LOC_Os01g03170	LOC_Os01g03080
LOC_Os01g03180	LOC_Os01g03090
LOC_Os01g03190	LOC_Os01g03100
LOC_Os01g03280	LOC_Os01g03110
LOC_Os01g03290	LOC_Os01g03130
LOC_Os01g03300	LOC_Os01g03144
LOC_Os01g03310	LOC_Os01g03170
LOC_Os01g03320	LOC_Os01g03180
LOC_Os01g03330	LOC_Os01g03290
LOC_Os01g03340	LOC_Os01g03310
LOC_Os01g03360	LOC_Os01g03320
LOC_Os01g03390	LOC_Os01g03330
LOC_Os01g03480	LOC_Os01g03340
LOC_Os01g03510	LOC_Os01g03360
LOC_Os01g03520	LOC_Os01g03390
LOC_Os01g03549	LOC_Os01g03490
LOC_Os01g03570	LOC_Os01g03510
LOC_Os01g03620	LOC_Os01g03520
LOC_Os01g03650	LOC_Os01g03549
LOC_Os01g03660	LOC_Os01g03570
LOC_Os01g03690	LOC_Os01g03620
LOC_Os01g03710	LOC_Os01g03650
LOC_Os01g03720	LOC_Os01g03660
LOC_Os01g03730	LOC_Os01g03690
LOC_Os01g03740	LOC_Os01g03710
LOC_Os01g03750	LOC_Os01g03730
LOC_Os01g03760	LOC_Os01g03740
LOC_Os01g03820	LOC_Os01g03750
LOC_Os01g03870	LOC_Os01g03760
LOC_Os01g03914	LOC_Os01g03820
LOC_Os01g03940	LOC_Os01g03870
LOC_Os01g03950	LOC_Os01g03890
LOC_Os01g03980	LOC_Os01g03900
LOC_Os01g04005	LOC_Os01g03914
LOC_Os01g04010	LOC_Os01g03940
LOC_Os01g04020	LOC_Os01g03980
LOC_Os01g04030	LOC_Os01g04005
LOC_Os01g04050	LOC_Os01g04010
LOC_Os01g04090	LOC_Os01g04020
LOC_Os01g04110	LOC_Os01g04030
LOC_Os01g04120	LOC_Os01g04040
LOC_Os01g04130	LOC_Os01g04050
LOC_Os01g04160	LOC_Os01g04080
LOC_Os01g04170	LOC_Os01g04090
LOC_Os01g04190	LOC_Os01g04120
LOC_Os01g04200	LOC_Os01g04130
LOC_Os01g04210	LOC_Os01g04160
LOC_Os01g04220	LOC_Os01g04200
LOC_Os01g04230	LOC_Os01g04210
LOC_Os01g04250	LOC_Os01g04220
LOC_Os01g04280	LOC_Os01g04230
LOC_Os01g04290	LOC_Os01g04260
LOC_Os01g04300	LOC_Os01g04280
LOC_Os01g04324	LOC_Os01g04300
LOC_Os01g04330	LOC_Os01g04324
LOC_Os01g04340	LOC_Os01g04330
LOC_Os01g04350	LOC_Os01g04340
LOC_Os01g04360	LOC_Os01g04350
LOC_Os01g04370	LOC_Os01g04360
LOC_Os01g04380	LOC_Os01g04370
LOC_Os01g04390	LOC_Os01g04380
LOC_Os01g04430	LOC_Os01g04390
LOC_Os01g04450	LOC_Os01g04409
LOC_Os01g04460	LOC_Os01g04430
LOC_Os01g04530	LOC_Os01g04450
LOC_Os01g04550	LOC_Os01g04460
LOC_Os01g04570	LOC_Os01g04540
LOC_Os01g04580	LOC_Os01g04550
LOC_Os01g04590	LOC_Os01g04570
LOC_Os01g04600	LOC_Os01g04580
LOC_Os01g04620	LOC_Os01g04590
LOC_Os01g04630	LOC_Os01g04600
LOC_Os01g04640	LOC_Os01g04620
LOC_Os01g04650	LOC_Os01g04630
LOC_Os01g04660	LOC_Os01g04640
LOC_Os01g04710	LOC_Os01g04660
LOC_Os01g04750	LOC_Os01g04710
LOC_Os01g04800	LOC_Os01g04720
LOC_Os01g04860	LOC_Os01g04730
LOC_Os01g04870	LOC_Os01g04750
LOC_Os01g04880	LOC_Os01g04800
LOC_Os01g04900	LOC_Os01g04860
LOC_Os01g04910	LOC_Os01g04870
LOC_Os01g04920	LOC_Os01g04900
LOC_Os01g04930	LOC_Os01g04910
LOC_Os01g04950	LOC_Os01g04930
LOC_Os01g04990	LOC_Os01g04950
LOC_Os01g05010	LOC_Os01g04990
LOC_Os01g05050	LOC_Os01g05010
LOC_Os01g05064	LOC_Os01g05050
LOC_Os01g05080	LOC_Os01g05064
LOC_Os01g05090	LOC_Os01g05080
LOC_Os01g05105	LOC_Os01g05090
LOC_Os01g05120	LOC_Os01g05105
LOC_Os01g05130	LOC_Os01g05130
LOC_Os01g05140	LOC_Os01g05140
LOC_Os01g05150	LOC_Os01g05150
LOC_Os01g05170	LOC_Os01g05340
LOC_Os01g05370	LOC_Os01g05370
LOC_Os01g05450	LOC_Os01g05430
LOC_Os01g05470	LOC_Os01g05470
LOC_Os01g05480	LOC_Os01g05480
LOC_Os01g05490	LOC_Os01g05490
LOC_Os01g05500	LOC_Os01g05500
LOC_Os01g05510	LOC_Os01g05540
LOC_Os01g05520	LOC_Os01g05560
LOC_Os01g05530	LOC_Os01g05585
LOC_Os01g05540	LOC_Os01g05610
LOC_Os01g05560	LOC_Os01g05620
LOC_Os01g05580	LOC_Os01g05630
LOC_Os01g05610	LOC_Os01g05640
LOC_Os01g05620	LOC_Os01g05650
LOC_Os01g05630	LOC_Os01g05660
LOC_Os01g05640	LOC_Os01g05670
LOC_Os01g05650	LOC_Os01g05680
LOC_Os01g05660	LOC_Os01g05694
LOC_Os01g05670	LOC_Os01g05710
LOC_Os01g05680	LOC_Os01g05744
LOC_Os01g05694	LOC_Os01g05760
LOC_Os01g05710	LOC_Os01g05780
LOC_Os01g05730	LOC_Os01g05790
LOC_Os01g05744	LOC_Os01g05800
LOC_Os01g05770	LOC_Os01g05820
LOC_Os01g05790	LOC_Os01g05830
LOC_Os01g05800	LOC_Os01g05840
LOC_Os01g05810	LOC_Os01g05860
LOC_Os01g05820	LOC_Os01g05900
LOC_Os01g05830	LOC_Os01g05940
LOC_Os01g05840	LOC_Os01g05960
LOC_Os01g05860	LOC_Os01g05980
LOC_Os01g05900	LOC_Os01g06000
LOC_Os01g05940	LOC_Os01g06010
LOC_Os01g05960	LOC_Os01g06020
LOC_Os01g05970	LOC_Os01g06050
LOC_Os01g05980	LOC_Os01g06080
LOC_Os01g06000	LOC_Os01g06120
LOC_Os01g06010	LOC_Os01g06150
LOC_Os01g06020	LOC_Os01g06220
LOC_Os01g06050	LOC_Os01g06230
LOC_Os01g06080	LOC_Os01g06270
LOC_Os01g06120	LOC_Os01g06280
LOC_Os01g06150	LOC_Os01g06290
LOC_Os01g06230	LOC_Os01g06310
LOC_Os01g06270	LOC_Os01g06350
LOC_Os01g06280	LOC_Os01g06370
LOC_Os01g06310	LOC_Os01g06380
LOC_Os01g06420	LOC_Os01g06390
LOC_Os01g06430	LOC_Os01g06400
LOC_Os01g06440	LOC_Os01g06420
LOC_Os01g06450	LOC_Os01g06430
LOC_Os01g06454	LOC_Os01g06440
LOC_Os01g06460	LOC_Os01g06450
LOC_Os01g06470	LOC_Os01g06460
LOC_Os01g06500	LOC_Os01g06490
LOC_Os01g06550	LOC_Os01g06500
LOC_Os01g06560	LOC_Os01g06510
LOC_Os01g06580	LOC_Os01g06520
LOC_Os01g06590	LOC_Os01g06550
LOC_Os01g06600	LOC_Os01g06560
LOC_Os01g06640	LOC_Os01g06580
LOC_Os01g06660	LOC_Os01g06590
LOC_Os01g06730	LOC_Os01g06600
LOC_Os01g06790	LOC_Os01g06630
LOC_Os01g06876	LOC_Os01g06640
LOC_Os01g06882	LOC_Os01g06660
LOC_Os01g07070	LOC_Os01g06680
LOC_Os01g07090	LOC_Os01g06740
LOC_Os01g07110	LOC_Os01g06920
LOC_Os01g07120	LOC_Os01g07070
LOC_Os01g07140	LOC_Os01g07080
LOC_Os01g07150	LOC_Os01g07090
LOC_Os01g07170	LOC_Os01g07110
LOC_Os01g07200	LOC_Os01g07140
LOC_Os01g07240	LOC_Os01g07150
LOC_Os01g07250	LOC_Os01g07170
LOC_Os01g07260	LOC_Os01g07190
LOC_Os01g07270	LOC_Os01g07200
LOC_Os01g07300	LOC_Os01g07240
LOC_Os01g07310	LOC_Os01g07250
LOC_Os01g07340	LOC_Os01g07260
LOC_Os01g07350	LOC_Os01g07270
LOC_Os01g07360	LOC_Os01g07280
LOC_Os01g07370	LOC_Os01g07300
LOC_Os01g07376	LOC_Os01g07310
LOC_Os01g07390	LOC_Os01g07350
LOC_Os01g07410	LOC_Os01g07370
LOC_Os01g07420	LOC_Os01g07390
LOC_Os01g07480	LOC_Os01g07410
LOC_Os01g07490	LOC_Os01g07420
LOC_Os01g07500	LOC_Os01g07430
LOC_Os01g07520	LOC_Os01g07450
LOC_Os01g07530	LOC_Os01g07490
LOC_Os01g07570	LOC_Os01g07500
LOC_Os01g07600	LOC_Os01g07520
LOC_Os01g07610	LOC_Os01g07530
LOC_Os01g07620	LOC_Os01g07560
LOC_Os01g07700	LOC_Os01g07570
LOC_Os01g07720	LOC_Os01g07590
LOC_Os01g07730	LOC_Os01g07600
LOC_Os01g07740	LOC_Os01g07610
LOC_Os01g07750	LOC_Os01g07630
LOC_Os01g07760	LOC_Os01g07680
LOC_Os01g07770	LOC_Os01g07700
LOC_Os01g07780	LOC_Os01g07720
LOC_Os01g07800	LOC_Os01g07730
LOC_Os01g07810	LOC_Os01g07750
LOC_Os01g07870	LOC_Os01g07760
LOC_Os01g07880	LOC_Os01g07770
LOC_Os01g07890	LOC_Os01g07780
LOC_Os01g07950	LOC_Os01g07800
LOC_Os01g07960	LOC_Os01g07810
LOC_Os01g07970	LOC_Os01g07870
LOC_Os01g07980	LOC_Os01g07880
LOC_Os01g08000	LOC_Os01g07890
LOC_Os01g08010	LOC_Os01g07900
LOC_Os01g08020	LOC_Os01g07920
LOC_Os01g08090	LOC_Os01g07950
LOC_Os01g08100	LOC_Os01g07960
LOC_Os01g08120	LOC_Os01g07970
LOC_Os01g08130	LOC_Os01g07980
LOC_Os01g08140	LOC_Os01g08000
LOC_Os01g08150	LOC_Os01g08010
LOC_Os01g08160	LOC_Os01g08020
LOC_Os01g08190	LOC_Os01g08090
LOC_Os01g08200	LOC_Os01g08130
LOC_Os01g08220	LOC_Os01g08140
LOC_Os01g08250	LOC_Os01g08160
LOC_Os01g08260	LOC_Os01g08200
LOC_Os01g08280	LOC_Os01g08220
LOC_Os01g08290	LOC_Os01g08250
LOC_Os01g08300	LOC_Os01g08270
LOC_Os01g08310	LOC_Os01g08280
LOC_Os01g08320	LOC_Os01g08310
LOC_Os01g08350	LOC_Os01g08320
LOC_Os01g08380	LOC_Os01g08340
LOC_Os01g08400	LOC_Os01g08350
LOC_Os01g08410	LOC_Os01g08380
LOC_Os01g08420	LOC_Os01g08410
LOC_Os01g08430	LOC_Os01g08420
LOC_Os01g08440	LOC_Os01g08430
LOC_Os01g08450	LOC_Os01g08440
LOC_Os01g08460	LOC_Os01g08460
LOC_Os01g08470	LOC_Os01g08510
LOC_Os01g08510	LOC_Os01g08520
LOC_Os01g08540	LOC_Os01g08540
LOC_Os01g08550	LOC_Os01g08550
LOC_Os01g08560	LOC_Os01g08560
LOC_Os01g08600	LOC_Os01g08580
LOC_Os01g08650	LOC_Os01g08630
LOC_Os01g08660	LOC_Os01g08660
LOC_Os01g08670	LOC_Os01g08670
LOC_Os01g08680	LOC_Os01g08680
LOC_Os01g08690	LOC_Os01g08690
LOC_Os01g08700	LOC_Os01g08700
LOC_Os01g08760	LOC_Os01g08710
LOC_Os01g08770	LOC_Os01g08750
LOC_Os01g08780	LOC_Os01g08760
LOC_Os01g08814	LOC_Os01g08780
LOC_Os01g08820	LOC_Os01g08810
LOC_Os01g08830	LOC_Os01g08814
LOC_Os01g08850	LOC_Os01g08830
LOC_Os01g08860	LOC_Os01g08850
LOC_Os01g08960	LOC_Os01g08860
LOC_Os01g08970	LOC_Os01g08880
LOC_Os01g08990	LOC_Os01g08890
LOC_Os01g09000	LOC_Os01g08930
LOC_Os01g09010	LOC_Os01g08960
LOC_Os01g09020	LOC_Os01g08970
LOC_Os01g09030	LOC_Os01g08990
LOC_Os01g09120	LOC_Os01g09000
LOC_Os01g09190	LOC_Os01g09010
LOC_Os01g09220	LOC_Os01g09020
LOC_Os01g09246	LOC_Os01g09030
LOC_Os01g09252	LOC_Os01g09080
LOC_Os01g09270	LOC_Os01g09120
LOC_Os01g09280	LOC_Os01g09220
LOC_Os01g09290	LOC_Os01g09246
LOC_Os01g09300	LOC_Os01g09260
LOC_Os01g09305	LOC_Os01g09270
LOC_Os01g09310	LOC_Os01g09280
LOC_Os01g09320	LOC_Os01g09290
LOC_Os01g09370	LOC_Os01g09300
LOC_Os01g09400	LOC_Os01g09310
LOC_Os01g09420	LOC_Os01g09320
LOC_Os01g09430	LOC_Os01g09360
LOC_Os01g09450	LOC_Os01g09370
LOC_Os01g09470	LOC_Os01g09384
LOC_Os01g09510	LOC_Os01g09410
LOC_Os01g09540	LOC_Os01g09420
LOC_Os01g09550	LOC_Os01g09430
LOC_Os01g09560	LOC_Os01g09450
LOC_Os01g09570	LOC_Os01g09510
LOC_Os01g09580	LOC_Os01g09540
LOC_Os01g09620	LOC_Os01g09550
LOC_Os01g09640	LOC_Os01g09560
LOC_Os01g09650	LOC_Os01g09570
LOC_Os01g09665	LOC_Os01g09620
LOC_Os01g09670	LOC_Os01g09640
LOC_Os01g09700	LOC_Os01g09670
LOC_Os01g09750	LOC_Os01g09700
LOC_Os01g09760	LOC_Os01g09750
LOC_Os01g09770	LOC_Os01g09760
LOC_Os01g09790	LOC_Os01g09770
LOC_Os01g09800	LOC_Os01g09800
LOC_Os01g09830	LOC_Os01g09830
LOC_Os01g09870	LOC_Os01g09860
LOC_Os01g09880	LOC_Os01g09870
LOC_Os01g09890	LOC_Os01g09880
LOC_Os01g09930	LOC_Os01g09890
LOC_Os01g10010	LOC_Os01g10010
LOC_Os01g10030	LOC_Os01g10020
LOC_Os01g10040	LOC_Os01g10030
LOC_Os01g10070	LOC_Os01g10040
LOC_Os01g10080	LOC_Os01g10050
LOC_Os01g10090	LOC_Os01g10060
LOC_Os01g10100	LOC_Os01g10070
LOC_Os01g10110	LOC_Os01g10080
LOC_Os01g10130	LOC_Os01g10090
LOC_Os01g10140	LOC_Os01g10100
LOC_Os01g10150	LOC_Os01g10110
LOC_Os01g10180	LOC_Os01g10140
LOC_Os01g10210	LOC_Os01g10150
LOC_Os01g10250	LOC_Os01g10180
LOC_Os01g10260	LOC_Os01g10210
LOC_Os01g10270	LOC_Os01g10250
LOC_Os01g10280	LOC_Os01g10260
LOC_Os01g10290	LOC_Os01g10280
LOC_Os01g10320	LOC_Os01g10300
LOC_Os01g10340	LOC_Os01g10340
LOC_Os01g10350	LOC_Os01g10350
LOC_Os01g10370	LOC_Os01g10370
LOC_Os01g10380	LOC_Os01g10400
LOC_Os01g10400	LOC_Os01g10430
LOC_Os01g10430	LOC_Os01g10440
LOC_Os01g10440	LOC_Os01g10450
LOC_Os01g10450	LOC_Os01g10460
LOC_Os01g10460	LOC_Os01g10490
LOC_Os01g10490	LOC_Os01g10530
LOC_Os01g10520	LOC_Os01g10580
LOC_Os01g10530	LOC_Os01g10600
LOC_Os01g10580	LOC_Os01g10610
LOC_Os01g10600	LOC_Os01g10640
LOC_Os01g10610	LOC_Os01g10680
LOC_Os01g10630	LOC_Os01g10690
LOC_Os01g10640	LOC_Os01g10790
LOC_Os01g10680	LOC_Os01g10800
LOC_Os01g10690	LOC_Os01g10810
LOC_Os01g10700	LOC_Os01g10820
LOC_Os01g10710	LOC_Os01g10830
LOC_Os01g10760	LOC_Os01g10850
LOC_Os01g10790	LOC_Os01g10860
LOC_Os01g10800	LOC_Os01g10880
LOC_Os01g10810	LOC_Os01g10890
LOC_Os01g10820	LOC_Os01g10900
LOC_Os01g10830	LOC_Os01g10930
LOC_Os01g10850	LOC_Os01g10950
LOC_Os01g10860	LOC_Os01g10960
LOC_Os01g10890	LOC_Os01g11010
LOC_Os01g10900	LOC_Os01g11020
LOC_Os01g10930	LOC_Os01g11070
LOC_Os01g10950	LOC_Os01g11080
LOC_Os01g10960	LOC_Os01g11110
LOC_Os01g10990	LOC_Os01g11130
LOC_Os01g11010	LOC_Os01g11150
LOC_Os01g11054	LOC_Os01g11160
LOC_Os01g11070	LOC_Os01g11220
LOC_Os01g11110	LOC_Os01g11230
LOC_Os01g11130	LOC_Os01g11250
LOC_Os01g11150	LOC_Os01g11270
LOC_Os01g11160	LOC_Os01g11340
LOC_Os01g11210	LOC_Os01g11370
LOC_Os01g11230	LOC_Os01g11414
LOC_Os01g11240	LOC_Os01g11430
LOC_Os01g11260	LOC_Os01g11470
LOC_Os01g11340	LOC_Os01g11480
LOC_Os01g11350	LOC_Os01g11500
LOC_Os01g11370	LOC_Os01g11520
LOC_Os01g11414	LOC_Os01g11570
LOC_Os01g11430	LOC_Os01g11580
LOC_Os01g11470	LOC_Os01g11600
LOC_Os01g11520	LOC_Os01g11620
LOC_Os01g11550	LOC_Os01g11650
LOC_Os01g11570	LOC_Os01g11670
LOC_Os01g11580	LOC_Os01g11700
LOC_Os01g11590	LOC_Os01g11730
LOC_Os01g11600	LOC_Os01g11750
LOC_Os01g11620	LOC_Os01g11810
LOC_Os01g11650	LOC_Os01g11860
LOC_Os01g11670	LOC_Os01g11880
LOC_Os01g11700	LOC_Os01g11900
LOC_Os01g11710	LOC_Os01g11910
LOC_Os01g11750	LOC_Os01g11946
LOC_Os01g11780	LOC_Os01g11952
LOC_Os01g11810	LOC_Os01g11960
LOC_Os01g11820	LOC_Os01g11970
LOC_Os01g11860	LOC_Os01g11980
LOC_Os01g11880	LOC_Os01g11990
LOC_Os01g11900	LOC_Os01g12000
LOC_Os01g11910	LOC_Os01g12070
LOC_Os01g11946	LOC_Os01g12080
LOC_Os01g11952	LOC_Os01g12090
LOC_Os01g11960	LOC_Os01g12100
LOC_Os01g11970	LOC_Os01g12130
LOC_Os01g11980	LOC_Os01g12160
LOC_Os01g11990	LOC_Os01g12190
LOC_Os01g12000	LOC_Os01g12200
LOC_Os01g12070	LOC_Os01g12210
LOC_Os01g12080	LOC_Os01g12220
LOC_Os01g12090	LOC_Os01g12230
LOC_Os01g12100	LOC_Os01g12260
LOC_Os01g12130	LOC_Os01g12270
LOC_Os01g12160	LOC_Os01g12280
LOC_Os01g12180	LOC_Os01g12320
LOC_Os01g12190	LOC_Os01g12330
LOC_Os01g12200	LOC_Os01g12340
LOC_Os01g12210	LOC_Os01g12350
LOC_Os01g12220	LOC_Os01g12360
LOC_Os01g12230	LOC_Os01g12374
LOC_Os01g12240	LOC_Os01g12390
LOC_Os01g12260	LOC_Os01g12400
LOC_Os01g12270	LOC_Os01g12410
LOC_Os01g12280	LOC_Os01g12420
LOC_Os01g12320	LOC_Os01g12430
LOC_Os01g12330	LOC_Os01g12440
LOC_Os01g12340	LOC_Os01g12460
LOC_Os01g12381	LOC_Os01g12464
LOC_Os01g12390	LOC_Os01g12470
LOC_Os01g12400	LOC_Os01g12480
LOC_Os01g12420	LOC_Os01g12490
LOC_Os01g12430	LOC_Os01g12520
LOC_Os01g12440	LOC_Os01g12530
LOC_Os01g12460	LOC_Os01g12550
LOC_Os01g12464	LOC_Os01g12560
LOC_Os01g12470	LOC_Os01g12580
LOC_Os01g12480	LOC_Os01g12590
LOC_Os01g12490	LOC_Os01g12600
LOC_Os01g12520	LOC_Os01g12610
LOC_Os01g12540	LOC_Os01g12640
LOC_Os01g12550	LOC_Os01g12660
LOC_Os01g12560	LOC_Os01g12670
LOC_Os01g12590	LOC_Os01g12680
LOC_Os01g12640	LOC_Os01g12690
LOC_Os01g12650	LOC_Os01g12710
LOC_Os01g12660	LOC_Os01g12720
LOC_Os01g12680	LOC_Os01g12730
LOC_Os01g12690	LOC_Os01g12740
LOC_Os01g12710	LOC_Os01g12750
LOC_Os01g12720	LOC_Os01g12760
LOC_Os01g12730	LOC_Os01g12770
LOC_Os01g12740	LOC_Os01g12810
LOC_Os01g12750	LOC_Os01g12820
LOC_Os01g12760	LOC_Os01g12830
LOC_Os01g12770	LOC_Os01g12840
LOC_Os01g12800	LOC_Os01g12870
LOC_Os01g12810	LOC_Os01g12880
LOC_Os01g12820	LOC_Os01g12890
LOC_Os01g12830	LOC_Os01g12900
LOC_Os01g12840	LOC_Os01g12950
LOC_Os01g12870	LOC_Os01g13000
LOC_Os01g12900	LOC_Os01g13030
LOC_Os01g12920	LOC_Os01g13060
LOC_Os01g12930	LOC_Os01g13070
LOC_Os01g12950	LOC_Os01g13080
LOC_Os01g13000	LOC_Os01g13120
LOC_Os01g13030	LOC_Os01g13130
LOC_Os01g13060	LOC_Os01g13150
LOC_Os01g13070	LOC_Os01g13160
LOC_Os01g13080	LOC_Os01g13170
LOC_Os01g13090	LOC_Os01g13180
LOC_Os01g13100	LOC_Os01g13200
LOC_Os01g13120	LOC_Os01g13210
LOC_Os01g13160	LOC_Os01g13229
LOC_Os01g13170	LOC_Os01g13260
LOC_Os01g13180	LOC_Os01g13320
LOC_Os01g13190	LOC_Os01g13370
LOC_Os01g13200	LOC_Os01g13390
LOC_Os01g13210	LOC_Os01g13404
LOC_Os01g13229	LOC_Os01g13420
LOC_Os01g13260	LOC_Os01g13430
LOC_Os01g13300	LOC_Os01g13440
LOC_Os01g13320	LOC_Os01g13450
LOC_Os01g13370	LOC_Os01g13460
LOC_Os01g13390	LOC_Os01g13470
LOC_Os01g13404	LOC_Os01g13480
LOC_Os01g13420	LOC_Os01g13520
LOC_Os01g13430	LOC_Os01g13530
LOC_Os01g13450	LOC_Os01g13540
LOC_Os01g13460	LOC_Os01g13550
LOC_Os01g13470	LOC_Os01g13570
LOC_Os01g13480	LOC_Os01g13660
LOC_Os01g13490	LOC_Os01g13690
LOC_Os01g13520	LOC_Os01g13710
LOC_Os01g13540	LOC_Os01g13740
LOC_Os01g13550	LOC_Os01g13760
LOC_Os01g13570	LOC_Os01g13770
LOC_Os01g13650	LOC_Os01g13780
LOC_Os01g13660	LOC_Os01g13800
LOC_Os01g13690	LOC_Os01g13930
LOC_Os01g13710	LOC_Os01g13940
LOC_Os01g13720	LOC_Os01g14020
LOC_Os01g13730	LOC_Os01g14030
LOC_Os01g13740	LOC_Os01g14050
LOC_Os01g13760	LOC_Os01g14060
LOC_Os01g13770	LOC_Os01g14070
LOC_Os01g13780	LOC_Os01g14080
LOC_Os01g13930	LOC_Os01g14090
LOC_Os01g13940	LOC_Os01g14100
LOC_Os01g13950	LOC_Os01g14110
LOC_Os01g14010	LOC_Os01g14140
LOC_Os01g14020	LOC_Os01g14370
LOC_Os01g14040	LOC_Os01g14410
LOC_Os01g14050	LOC_Os01g14440
LOC_Os01g14060	LOC_Os01g14514
LOC_Os01g14070	LOC_Os01g14550
LOC_Os01g14080	LOC_Os01g14580
LOC_Os01g14090	LOC_Os01g14590
LOC_Os01g14110	LOC_Os01g14610
LOC_Os01g14140	LOC_Os01g14640
LOC_Os01g14370	LOC_Os01g14660
LOC_Os01g14410	LOC_Os01g14670
LOC_Os01g14420	LOC_Os01g14690
LOC_Os01g14440	LOC_Os01g14760
LOC_Os01g14520	LOC_Os01g14770
LOC_Os01g14550	LOC_Os01g14790
LOC_Os01g14580	LOC_Os01g14810
LOC_Os01g14590	LOC_Os01g14820
LOC_Os01g14610	LOC_Os01g14830
LOC_Os01g14630	LOC_Os01g14840
LOC_Os01g14640	LOC_Os01g14860
LOC_Os01g14660	LOC_Os01g14880
LOC_Os01g14670	LOC_Os01g14900
LOC_Os01g14720	LOC_Os01g14920
LOC_Os01g14760	LOC_Os01g14926
LOC_Os01g14790	LOC_Os01g14950
LOC_Os01g14810	LOC_Os01g14960
LOC_Os01g14820	LOC_Os01g14970
LOC_Os01g14830	LOC_Os01g15000
LOC_Os01g14840	LOC_Os01g15010
LOC_Os01g14850	LOC_Os01g15020
LOC_Os01g14860	LOC_Os01g15039
LOC_Os01g14870	LOC_Os01g15110
LOC_Os01g14880	LOC_Os01g15120
LOC_Os01g14890	LOC_Os01g15130
LOC_Os01g14920	LOC_Os01g15210
LOC_Os01g14926	LOC_Os01g15240
LOC_Os01g14950	LOC_Os01g15260
LOC_Os01g14960	LOC_Os01g15270
LOC_Os01g14970	LOC_Os01g15290
LOC_Os01g14980	LOC_Os01g15300
LOC_Os01g15000	LOC_Os01g15310
LOC_Os01g15010	LOC_Os01g15320
LOC_Os01g15020	LOC_Os01g15340
LOC_Os01g15029	LOC_Os01g15350
LOC_Os01g15039	LOC_Os01g15390
LOC_Os01g15100	LOC_Os01g15399
LOC_Os01g15110	LOC_Os01g15448
LOC_Os01g15120	LOC_Os01g15460
LOC_Os01g15130	LOC_Os01g15480
LOC_Os01g15220	LOC_Os01g15490
LOC_Os01g15240	LOC_Os01g15510
LOC_Os01g15260	LOC_Os01g15530
LOC_Os01g15270	LOC_Os01g15540
LOC_Os01g15290	LOC_Os01g15550
LOC_Os01g15300	LOC_Os01g15580
LOC_Os01g15310	LOC_Os01g15600
LOC_Os01g15320	LOC_Os01g15610
LOC_Os01g15340	LOC_Os01g15630
LOC_Os01g15350	LOC_Os01g15640
LOC_Os01g15380	LOC_Os01g15660
LOC_Os01g15448	LOC_Os01g15760
LOC_Os01g15460	LOC_Os01g15770
LOC_Os01g15480	LOC_Os01g15790
LOC_Os01g15490	LOC_Os01g15800
LOC_Os01g15510	LOC_Os01g15830
LOC_Os01g15520	LOC_Os01g15860
LOC_Os01g15530	LOC_Os01g15880
LOC_Os01g15540	LOC_Os01g15890
LOC_Os01g15550	LOC_Os01g15900
LOC_Os01g15580	LOC_Os01g15970
LOC_Os01g15610	LOC_Os01g15979
LOC_Os01g15640	LOC_Os01g16000
LOC_Os01g15660	LOC_Os01g16010
LOC_Os01g15740	LOC_Os01g16020
LOC_Os01g15770	LOC_Os01g16030
LOC_Os01g15780	LOC_Os01g16040
LOC_Os01g15830	LOC_Os01g16060
LOC_Os01g15840	LOC_Os01g16070
LOC_Os01g15860	LOC_Os01g16100
LOC_Os01g15880	LOC_Os01g16120
LOC_Os01g15890	LOC_Os01g16124
LOC_Os01g15900	LOC_Os01g16130
LOC_Os01g15910	LOC_Os01g16140
LOC_Os01g15970	LOC_Os01g16146
LOC_Os01g15979	LOC_Os01g16170
LOC_Os01g16000	LOC_Os01g16200
LOC_Os01g16010	LOC_Os01g16220
LOC_Os01g16030	LOC_Os01g16230
LOC_Os01g16040	LOC_Os01g16240
LOC_Os01g16060	LOC_Os01g16250
LOC_Os01g16080	LOC_Os01g16260
LOC_Os01g16100	LOC_Os01g16290
LOC_Os01g16110	LOC_Os01g16310
LOC_Os01g16120	LOC_Os01g16330
LOC_Os01g16140	LOC_Os01g16340
LOC_Os01g16146	LOC_Os01g16350
LOC_Os01g16152	LOC_Os01g16354
LOC_Os01g16170	LOC_Os01g16414
LOC_Os01g16180	LOC_Os01g16430
LOC_Os01g16200	LOC_Os01g16460
LOC_Os01g16210	LOC_Os01g16470
LOC_Os01g16220	LOC_Os01g16530
LOC_Os01g16230	LOC_Os01g16550
LOC_Os01g16240	LOC_Os01g16600
LOC_Os01g16260	LOC_Os01g16620
LOC_Os01g16290	LOC_Os01g16640
LOC_Os01g16330	LOC_Os01g16650
LOC_Os01g16340	LOC_Os01g16714
LOC_Os01g16350	LOC_Os01g16850
LOC_Os01g16354	LOC_Os01g16860
LOC_Os01g16414	LOC_Os01g16870
LOC_Os01g16430	LOC_Os01g16890
LOC_Os01g16510	LOC_Os01g16900
LOC_Os01g16520	LOC_Os01g16910
LOC_Os01g16530	LOC_Os01g16920
LOC_Os01g16540	LOC_Os01g16930
LOC_Os01g16550	LOC_Os01g16950
LOC_Os01g16620	LOC_Os01g16960
LOC_Os01g16640	LOC_Os01g16980
LOC_Os01g16650	LOC_Os01g17010
LOC_Os01g16670	LOC_Os01g17040
LOC_Os01g16714	LOC_Os01g17050
LOC_Os01g16750	LOC_Os01g17060
LOC_Os01g16810	LOC_Os01g17100
LOC_Os01g16850	LOC_Os01g17150
LOC_Os01g16860	LOC_Os01g17160
LOC_Os01g16870	LOC_Os01g17170
LOC_Os01g16890	LOC_Os01g17180
LOC_Os01g16900	LOC_Os01g17214
LOC_Os01g16910	LOC_Os01g17250
LOC_Os01g16920	LOC_Os01g17260
LOC_Os01g16930	LOC_Os01g17279
LOC_Os01g16940	LOC_Os01g17300
LOC_Os01g16950	LOC_Os01g17320
LOC_Os01g16960	LOC_Os01g17330
LOC_Os01g16970	LOC_Os01g17370
LOC_Os01g17000	LOC_Os01g17390
LOC_Os01g17010	LOC_Os01g17396
LOC_Os01g17020	LOC_Os01g17402
LOC_Os01g17040	LOC_Os01g17470
LOC_Os01g17050	LOC_Os01g18050
LOC_Os01g17060	LOC_Os01g18080
LOC_Os01g17065	LOC_Os01g18090
LOC_Os01g17150	LOC_Os01g18100
LOC_Os01g17170	LOC_Os01g18110
LOC_Os01g17180	LOC_Os01g18120
LOC_Os01g17214	LOC_Os01g18160
LOC_Os01g17240	LOC_Os01g18170
LOC_Os01g17250	LOC_Os01g18210
LOC_Os01g17279	LOC_Os01g18220
LOC_Os01g17320	LOC_Os01g18240
LOC_Os01g17390	LOC_Os01g18280
LOC_Os01g17396	LOC_Os01g18310
LOC_Os01g17402	LOC_Os01g18320
LOC_Os01g17430	LOC_Os01g18360
LOC_Os01g17470	LOC_Os01g18370
LOC_Os01g18050	LOC_Os01g18400
LOC_Os01g18060	LOC_Os01g18410
LOC_Os01g18070	LOC_Os01g18500
LOC_Os01g18080	LOC_Os01g18620
LOC_Os01g18090	LOC_Os01g18630
LOC_Os01g18100	LOC_Os01g18660
LOC_Os01g18150	LOC_Os01g18670
LOC_Os01g18170	LOC_Os01g18744
LOC_Os01g18210	LOC_Os01g18800
LOC_Os01g18220	LOC_Os01g18810
LOC_Os01g18240	LOC_Os01g18830
LOC_Os01g18280	LOC_Os01g18840
LOC_Os01g18310	LOC_Os01g18850
LOC_Os01g18320	LOC_Os01g18860
LOC_Os01g18390	LOC_Os01g18880
LOC_Os01g18400	LOC_Os01g19020
LOC_Os01g18410	LOC_Os01g19130
LOC_Os01g18450	LOC_Os01g19140
LOC_Os01g18584	LOC_Os01g19150
LOC_Os01g18620	LOC_Os01g19160
LOC_Os01g18630	LOC_Os01g19170
LOC_Os01g18670	LOC_Os01g19190
LOC_Os01g18744	LOC_Os01g19200
LOC_Os01g18800	LOC_Os01g19210
LOC_Os01g18810	LOC_Os01g19220
LOC_Os01g18840	LOC_Os01g19260
LOC_Os01g18850	LOC_Os01g19270
LOC_Os01g18860	LOC_Os01g19320
LOC_Os01g18880	LOC_Os01g19390
LOC_Os01g19020	LOC_Os01g19400
LOC_Os01g19050	LOC_Os01g19410
LOC_Os01g19130	LOC_Os01g19450
LOC_Os01g19140	LOC_Os01g19460
LOC_Os01g19170	LOC_Os01g19480
LOC_Os01g19220	LOC_Os01g19490
LOC_Os01g19260	LOC_Os01g19548
LOC_Os01g19270	LOC_Os01g19610
LOC_Os01g19390	LOC_Os01g19630
LOC_Os01g19400	LOC_Os01g19740
LOC_Os01g19410	LOC_Os01g19750
LOC_Os01g19430	LOC_Os01g19770
LOC_Os01g19450	LOC_Os01g19800
LOC_Os01g19480	LOC_Os01g19820
LOC_Os01g19490	LOC_Os01g19840
LOC_Os01g19548	LOC_Os01g19850
LOC_Os01g19610	LOC_Os01g19870
LOC_Os01g19630	LOC_Os01g19880
LOC_Os01g19670	LOC_Os01g19910
LOC_Os01g19740	LOC_Os01g19940
LOC_Os01g19770	LOC_Os01g19970
LOC_Os01g19800	LOC_Os01g20030
LOC_Os01g19820	LOC_Os01g20100
LOC_Os01g19840	LOC_Os01g20110
LOC_Os01g19850	LOC_Os01g20120
LOC_Os01g19870	LOC_Os01g20160
LOC_Os01g19880	LOC_Os01g20204
LOC_Os01g19940	LOC_Os01g20206
LOC_Os01g19970	LOC_Os01g20710
LOC_Os01g19990	LOC_Os01g20730
LOC_Os01g20030	LOC_Os01g20770
LOC_Os01g20110	LOC_Os01g20800
LOC_Os01g20120	LOC_Os01g20830
LOC_Os01g20160	LOC_Os01g20840
LOC_Os01g20200	LOC_Os01g20880
LOC_Os01g20206	LOC_Os01g20890
LOC_Os01g20710	LOC_Os01g20930
LOC_Os01g20730	LOC_Os01g20950
LOC_Os01g20780	LOC_Os01g20980
LOC_Os01g20830	LOC_Os01g21034
LOC_Os01g20840	LOC_Os01g21050
LOC_Os01g20850	LOC_Os01g21100
LOC_Os01g20860	LOC_Os01g21120
LOC_Os01g20880	LOC_Os01g21135
LOC_Os01g20890	LOC_Os01g21144
LOC_Os01g20900	LOC_Os01g21160
LOC_Os01g20910	LOC_Os01g21170
LOC_Os01g20930	LOC_Os01g21180
LOC_Os01g20940	LOC_Os01g21250
LOC_Os01g20950	LOC_Os01g21300
LOC_Os01g21034	LOC_Os01g21310
LOC_Os01g21070	LOC_Os01g21320
LOC_Os01g21100	LOC_Os01g21410
LOC_Os01g21120	LOC_Os01g21420
LOC_Os01g21130	LOC_Os01g21450
LOC_Os01g21144	LOC_Os01g21560
LOC_Os01g21160	LOC_Os01g21590
LOC_Os01g21170	LOC_Os01g21610
LOC_Os01g21180	LOC_Os01g21630
LOC_Os01g21240	LOC_Os01g21820
LOC_Os01g21250	LOC_Os01g21850
LOC_Os01g21310	LOC_Os01g21860
LOC_Os01g21320	LOC_Os01g21960
LOC_Os01g21380	LOC_Os01g21970
LOC_Os01g21400	LOC_Os01g21990
LOC_Os01g21410	LOC_Os01g22010
LOC_Os01g21420	LOC_Os01g22039
LOC_Os01g21450	LOC_Os01g22080
LOC_Os01g21520	LOC_Os01g22090
LOC_Os01g21560	LOC_Os01g22209
LOC_Os01g21590	LOC_Os01g22230
LOC_Os01g21610	LOC_Os01g22249
LOC_Os01g21630	LOC_Os01g22352
LOC_Os01g21820	LOC_Os01g22370
LOC_Os01g21860	LOC_Os01g22380
LOC_Os01g21940	LOC_Os01g22390
LOC_Os01g21960	LOC_Os01g22430
LOC_Os01g21970	LOC_Os01g22440
LOC_Os01g21990	LOC_Os01g22450
LOC_Os01g22010	LOC_Os01g22480
LOC_Os01g22039	LOC_Os01g22510
LOC_Os01g22070	LOC_Os01g22520
LOC_Os01g22080	LOC_Os01g22550
LOC_Os01g22090	LOC_Os01g22560
LOC_Os01g22209	LOC_Os01g22570
LOC_Os01g22220	LOC_Os01g22600
LOC_Os01g22230	LOC_Os01g22630
LOC_Os01g22249	LOC_Os01g22640
LOC_Os01g22352	LOC_Os01g22660
LOC_Os01g22370	LOC_Os01g22670
LOC_Os01g22380	LOC_Os01g22710
LOC_Os01g22430	LOC_Os01g22780
LOC_Os01g22480	LOC_Os01g22870
LOC_Os01g22490	LOC_Os01g22900
LOC_Os01g22500	LOC_Os01g22980
LOC_Os01g22510	LOC_Os01g22990
LOC_Os01g22520	LOC_Os01g23070
LOC_Os01g22560	LOC_Os01g23580
LOC_Os01g22570	LOC_Os01g23590
LOC_Os01g22590	LOC_Os01g23600
LOC_Os01g22600	LOC_Os01g23610
LOC_Os01g22630	LOC_Os01g23620
LOC_Os01g22640	LOC_Os01g23630
LOC_Os01g22660	LOC_Os01g23650
LOC_Os01g22710	LOC_Os01g23680
LOC_Os01g22780	LOC_Os01g23710
LOC_Os01g22900	LOC_Os01g23740
LOC_Os01g22980	LOC_Os01g23750
LOC_Os01g22990	LOC_Os01g23870
LOC_Os01g23000	LOC_Os01g23880
LOC_Os01g23070	LOC_Os01g23910
LOC_Os01g23370	LOC_Os01g23990
LOC_Os01g23380	LOC_Os01g24020
LOC_Os01g23580	LOC_Os01g24030
LOC_Os01g23590	LOC_Os01g24060
LOC_Os01g23600	LOC_Os01g24070
LOC_Os01g23620	LOC_Os01g24090
LOC_Os01g23630	LOC_Os01g24420
LOC_Os01g23680	LOC_Os01g24430
LOC_Os01g23710	LOC_Os01g24480
LOC_Os01g23740	LOC_Os01g24490
LOC_Os01g23850	LOC_Os01g24680
LOC_Os01g23870	LOC_Os01g24690
LOC_Os01g23890	LOC_Os01g24710
LOC_Os01g23910	LOC_Os01g24720
LOC_Os01g23930	LOC_Os01g24750
LOC_Os01g23990	LOC_Os01g24760
LOC_Os01g24010	LOC_Os01g24764
LOC_Os01g24020	LOC_Os01g24770
LOC_Os01g24060	LOC_Os01g24810
LOC_Os01g24070	LOC_Os01g24820
LOC_Os01g24090	LOC_Os01g24880
LOC_Os01g24420	LOC_Os01g24940
LOC_Os01g24430	LOC_Os01g24950
LOC_Os01g24440	LOC_Os01g24990
LOC_Os01g24480	LOC_Os01g25010
LOC_Os01g24540	LOC_Os01g25070
LOC_Os01g24550	LOC_Os01g25270
LOC_Os01g24560	LOC_Os01g25320
LOC_Os01g24600	LOC_Os01g25330
LOC_Os01g24690	LOC_Os01g25360
LOC_Os01g24710	LOC_Os01g25370
LOC_Os01g24750	LOC_Os01g25386
LOC_Os01g24880	LOC_Os01g25500
LOC_Os01g24940	LOC_Os01g25530
LOC_Os01g24950	LOC_Os01g25540
LOC_Os01g24980	LOC_Os01g25560
LOC_Os01g25010	LOC_Os01g25600
LOC_Os01g25270	LOC_Os01g25630
LOC_Os01g25320	LOC_Os01g25670
LOC_Os01g25330	LOC_Os01g25679
LOC_Os01g25360	LOC_Os01g25688
LOC_Os01g25370	LOC_Os01g25700
LOC_Os01g25386	LOC_Os01g25710
LOC_Os01g25460	LOC_Os01g25720
LOC_Os01g25484	LOC_Os01g25740
LOC_Os01g25500	LOC_Os01g25760
LOC_Os01g25530	LOC_Os01g25920
LOC_Os01g25540	LOC_Os01g25990
LOC_Os01g25560	LOC_Os01g26000
LOC_Os01g25600	LOC_Os01g26020
LOC_Os01g25610	LOC_Os01g26039
LOC_Os01g25630	LOC_Os01g26070
LOC_Os01g25820	LOC_Os01g26120
LOC_Os01g25920	LOC_Os01g26130
LOC_Os01g25990	LOC_Os01g26150
LOC_Os01g26000	LOC_Os01g26160
LOC_Os01g26039	LOC_Os01g26174
LOC_Os01g26060	LOC_Os01g26240
LOC_Os01g26120	LOC_Os01g26280
LOC_Os01g26130	LOC_Os01g26310
LOC_Os01g26150	LOC_Os01g26370
LOC_Os01g26160	LOC_Os01g26390
LOC_Os01g26174	LOC_Os01g26930
LOC_Os01g26240	LOC_Os01g26970
LOC_Os01g26270	LOC_Os01g27040
LOC_Os01g26280	LOC_Os01g27050
LOC_Os01g27140	LOC_Os01g27140
LOC_Os01g27150	LOC_Os01g27160
LOC_Os01g27160	LOC_Os01g27190
LOC_Os01g27210	LOC_Os01g27200
LOC_Os01g27230	LOC_Os01g27210
LOC_Os01g27240	LOC_Os01g27230
LOC_Os01g27260	LOC_Os01g27340
LOC_Os01g27360	LOC_Os01g27360
LOC_Os01g27480	LOC_Os01g27449
LOC_Os01g27490	LOC_Os01g27490
LOC_Os01g27520	LOC_Os01g27520
LOC_Os01g27640	LOC_Os01g27560
LOC_Os01g27650	LOC_Os01g27640
LOC_Os01g27680	LOC_Os01g27680
LOC_Os01g27690	LOC_Os01g27690
LOC_Os01g27720	LOC_Os01g27700
LOC_Os01g27730	LOC_Os01g27720
LOC_Os01g27740	LOC_Os01g27750
LOC_Os01g27750	LOC_Os01g27880
LOC_Os01g27880	LOC_Os01g27940
LOC_Os01g27890	LOC_Os01g28020
LOC_Os01g27940	LOC_Os01g28030
LOC_Os01g28030	LOC_Os01g28134
LOC_Os01g28150	LOC_Os01g28280
LOC_Os01g28170	LOC_Os01g28330
LOC_Os01g28300	LOC_Os01g28340
LOC_Os01g28500	LOC_Os01g28590
LOC_Os01g28680	LOC_Os01g28680
LOC_Os01g28690	LOC_Os01g28690
LOC_Os01g28730	LOC_Os01g28730
LOC_Os01g28790	LOC_Os01g28790
LOC_Os01g28840	LOC_Os01g28840
LOC_Os01g28940	LOC_Os01g28940
LOC_Os01g28970	LOC_Os01g28950
LOC_Os01g28980	LOC_Os01g28960
LOC_Os01g28989	LOC_Os01g28970
LOC_Os01g29104	LOC_Os01g28980
LOC_Os01g29150	LOC_Os01g28989
LOC_Os01g29170	LOC_Os01g29060
LOC_Os01g29180	LOC_Os01g29150
LOC_Os01g29220	LOC_Os01g29170
LOC_Os01g29240	LOC_Os01g29180
LOC_Os01g29330	LOC_Os01g29210
LOC_Os01g29390	LOC_Os01g29220
LOC_Os01g29409	LOC_Os01g29230
LOC_Os01g29430	LOC_Os01g29240
LOC_Os01g29469	LOC_Os01g29330
LOC_Os01g29507	LOC_Os01g29390
LOC_Os01g29610	LOC_Os01g29409
LOC_Os01g29640	LOC_Os01g29469
LOC_Os01g29740	LOC_Os01g29507
LOC_Os01g29790	LOC_Os01g29610
LOC_Os01g29804	LOC_Os01g29640
LOC_Os01g29820	LOC_Os01g29780
LOC_Os01g29830	LOC_Os01g29790
LOC_Os01g31100	LOC_Os01g29804
LOC_Os01g31110	LOC_Os01g29820
LOC_Os01g31360	LOC_Os01g29830
LOC_Os01g31370	LOC_Os01g31110
LOC_Os01g31420	LOC_Os01g31170
LOC_Os01g31440	LOC_Os01g31220
LOC_Os01g31450	LOC_Os01g31360
LOC_Os01g31494	LOC_Os01g31370
LOC_Os01g31570	LOC_Os01g31430
LOC_Os01g31610	LOC_Os01g31450
LOC_Os01g31690	LOC_Os01g31460
LOC_Os01g31770	LOC_Os01g31610
LOC_Os01g31800	LOC_Os01g31680
LOC_Os01g31810	LOC_Os01g31690
LOC_Os01g31860	LOC_Os01g31800
LOC_Os01g31870	LOC_Os01g31810
LOC_Os01g31940	LOC_Os01g31850
LOC_Os01g31980	LOC_Os01g31860
LOC_Os01g32090	LOC_Os01g31870
LOC_Os01g32110	LOC_Os01g31890
LOC_Os01g32120	LOC_Os01g31900
LOC_Os01g32130	LOC_Os01g31920
LOC_Os01g32170	LOC_Os01g31940
LOC_Os01g32259	LOC_Os01g31980
LOC_Os01g32270	LOC_Os01g32090
LOC_Os01g32280	LOC_Os01g32120
LOC_Os01g32300	LOC_Os01g32130
LOC_Os01g32350	LOC_Os01g32140
LOC_Os01g32364	LOC_Os01g32170
LOC_Os01g32380	LOC_Os01g32184
LOC_Os01g32439	LOC_Os01g32259
LOC_Os01g32460	LOC_Os01g32280
LOC_Os01g32560	LOC_Os01g32330
LOC_Os01g32660	LOC_Os01g32350
LOC_Os01g32670	LOC_Os01g32364
LOC_Os01g32710	LOC_Os01g32380
LOC_Os01g32720	LOC_Os01g32439
LOC_Os01g32730	LOC_Os01g32460
LOC_Os01g32770	LOC_Os01g32560
LOC_Os01g32780	LOC_Os01g32610
LOC_Os01g32800	LOC_Os01g32670
LOC_Os01g32830	LOC_Os01g32680
LOC_Os01g32864	LOC_Os01g32710
LOC_Os01g32870	LOC_Os01g32730
LOC_Os01g32890	LOC_Os01g32750
LOC_Os01g32920	LOC_Os01g32770
LOC_Os01g32964	LOC_Os01g32780
LOC_Os01g33000	LOC_Os01g32790
LOC_Os01g33030	LOC_Os01g32800
LOC_Os01g33040	LOC_Os01g32830
LOC_Os01g33050	LOC_Os01g32840
LOC_Os01g33070	LOC_Os01g32849
LOC_Os01g33080	LOC_Os01g32870
LOC_Os01g33090	LOC_Os01g32890
LOC_Os01g33110	LOC_Os01g32920
LOC_Os01g33160	LOC_Os01g32964
LOC_Os01g33204	LOC_Os01g32980
LOC_Os01g33230	LOC_Os01g33000
LOC_Os01g33360	LOC_Os01g33040
LOC_Os01g33410	LOC_Os01g33050
LOC_Os01g33420	LOC_Os01g33070
LOC_Os01g33460	LOC_Os01g33090
LOC_Os01g33540	LOC_Os01g33160
LOC_Os01g33684	LOC_Os01g33204
LOC_Os01g33760	LOC_Os01g33230
LOC_Os01g33770	LOC_Os01g33360
LOC_Os01g33784	LOC_Os01g33400
LOC_Os01g33800	LOC_Os01g33410
LOC_Os01g34010	LOC_Os01g33420
LOC_Os01g34020	LOC_Os01g33450
LOC_Os01g34060	LOC_Os01g33490
LOC_Os01g34080	LOC_Os01g33514
LOC_Os01g34190	LOC_Os01g33540
LOC_Os01g34330	LOC_Os01g33615
LOC_Os01g34350	LOC_Os01g33770
LOC_Os01g34390	LOC_Os01g33784
LOC_Os01g34430	LOC_Os01g33800
LOC_Os01g34470	LOC_Os01g33940
LOC_Os01g34480	LOC_Os01g33960
LOC_Os01g34560	LOC_Os01g34010
LOC_Os01g34610	LOC_Os01g34020
LOC_Os01g34620	LOC_Os01g34060
LOC_Os01g34630	LOC_Os01g34080
LOC_Os01g34700	LOC_Os01g34190
LOC_Os01g34780	LOC_Os01g34330
LOC_Os01g34790	LOC_Os01g34350
LOC_Os01g34850	LOC_Os01g34390
LOC_Os01g34860	LOC_Os01g34430
LOC_Os01g34870	LOC_Os01g34470
LOC_Os01g34880	LOC_Os01g34480
LOC_Os01g34890	LOC_Os01g34590
LOC_Os01g34900	LOC_Os01g34610
LOC_Os01g34920	LOC_Os01g34620
LOC_Os01g34970	LOC_Os01g34690
LOC_Os01g35030	LOC_Os01g34700
LOC_Os01g35040	LOC_Os01g34770
LOC_Os01g35140	LOC_Os01g34780
LOC_Os01g35160	LOC_Os01g34790
LOC_Os01g35170	LOC_Os01g34850
LOC_Os01g35184	LOC_Os01g34860
LOC_Os01g35230	LOC_Os01g34880
LOC_Os01g35990	LOC_Os01g34890
LOC_Os01g36020	LOC_Os01g34900
LOC_Os01g36070	LOC_Os01g34920
LOC_Os01g36080	LOC_Os01g34930
LOC_Os01g36090	LOC_Os01g35000
LOC_Os01g36130	LOC_Os01g35030
LOC_Os01g36220	LOC_Os01g35040
LOC_Os01g36229	LOC_Os01g35160
LOC_Os01g36240	LOC_Os01g35170
LOC_Os01g36250	LOC_Os01g35184
LOC_Os01g36390	LOC_Os01g35320
LOC_Os01g36460	LOC_Os01g35330
LOC_Os01g36580	LOC_Os01g35580
LOC_Os01g36590	LOC_Os01g35730
LOC_Os01g36600	LOC_Os01g35789
LOC_Os01g36610	LOC_Os01g35810
LOC_Os01g36620	LOC_Os01g35830
LOC_Os01g36630	LOC_Os01g35910
LOC_Os01g36640	LOC_Os01g35930
LOC_Os01g36660	LOC_Os01g35990
LOC_Os01g36710	LOC_Os01g36060
LOC_Os01g36720	LOC_Os01g36070
LOC_Os01g36780	LOC_Os01g36080
LOC_Os01g36790	LOC_Os01g36090
LOC_Os01g36820	LOC_Os01g36130
LOC_Os01g36840	LOC_Os01g36140
LOC_Os01g36860	LOC_Os01g36150
LOC_Os01g36890	LOC_Os01g36220
LOC_Os01g36930	LOC_Os01g36229
LOC_Os01g36940	LOC_Os01g36294
LOC_Os01g36950	LOC_Os01g36350
LOC_Os01g37040	LOC_Os01g36390
LOC_Os01g37050	LOC_Os01g36580
LOC_Os01g37100	LOC_Os01g36600
LOC_Os01g37120	LOC_Os01g36610
LOC_Os01g37130	LOC_Os01g36620
LOC_Os01g37350	LOC_Os01g36630
LOC_Os01g37460	LOC_Os01g36640
LOC_Os01g37470	LOC_Os01g36670
LOC_Os01g37490	LOC_Os01g36710
LOC_Os01g37510	LOC_Os01g36720
LOC_Os01g37560	LOC_Os01g36790
LOC_Os01g37590	LOC_Os01g36840
LOC_Os01g37630	LOC_Os01g36850
LOC_Os01g37650	LOC_Os01g36860
LOC_Os01g37670	LOC_Os01g36870
LOC_Os01g37690	LOC_Os01g36890
LOC_Os01g37750	LOC_Os01g36930
LOC_Os01g37760	LOC_Os01g36940
LOC_Os01g37790	LOC_Os01g36950
LOC_Os01g37800	LOC_Os01g37040
LOC_Os01g37820	LOC_Os01g37050
LOC_Os01g37832	LOC_Os01g37100
LOC_Os01g37837	LOC_Os01g37130
LOC_Os01g37842	LOC_Os01g37160
LOC_Os01g37850	LOC_Os01g37170
LOC_Os01g37870	LOC_Os01g37180
LOC_Os01g37910	LOC_Os01g37200
LOC_Os01g37920	LOC_Os01g37210
LOC_Os01g37950	LOC_Os01g37230
LOC_Os01g37980	LOC_Os01g37280
LOC_Os01g38140	LOC_Os01g37350
LOC_Os01g38229	LOC_Os01g37360
LOC_Os01g38480	LOC_Os01g37370
LOC_Os01g38490	LOC_Os01g37390
LOC_Os01g38510	LOC_Os01g37460
LOC_Os01g38520	LOC_Os01g37470
LOC_Os01g38530	LOC_Os01g37490
LOC_Os01g38610	LOC_Os01g37500
LOC_Os01g38620	LOC_Os01g37510
LOC_Os01g38650	LOC_Os01g37560
LOC_Os01g38960	LOC_Os01g37590
LOC_Os01g38980	LOC_Os01g37630
LOC_Os01g39000	LOC_Os01g37670
LOC_Os01g39020	LOC_Os01g37690
LOC_Os01g39040	LOC_Os01g37750
LOC_Os01g39050	LOC_Os01g37760
LOC_Os01g39060	LOC_Os01g37780
LOC_Os01g39070	LOC_Os01g37790
LOC_Os01g39080	LOC_Os01g37800
LOC_Os01g39100	LOC_Os01g37810
LOC_Os01g39134	LOC_Os01g37820
LOC_Os01g39136	LOC_Os01g37825
LOC_Os01g39250	LOC_Os01g37832
LOC_Os01g39260	LOC_Os01g37837
LOC_Os01g39270	LOC_Os01g37842
LOC_Os01g39290	LOC_Os01g37850
LOC_Os01g39310	LOC_Os01g37870
LOC_Os01g39600	LOC_Os01g37880
LOC_Os01g39630	LOC_Os01g37910
LOC_Os01g39770	LOC_Os01g37920
LOC_Os01g39780	LOC_Os01g37930
LOC_Os01g39790	LOC_Os01g37940
LOC_Os01g39800	LOC_Os01g37950
LOC_Os01g39810	LOC_Os01g37960
LOC_Os01g39830	LOC_Os01g37980
LOC_Os01g39840	LOC_Os01g38140
LOC_Os01g39890	LOC_Os01g38190
LOC_Os01g39960	LOC_Os01g38229
LOC_Os01g39970	LOC_Os01g38310
LOC_Os01g39990	LOC_Os01g38359
LOC_Os01g40000	LOC_Os01g38480
LOC_Os01g40050	LOC_Os01g38490
LOC_Os01g40070	LOC_Os01g38510
LOC_Os01g40094	LOC_Os01g38520
LOC_Os01g40110	LOC_Os01g38530
LOC_Os01g40120	LOC_Os01g38560
LOC_Os01g40190	LOC_Os01g38570
LOC_Os01g40200	LOC_Os01g38580
LOC_Os01g40250	LOC_Os01g38610
LOC_Os01g40260	LOC_Os01g38620
LOC_Os01g40280	LOC_Os01g38950
LOC_Os01g40290	LOC_Os01g38970
LOC_Os01g40310	LOC_Os01g38980
LOC_Os01g40330	LOC_Os01g38990
LOC_Os01g40370	LOC_Os01g39000
LOC_Os01g40420	LOC_Os01g39020
LOC_Os01g40460	LOC_Os01g39060
LOC_Os01g40470	LOC_Os01g39070
LOC_Os01g40480	LOC_Os01g39100
LOC_Os01g40499	LOC_Os01g39110
LOC_Os01g40550	LOC_Os01g39134
LOC_Os01g40570	LOC_Os01g39136
LOC_Os01g40580	LOC_Os01g39250
LOC_Os01g40590	LOC_Os01g39260
LOC_Os01g40600	LOC_Os01g39270
LOC_Os01g40620	LOC_Os01g39290
LOC_Os01g40630	LOC_Os01g39310
LOC_Os01g40640	LOC_Os01g39330
LOC_Os01g40650	LOC_Os01g39670
LOC_Os01g40660	LOC_Os01g39680
LOC_Os01g40670	LOC_Os01g39770
LOC_Os01g40680	LOC_Os01g39800
LOC_Os01g40690	LOC_Os01g39810
LOC_Os01g40700	LOC_Os01g39830
LOC_Os01g40710	LOC_Os01g39840
LOC_Os01g40720	LOC_Os01g39860
LOC_Os01g40750	LOC_Os01g39890
LOC_Os01g40760	LOC_Os01g39970
LOC_Os01g40820	LOC_Os01g39990
LOC_Os01g40840	LOC_Os01g40050
LOC_Os01g40860	LOC_Os01g40070
LOC_Os01g40870	LOC_Os01g40094
LOC_Os01g40980	LOC_Os01g40110
LOC_Os01g40990	LOC_Os01g40120
LOC_Os01g41010	LOC_Os01g40190
LOC_Os01g41040	LOC_Os01g40240
LOC_Os01g41120	LOC_Os01g40250
LOC_Os01g41160	LOC_Os01g40260
LOC_Os01g41200	LOC_Os01g40280
LOC_Os01g41220	LOC_Os01g40290
LOC_Os01g41240	LOC_Os01g40310
LOC_Os01g41400	LOC_Os01g40320
LOC_Os01g41420	LOC_Os01g40330
LOC_Os01g41430	LOC_Os01g40340
LOC_Os01g41510	LOC_Os01g40370
LOC_Os01g41530	LOC_Os01g40420
LOC_Os01g41565	LOC_Os01g40480
LOC_Os01g41610	LOC_Os01g40499
LOC_Os01g41630	LOC_Os01g40550
LOC_Os01g41640	LOC_Os01g40580
LOC_Os01g41660	LOC_Os01g40590
LOC_Os01g41710	LOC_Os01g40610
LOC_Os01g41730	LOC_Os01g40620
LOC_Os01g41740	LOC_Os01g40630
LOC_Os01g41750	LOC_Os01g40640
LOC_Os01g41810	LOC_Os01g40650
LOC_Os01g41870	LOC_Os01g40660
LOC_Os01g41880	LOC_Os01g40670
LOC_Os01g41890	LOC_Os01g40680
LOC_Os01g41900	LOC_Os01g40700
LOC_Os01g41910	LOC_Os01g40710
LOC_Os01g41950	LOC_Os01g40760
LOC_Os01g41990	LOC_Os01g40820
LOC_Os01g42010	LOC_Os01g40840
LOC_Os01g42030	LOC_Os01g40860
LOC_Os01g42040	LOC_Os01g40870
LOC_Os01g42050	LOC_Os01g40990
LOC_Os01g42070	LOC_Os01g41010
LOC_Os01g42080	LOC_Os01g41020
LOC_Os01g42110	LOC_Os01g41030
LOC_Os01g42120	LOC_Os01g41040
LOC_Os01g42140	LOC_Os01g41160
LOC_Os01g42150	LOC_Os01g41200
LOC_Os01g42190	LOC_Os01g41210
LOC_Os01g42210	LOC_Os01g41220
LOC_Os01g42220	LOC_Os01g41240
LOC_Os01g42234	LOC_Os01g41420
LOC_Os01g42260	LOC_Os01g41430
LOC_Os01g42280	LOC_Os01g41550
LOC_Os01g42294	LOC_Os01g41565
LOC_Os01g42380	LOC_Os01g41610
LOC_Os01g42410	LOC_Os01g41640
LOC_Os01g42430	LOC_Os01g41650
LOC_Os01g42460	LOC_Os01g41710
LOC_Os01g42480	LOC_Os01g41720
LOC_Os01g42490	LOC_Os01g41730
LOC_Os01g42520	LOC_Os01g41740
LOC_Os01g42540	LOC_Os01g41780
LOC_Os01g42620	LOC_Os01g41810
LOC_Os01g42630	LOC_Os01g41820
LOC_Os01g42650	LOC_Os01g41870
LOC_Os01g42690	LOC_Os01g41880
LOC_Os01g42700	LOC_Os01g41890
LOC_Os01g42710	LOC_Os01g41900
LOC_Os01g42730	LOC_Os01g41910
LOC_Os01g42770	LOC_Os01g41930
LOC_Os01g42790	LOC_Os01g41990
LOC_Os01g42800	LOC_Os01g42000
LOC_Os01g42810	LOC_Os01g42010
LOC_Os01g42820	LOC_Os01g42024
LOC_Os01g42850	LOC_Os01g42030
LOC_Os01g42860	LOC_Os01g42080
LOC_Os01g42870	LOC_Os01g42110
LOC_Os01g42880	LOC_Os01g42130
LOC_Os01g42900	LOC_Os01g42140
LOC_Os01g42950	LOC_Os01g42160
LOC_Os01g42960	LOC_Os01g42190
LOC_Os01g42990	LOC_Os01g42200
LOC_Os01g43010	LOC_Os01g42210
LOC_Os01g43020	LOC_Os01g42234
LOC_Os01g43030	LOC_Os01g42260
LOC_Os01g43040	LOC_Os01g42280
LOC_Os01g43050	LOC_Os01g42294
LOC_Os01g43060	LOC_Os01g42370
LOC_Os01g43070	LOC_Os01g42380
LOC_Os01g43090	LOC_Os01g42400
LOC_Os01g43100	LOC_Os01g42410
LOC_Os01g43110	LOC_Os01g42430
LOC_Os01g43120	LOC_Os01g42460
LOC_Os01g43140	LOC_Os01g42470
LOC_Os01g43150	LOC_Os01g42480
LOC_Os01g43160	LOC_Os01g42520
LOC_Os01g43170	LOC_Os01g42540
LOC_Os01g43220	LOC_Os01g42630
LOC_Os01g43230	LOC_Os01g42690
LOC_Os01g43250	LOC_Os01g42700
LOC_Os01g43270	LOC_Os01g42720
LOC_Os01g43280	LOC_Os01g42730
LOC_Os01g43320	LOC_Os01g42760
LOC_Os01g43330	LOC_Os01g42770
LOC_Os01g43340	LOC_Os01g42800
LOC_Os01g43370	LOC_Os01g42810
LOC_Os01g43380	LOC_Os01g42850
LOC_Os01g43390	LOC_Os01g42860
LOC_Os01g43410	LOC_Os01g42870
LOC_Os01g43420	LOC_Os01g42880
LOC_Os01g43440	LOC_Os01g42900
LOC_Os01g43460	LOC_Os01g42950
LOC_Os01g43480	LOC_Os01g42960
LOC_Os01g43520	LOC_Os01g42990
LOC_Os01g43530	LOC_Os01g43010
LOC_Os01g43540	LOC_Os01g43020
LOC_Os01g43550	LOC_Os01g43040
LOC_Os01g43580	LOC_Os01g43050
LOC_Os01g43590	LOC_Os01g43080
LOC_Os01g43610	LOC_Os01g43090
LOC_Os01g43620	LOC_Os01g43100
LOC_Os01g43680	LOC_Os01g43110
LOC_Os01g43700	LOC_Os01g43120
LOC_Os01g43710	LOC_Os01g43130
LOC_Os01g43720	LOC_Os01g43140
LOC_Os01g43750	LOC_Os01g43150
LOC_Os01g43760	LOC_Os01g43160
LOC_Os01g43774	LOC_Os01g43170
LOC_Os01g43851	LOC_Os01g43230
LOC_Os01g43870	LOC_Os01g43250
LOC_Os01g43890	LOC_Os01g43270
LOC_Os01g43895	LOC_Os01g43290
LOC_Os01g43910	LOC_Os01g43320
LOC_Os01g43950	LOC_Os01g43330
LOC_Os01g44040	LOC_Os01g43340
LOC_Os01g44050	LOC_Os01g43350
LOC_Os01g44069	LOC_Os01g43390
LOC_Os01g44090	LOC_Os01g43400
LOC_Os01g44110	LOC_Os01g43410
LOC_Os01g44120	LOC_Os01g43440
LOC_Os01g44140	LOC_Os01g43460
LOC_Os01g44170	LOC_Os01g43480
LOC_Os01g44180	LOC_Os01g43500
LOC_Os01g44190	LOC_Os01g43520
LOC_Os01g44200	LOC_Os01g43540
LOC_Os01g44210	LOC_Os01g43550
LOC_Os01g44220	LOC_Os01g43560
LOC_Os01g44230	LOC_Os01g43580
LOC_Os01g44250	LOC_Os01g43590
LOC_Os01g44260	LOC_Os01g43610
LOC_Os01g44310	LOC_Os01g43620
LOC_Os01g44330	LOC_Os01g43680
LOC_Os01g44390	LOC_Os01g43700
LOC_Os01g44394	LOC_Os01g43710
LOC_Os01g44430	LOC_Os01g43720
LOC_Os01g44960	LOC_Os01g43750
LOC_Os01g44970	LOC_Os01g43760
LOC_Os01g44980	LOC_Os01g43774
LOC_Os01g44990	LOC_Os01g43870
LOC_Os01g45020	LOC_Os01g43890
LOC_Os01g45030	LOC_Os01g43910
LOC_Os01g45040	LOC_Os01g43940
LOC_Os01g45060	LOC_Os01g43980
LOC_Os01g45070	LOC_Os01g43990
LOC_Os01g45090	LOC_Os01g44020
LOC_Os01g45110	LOC_Os01g44040
LOC_Os01g45140	LOC_Os01g44050
LOC_Os01g45160	LOC_Os01g44069
LOC_Os01g45190	LOC_Os01g44090
LOC_Os01g45200	LOC_Os01g44110
LOC_Os01g45250	LOC_Os01g44120
LOC_Os01g45274	LOC_Os01g44130
LOC_Os01g45290	LOC_Os01g44190
LOC_Os01g45320	LOC_Os01g44210
LOC_Os01g45360	LOC_Os01g44220
LOC_Os01g45370	LOC_Os01g44230
LOC_Os01g45390	LOC_Os01g44240
LOC_Os01g45439	LOC_Os01g44250
LOC_Os01g45450	LOC_Os01g44290
LOC_Os01g45460	LOC_Os01g44310
LOC_Os01g45470	LOC_Os01g44330
LOC_Os01g45510	LOC_Os01g44390
LOC_Os01g45520	LOC_Os01g44430
LOC_Os01g45530	LOC_Os01g44970
LOC_Os01g45620	LOC_Os01g44980
LOC_Os01g45640	LOC_Os01g44990
LOC_Os01g45659	LOC_Os01g45070
LOC_Os01g45670	LOC_Os01g45090
LOC_Os01g45700	LOC_Os01g45110
LOC_Os01g45730	LOC_Os01g45140
LOC_Os01g45750	LOC_Os01g45190
LOC_Os01g45760	LOC_Os01g45200
LOC_Os01g45800	LOC_Os01g45250
LOC_Os01g45810	LOC_Os01g45290
LOC_Os01g45830	LOC_Os01g45350
LOC_Os01g45840	LOC_Os01g45360
LOC_Os01g45860	LOC_Os01g45370
LOC_Os01g45880	LOC_Os01g45390
LOC_Os01g45900	LOC_Os01g45400
LOC_Os01g45914	LOC_Os01g45439
LOC_Os01g45960	LOC_Os01g45460
LOC_Os01g45970	LOC_Os01g45470
LOC_Os01g46020	LOC_Os01g45530
LOC_Os01g46050	LOC_Os01g45620
LOC_Os01g46060	LOC_Os01g45640
LOC_Os01g46070	LOC_Os01g45659
LOC_Os01g46080	LOC_Os01g45670
LOC_Os01g46110	LOC_Os01g45700
LOC_Os01g46120	LOC_Os01g45730
LOC_Os01g46130	LOC_Os01g45750
LOC_Os01g46140	LOC_Os01g45830
LOC_Os01g46169	LOC_Os01g45840
LOC_Os01g46230	LOC_Os01g45860
LOC_Os01g46240	LOC_Os01g45880
LOC_Os01g46260	LOC_Os01g45900
LOC_Os01g46270	LOC_Os01g45910
LOC_Os01g46290	LOC_Os01g45914
LOC_Os01g46350	LOC_Os01g45960
LOC_Os01g46370	LOC_Os01g45970
LOC_Os01g46380	LOC_Os01g45990
LOC_Os01g46400	LOC_Os01g46040
LOC_Os01g46500	LOC_Os01g46050
LOC_Os01g46590	LOC_Os01g46060
LOC_Os01g46650	LOC_Os01g46080
LOC_Os01g46710	LOC_Os01g46120
LOC_Os01g46750	LOC_Os01g46130
LOC_Os01g46760	LOC_Os01g46140
LOC_Os01g46790	LOC_Os01g46169
LOC_Os01g46800	LOC_Os01g46200
LOC_Os01g46810	LOC_Os01g46230
LOC_Os01g46820	LOC_Os01g46250
LOC_Os01g46840	LOC_Os01g46260
LOC_Os01g46870	LOC_Os01g46270
LOC_Os01g46900	LOC_Os01g46290
LOC_Os01g46920	LOC_Os01g46350
LOC_Os01g46926	LOC_Os01g46380
LOC_Os01g46932	LOC_Os01g46400
LOC_Os01g46940	LOC_Os01g46420
LOC_Os01g46970	LOC_Os01g46440
LOC_Os01g46980	LOC_Os01g46450
LOC_Os01g47050	LOC_Os01g46460
LOC_Os01g47070	LOC_Os01g46500
LOC_Os01g47080	LOC_Os01g46510
LOC_Os01g47190	LOC_Os01g46570
LOC_Os01g47256	LOC_Os01g46580
LOC_Os01g47270	LOC_Os01g46590
LOC_Os01g47280	LOC_Os01g46670
LOC_Os01g47290	LOC_Os01g46710
LOC_Os01g47300	LOC_Os01g46720
LOC_Os01g47330	LOC_Os01g46750
LOC_Os01g47340	LOC_Os01g46760
LOC_Os01g47350	LOC_Os01g46790
LOC_Os01g47360	LOC_Os01g46800
LOC_Os01g47370	LOC_Os01g46820
LOC_Os01g47400	LOC_Os01g46840
LOC_Os01g47410	LOC_Os01g46870
LOC_Os01g47420	LOC_Os01g46910
LOC_Os01g47430	LOC_Os01g46926
LOC_Os01g47450	LOC_Os01g46932
LOC_Os01g47460	LOC_Os01g46940
LOC_Os01g47470	LOC_Os01g46950
LOC_Os01g47490	LOC_Os01g46970
LOC_Os01g47510	LOC_Os01g46980
LOC_Os01g47530	LOC_Os01g47050
LOC_Os01g47540	LOC_Os01g47070
LOC_Os01g47550	LOC_Os01g47080
LOC_Os01g47560	LOC_Os01g47130
LOC_Os01g47570	LOC_Os01g47180
LOC_Os01g47580	LOC_Os01g47190
LOC_Os01g47600	LOC_Os01g47200
LOC_Os01g47610	LOC_Os01g47256
LOC_Os01g47620	LOC_Os01g47270
LOC_Os01g47630	LOC_Os01g47280
LOC_Os01g47635	LOC_Os01g47290
LOC_Os01g47660	LOC_Os01g47300
LOC_Os01g47670	LOC_Os01g47330
LOC_Os01g47680	LOC_Os01g47340
LOC_Os01g47690	LOC_Os01g47350
LOC_Os01g47730	LOC_Os01g47370
LOC_Os01g47740	LOC_Os01g47410
LOC_Os01g47745	LOC_Os01g47430
LOC_Os01g47750	LOC_Os01g47450
LOC_Os01g47760	LOC_Os01g47470
LOC_Os01g47770	LOC_Os01g47490
LOC_Os01g47780	LOC_Os01g47500
LOC_Os01g47800	LOC_Os01g47540
LOC_Os01g47810	LOC_Os01g47550
LOC_Os01g47830	LOC_Os01g47560
LOC_Os01g47840	LOC_Os01g47570
LOC_Os01g47900	LOC_Os01g47580
LOC_Os01g48000	LOC_Os01g47600
LOC_Os01g48020	LOC_Os01g47610
LOC_Os01g48030	LOC_Os01g47620
LOC_Os01g48060	LOC_Os01g47630
LOC_Os01g48070	LOC_Os01g47660
LOC_Os01g48100	LOC_Os01g47670
LOC_Os01g48110	LOC_Os01g47680
LOC_Os01g48120	LOC_Os01g47690
LOC_Os01g48130	LOC_Os01g47730
LOC_Os01g48170	LOC_Os01g47740
LOC_Os01g48180	LOC_Os01g47750
LOC_Os01g48190	LOC_Os01g47760
LOC_Os01g48200	LOC_Os01g47770
LOC_Os01g48210	LOC_Os01g47780
LOC_Os01g48220	LOC_Os01g47800
LOC_Os01g48250	LOC_Os01g47810
LOC_Os01g48280	LOC_Os01g47820
LOC_Os01g48290	LOC_Os01g47840
LOC_Os01g48300	LOC_Os01g47870
LOC_Os01g48320	LOC_Os01g47880
LOC_Os01g48360	LOC_Os01g47890
LOC_Os01g48370	LOC_Os01g47900
LOC_Os01g48380	LOC_Os01g47950
LOC_Os01g48390	LOC_Os01g47970
LOC_Os01g48420	LOC_Os01g48000
LOC_Os01g48444	LOC_Os01g48030
LOC_Os01g48446	LOC_Os01g48040
LOC_Os01g48500	LOC_Os01g48060
LOC_Os01g48570	LOC_Os01g48130
LOC_Os01g48610	LOC_Os01g48140
LOC_Os01g48620	LOC_Os01g48170
LOC_Os01g48640	LOC_Os01g48190
LOC_Os01g48680	LOC_Os01g48200
LOC_Os01g48690	LOC_Os01g48210
LOC_Os01g48700	LOC_Os01g48250
LOC_Os01g48710	LOC_Os01g48290
LOC_Os01g48720	LOC_Os01g48300
LOC_Os01g48750	LOC_Os01g48310
LOC_Os01g48770	LOC_Os01g48320
LOC_Os01g48790	LOC_Os01g48339
LOC_Os01g48810	LOC_Os01g48360
LOC_Os01g48820	LOC_Os01g48370
LOC_Os01g48830	LOC_Os01g48380
LOC_Os01g48850	LOC_Os01g48390
LOC_Os01g48874	LOC_Os01g48444
LOC_Os01g48910	LOC_Os01g48446
LOC_Os01g48920	LOC_Os01g48480
LOC_Os01g48930	LOC_Os01g48500
LOC_Os01g48960	LOC_Os01g48570
LOC_Os01g48980	LOC_Os01g48610
LOC_Os01g48990	LOC_Os01g48620
LOC_Os01g49000	LOC_Os01g48640
LOC_Os01g49010	LOC_Os01g48680
LOC_Os01g49024	LOC_Os01g48690
LOC_Os01g49026	LOC_Os01g48710
LOC_Os01g49030	LOC_Os01g48720
LOC_Os01g49060	LOC_Os01g48760
LOC_Os01g49110	LOC_Os01g48770
LOC_Os01g49120	LOC_Os01g48790
LOC_Os01g49160	LOC_Os01g48800
LOC_Os01g49180	LOC_Os01g48810
LOC_Os01g49190	LOC_Os01g48850
LOC_Os01g49200	LOC_Os01g48874
LOC_Os01g49210	LOC_Os01g48910
LOC_Os01g49219	LOC_Os01g48920
LOC_Os01g49230	LOC_Os01g48930
LOC_Os01g49270	LOC_Os01g48940
LOC_Os01g49290	LOC_Os01g48960
LOC_Os01g49310	LOC_Os01g48970
LOC_Os01g49320	LOC_Os01g48980
LOC_Os01g49330	LOC_Os01g49026
LOC_Os01g49340	LOC_Os01g49060
LOC_Os01g49350	LOC_Os01g49065
LOC_Os01g49360	LOC_Os01g49120
LOC_Os01g49370	LOC_Os01g49130
LOC_Os01g49380	LOC_Os01g49180
LOC_Os01g49390	LOC_Os01g49190
LOC_Os01g49410	LOC_Os01g49200
LOC_Os01g49430	LOC_Os01g49210
LOC_Os01g49490	LOC_Os01g49219
LOC_Os01g49510	LOC_Os01g49230
LOC_Os01g49529	LOC_Os01g49250
LOC_Os01g49580	LOC_Os01g49280
LOC_Os01g49614	LOC_Os01g49290
LOC_Os01g49650	LOC_Os01g49310
LOC_Os01g49660	LOC_Os01g49320
LOC_Os01g49670	LOC_Os01g49330
LOC_Os01g49680	LOC_Os01g49350
LOC_Os01g49710	LOC_Os01g49370
LOC_Os01g49720	LOC_Os01g49380
LOC_Os01g49740	LOC_Os01g49390
LOC_Os01g49770	LOC_Os01g49430
LOC_Os01g49830	LOC_Os01g49490
LOC_Os01g49880	LOC_Os01g49529
LOC_Os01g49900	LOC_Os01g49560
LOC_Os01g49910	LOC_Os01g49614
LOC_Os01g49940	LOC_Os01g49630
LOC_Os01g49970	LOC_Os01g49640
LOC_Os01g50000	LOC_Os01g49670
LOC_Os01g50010	LOC_Os01g49680
LOC_Os01g50030	LOC_Os01g49690
LOC_Os01g50040	LOC_Os01g49710
LOC_Os01g50050	LOC_Os01g49720
LOC_Os01g50060	LOC_Os01g49730
LOC_Os01g50070	LOC_Os01g49740
LOC_Os01g50080	LOC_Os01g49750
LOC_Os01g50090	LOC_Os01g49830
LOC_Os01g50100	LOC_Os01g49880
LOC_Os01g50120	LOC_Os01g49900
LOC_Os01g50160	LOC_Os01g49920
LOC_Os01g50170	LOC_Os01g49940
LOC_Os01g50200	LOC_Os01g49950
LOC_Os01g50259	LOC_Os01g50000
LOC_Os01g50280	LOC_Os01g50010
LOC_Os01g50290	LOC_Os01g50030
LOC_Os01g50300	LOC_Os01g50032
LOC_Os01g50310	LOC_Os01g50040
LOC_Os01g50340	LOC_Os01g50050
LOC_Os01g50360	LOC_Os01g50060
LOC_Os01g50370	LOC_Os01g50070
LOC_Os01g50400	LOC_Os01g50080
LOC_Os01g50410	LOC_Os01g50100
LOC_Os01g50420	LOC_Os01g50120
LOC_Os01g50450	LOC_Os01g50160
LOC_Os01g50460	LOC_Os01g50170
LOC_Os01g50470	LOC_Os01g50200
LOC_Os01g50610	LOC_Os01g50240
LOC_Os01g50616	LOC_Os01g50259
LOC_Os01g50622	LOC_Os01g50280
LOC_Os01g50690	LOC_Os01g50290
LOC_Os01g50700	LOC_Os01g50300
LOC_Os01g50750	LOC_Os01g50310
LOC_Os01g50760	LOC_Os01g50320
LOC_Os01g50830	LOC_Os01g50340
LOC_Os01g50840	LOC_Os01g50360
LOC_Os01g50860	LOC_Os01g50370
LOC_Os01g50870	LOC_Os01g50400
LOC_Os01g50890	LOC_Os01g50410
LOC_Os01g50910	LOC_Os01g50420
LOC_Os01g50930	LOC_Os01g50430
LOC_Os01g50940	LOC_Os01g50440
LOC_Os01g50960	LOC_Os01g50450
LOC_Os01g51010	LOC_Os01g50460
LOC_Os01g51020	LOC_Os01g50470
LOC_Os01g51030	LOC_Os01g50510
LOC_Os01g51040	LOC_Os01g50520
LOC_Os01g51050	LOC_Os01g50530
LOC_Os01g51060	LOC_Os01g50580
LOC_Os01g51120	LOC_Os01g50610
LOC_Os01g51140	LOC_Os01g50616
LOC_Os01g51154	LOC_Os01g50622
LOC_Os01g51170	LOC_Os01g50680
LOC_Os01g51190	LOC_Os01g50690
LOC_Os01g51210	LOC_Os01g50700
LOC_Os01g51220	LOC_Os01g50730
LOC_Os01g51230	LOC_Os01g50740
LOC_Os01g51250	LOC_Os01g50750
LOC_Os01g51280	LOC_Os01g50760
LOC_Os01g51290	LOC_Os01g50780
LOC_Os01g51300	LOC_Os01g50830
LOC_Os01g51320	LOC_Os01g50840
LOC_Os01g51360	LOC_Os01g50849
LOC_Os01g51390	LOC_Os01g50860
LOC_Os01g51400	LOC_Os01g50890
LOC_Os01g51410	LOC_Os01g50900
LOC_Os01g51420	LOC_Os01g50910
LOC_Os01g51430	LOC_Os01g50930
LOC_Os01g51440	LOC_Os01g50934
LOC_Os01g51450	LOC_Os01g50940
LOC_Os01g51520	LOC_Os01g50960
LOC_Os01g51530	LOC_Os01g50970
LOC_Os01g51540	LOC_Os01g51010
LOC_Os01g51570	LOC_Os01g51020
LOC_Os01g51620	LOC_Os01g51030
LOC_Os01g51630	LOC_Os01g51040
LOC_Os01g51632	LOC_Os01g51060
LOC_Os01g51634	LOC_Os01g51120
LOC_Os01g51700	LOC_Os01g51130
LOC_Os01g51710	LOC_Os01g51140
LOC_Os01g51754	LOC_Os01g51154
LOC_Os01g51770	LOC_Os01g51180
LOC_Os01g51790	LOC_Os01g51190
LOC_Os01g51800	LOC_Os01g51220
LOC_Os01g51810	LOC_Os01g51230
LOC_Os01g51840	LOC_Os01g51250
LOC_Os01g51850	LOC_Os01g51270
LOC_Os01g51860	LOC_Os01g51280
LOC_Os01g51870	LOC_Os01g51290
LOC_Os01g51890	LOC_Os01g51320
LOC_Os01g51920	LOC_Os01g51360
LOC_Os01g51980	LOC_Os01g51370
LOC_Os01g51990	LOC_Os01g51380
LOC_Os01g52010	LOC_Os01g51390
LOC_Os01g52030	LOC_Os01g51400
LOC_Os01g52050	LOC_Os01g51410
LOC_Os01g52070	LOC_Os01g51420
LOC_Os01g52090	LOC_Os01g51450
LOC_Os01g52110	LOC_Os01g51520
LOC_Os01g52130	LOC_Os01g51530
LOC_Os01g52140	LOC_Os01g51540
LOC_Os01g52150	LOC_Os01g51570
LOC_Os01g52160	LOC_Os01g51630
LOC_Os01g52170	LOC_Os01g51632
LOC_Os01g52180	LOC_Os01g51634
LOC_Os01g52214	LOC_Os01g51640
LOC_Os01g52230	LOC_Os01g51754
LOC_Os01g52250	LOC_Os01g51770
LOC_Os01g52260	LOC_Os01g51800
LOC_Os01g52270	LOC_Os01g51810
LOC_Os01g52304	LOC_Os01g51840
LOC_Os01g52320	LOC_Os01g51850
LOC_Os01g52390	LOC_Os01g51860
LOC_Os01g52400	LOC_Os01g51870
LOC_Os01g52410	LOC_Os01g51880
LOC_Os01g52450	LOC_Os01g51904
LOC_Os01g52460	LOC_Os01g51920
LOC_Os01g52470	LOC_Os01g51980
LOC_Os01g52480	LOC_Os01g52000
LOC_Os01g52490	LOC_Os01g52010
LOC_Os01g52500	LOC_Os01g52020
LOC_Os01g52514	LOC_Os01g52050
LOC_Os01g52530	LOC_Os01g52070
LOC_Os01g52550	LOC_Os01g52100
LOC_Os01g52560	LOC_Os01g52110
LOC_Os01g52640	LOC_Os01g52120
LOC_Os01g52680	LOC_Os01g52130
LOC_Os01g52690	LOC_Os01g52140
LOC_Os01g52710	LOC_Os01g52150
LOC_Os01g52720	LOC_Os01g52160
LOC_Os01g52730	LOC_Os01g52170
LOC_Os01g52740	LOC_Os01g52180
LOC_Os01g52750	LOC_Os01g52214
LOC_Os01g52760	LOC_Os01g52230
LOC_Os01g52770	LOC_Os01g52250
LOC_Os01g52780	LOC_Os01g52260
LOC_Os01g52790	LOC_Os01g52270
LOC_Os01g52830	LOC_Os01g52280
LOC_Os01g52851	LOC_Os01g52290
LOC_Os01g52880	LOC_Os01g52304
LOC_Os01g52890	LOC_Os01g52370
LOC_Os01g52900	LOC_Os01g52410
LOC_Os01g52920	LOC_Os01g52450
LOC_Os01g52980	LOC_Os01g52460
LOC_Os01g53000	LOC_Os01g52470
LOC_Os01g53010	LOC_Os01g52480
LOC_Os01g53020	LOC_Os01g52490
LOC_Os01g53030	LOC_Os01g52500
LOC_Os01g53040	LOC_Os01g52530
LOC_Os01g53060	LOC_Os01g52550
LOC_Os01g53070	LOC_Os01g52560
LOC_Os01g53079	LOC_Os01g52570
LOC_Os01g53090	LOC_Os01g52594
LOC_Os01g53100	LOC_Os01g52630
LOC_Os01g53130	LOC_Os01g52640
LOC_Os01g53150	LOC_Os01g52660
LOC_Os01g53160	LOC_Os01g52680
LOC_Os01g53170	LOC_Os01g52710
LOC_Os01g53180	LOC_Os01g52720
LOC_Os01g53190	LOC_Os01g52730
LOC_Os01g53200	LOC_Os01g52740
LOC_Os01g53210	LOC_Os01g52750
LOC_Os01g53220	LOC_Os01g52760
LOC_Os01g53240	LOC_Os01g52780
LOC_Os01g53250	LOC_Os01g52790
LOC_Os01g53255	LOC_Os01g52810
LOC_Os01g53260	LOC_Os01g52830
LOC_Os01g53280	LOC_Os01g52880
LOC_Os01g53294	LOC_Os01g52890
LOC_Os01g53330	LOC_Os01g52900
LOC_Os01g53350	LOC_Os01g52920
LOC_Os01g53360	LOC_Os01g52930
LOC_Os01g53370	LOC_Os01g52980
LOC_Os01g53390	LOC_Os01g53000
LOC_Os01g53420	LOC_Os01g53010
LOC_Os01g53430	LOC_Os01g53020
LOC_Os01g53500	LOC_Os01g53030
LOC_Os01g53520	LOC_Os01g53040
LOC_Os01g53560	LOC_Os01g53060
LOC_Os01g53610	LOC_Os01g53070
LOC_Os01g53620	LOC_Os01g53079
LOC_Os01g53630	LOC_Os01g53090
LOC_Os01g53640	LOC_Os01g53100
LOC_Os01g53650	LOC_Os01g53130
LOC_Os01g53670	LOC_Os01g53160
LOC_Os01g53680	LOC_Os01g53190
LOC_Os01g53710	LOC_Os01g53200
LOC_Os01g53720	LOC_Os01g53210
LOC_Os01g53750	LOC_Os01g53220
LOC_Os01g53790	LOC_Os01g53230
LOC_Os01g53800	LOC_Os01g53240
LOC_Os01g53810	LOC_Os01g53250
LOC_Os01g53820	LOC_Os01g53260
LOC_Os01g53840	LOC_Os01g53294
LOC_Os01g53860	LOC_Os01g53330
LOC_Os01g53880	LOC_Os01g53350
LOC_Os01g53890	LOC_Os01g53360
LOC_Os01g53900	LOC_Os01g53370
LOC_Os01g53910	LOC_Os01g53390
LOC_Os01g53920	LOC_Os01g53420
LOC_Os01g53930	LOC_Os01g53450
LOC_Os01g53940	LOC_Os01g53500
LOC_Os01g53980	LOC_Os01g53520
LOC_Os01g53990	LOC_Os01g53560
LOC_Os01g54010	LOC_Os01g53570
LOC_Os01g54020	LOC_Os01g53620
LOC_Os01g54030	LOC_Os01g53630
LOC_Os01g54050	LOC_Os01g53640
LOC_Os01g54080	LOC_Os01g53650
LOC_Os01g54090	LOC_Os01g53670
LOC_Os01g54119	LOC_Os01g53700
LOC_Os01g54190	LOC_Os01g53710
LOC_Os01g54210	LOC_Os01g53720
LOC_Os01g54240	LOC_Os01g53750
LOC_Os01g54300	LOC_Os01g53760
LOC_Os01g54340	LOC_Os01g53770
LOC_Os01g54350	LOC_Os01g53779
LOC_Os01g54360	LOC_Os01g53790
LOC_Os01g54380	LOC_Os01g53800
LOC_Os01g54390	LOC_Os01g53810
LOC_Os01g54400	LOC_Os01g53820
LOC_Os01g54420	LOC_Os01g53860
LOC_Os01g54440	LOC_Os01g53930
LOC_Os01g54480	LOC_Os01g53940
LOC_Os01g54510	LOC_Os01g53970
LOC_Os01g54515	LOC_Os01g53980
LOC_Os01g54530	LOC_Os01g53990
LOC_Os01g54540	LOC_Os01g54010
LOC_Os01g54550	LOC_Os01g54020
LOC_Os01g54560	LOC_Os01g54030
LOC_Os01g54570	LOC_Os01g54050
LOC_Os01g54590	LOC_Os01g54100
LOC_Os01g54600	LOC_Os01g54119
LOC_Os01g54630	LOC_Os01g54140
LOC_Os01g54670	LOC_Os01g54170
LOC_Os01g54700	LOC_Os01g54210
LOC_Os01g54730	LOC_Os01g54240
LOC_Os01g54770	LOC_Os01g54270
LOC_Os01g54784	LOC_Os01g54300
LOC_Os01g54800	LOC_Os01g54340
LOC_Os01g54810	LOC_Os01g54390
LOC_Os01g54850	LOC_Os01g54400
LOC_Os01g54860	LOC_Os01g54420
LOC_Os01g54870	LOC_Os01g54470
LOC_Os01g54880	LOC_Os01g54480
LOC_Os01g54890	LOC_Os01g54515
LOC_Os01g54910	LOC_Os01g54520
LOC_Os01g54920	LOC_Os01g54530
LOC_Os01g54930	LOC_Os01g54540
LOC_Os01g54940	LOC_Os01g54550
LOC_Os01g54960	LOC_Os01g54560
LOC_Os01g54990	LOC_Os01g54580
LOC_Os01g55000	LOC_Os01g54590
LOC_Os01g55030	LOC_Os01g54600
LOC_Os01g55040	LOC_Os01g54620
LOC_Os01g55070	LOC_Os01g54670
LOC_Os01g55094	LOC_Os01g54680
LOC_Os01g55100	LOC_Os01g54700
LOC_Os01g55110	LOC_Os01g54730
LOC_Os01g55120	LOC_Os01g54810
LOC_Os01g55160	LOC_Os01g54850
LOC_Os01g55170	LOC_Os01g54860
LOC_Os01g55190	LOC_Os01g54870
LOC_Os01g55220	LOC_Os01g54880
LOC_Os01g55240	LOC_Os01g54890
LOC_Os01g55260	LOC_Os01g54900
LOC_Os01g55270	LOC_Os01g54910
LOC_Os01g55280	LOC_Os01g54930
LOC_Os01g55290	LOC_Os01g54990
LOC_Os01g55300	LOC_Os01g55000
LOC_Os01g55330	LOC_Os01g55030
LOC_Os01g55340	LOC_Os01g55040
LOC_Os01g55360	LOC_Os01g55050
LOC_Os01g55370	LOC_Os01g55070
LOC_Os01g55390	LOC_Os01g55090
LOC_Os01g55410	LOC_Os01g55100
LOC_Os01g55420	LOC_Os01g55170
LOC_Os01g55450	LOC_Os01g55240
LOC_Os01g55500	LOC_Os01g55260
LOC_Os01g55520	LOC_Os01g55270
LOC_Os01g55530	LOC_Os01g55280
LOC_Os01g55540	LOC_Os01g55290
LOC_Os01g55560	LOC_Os01g55310
LOC_Os01g55570	LOC_Os01g55330
LOC_Os01g55580	LOC_Os01g55340
LOC_Os01g55590	LOC_Os01g55350
LOC_Os01g55610	LOC_Os01g55370
LOC_Os01g55650	LOC_Os01g55390
LOC_Os01g55670	LOC_Os01g55420
LOC_Os01g55690	LOC_Os01g55450
LOC_Os01g55700	LOC_Os01g55500
LOC_Os01g55720	LOC_Os01g55510
LOC_Os01g55730	LOC_Os01g55530
LOC_Os01g55740	LOC_Os01g55540
LOC_Os01g55750	LOC_Os01g55560
LOC_Os01g55770	LOC_Os01g55570
LOC_Os01g55780	LOC_Os01g55580
LOC_Os01g55795	LOC_Os01g55600
LOC_Os01g55799	LOC_Os01g55610
LOC_Os01g55830	LOC_Os01g55650
LOC_Os01g55870	LOC_Os01g55660
LOC_Os01g55880	LOC_Os01g55670
LOC_Os01g55890	LOC_Os01g55690
LOC_Os01g55900	LOC_Os01g55700
LOC_Os01g55940	LOC_Os01g55720
LOC_Os01g55950	LOC_Os01g55740
LOC_Os01g55960	LOC_Os01g55750
LOC_Os01g55974	LOC_Os01g55770
LOC_Os01g56000	LOC_Os01g55795
LOC_Os01g56010	LOC_Os01g55799
LOC_Os01g56020	LOC_Os01g55820
LOC_Os01g56030	LOC_Os01g55830
LOC_Os01g56070	LOC_Os01g55860
LOC_Os01g56080	LOC_Os01g55870
LOC_Os01g56090	LOC_Os01g55880
LOC_Os01g56100	LOC_Os01g55900
LOC_Os01g56140	LOC_Os01g55940
LOC_Os01g56180	LOC_Os01g55950
LOC_Os01g56190	LOC_Os01g55974
LOC_Os01g56200	LOC_Os01g56000
LOC_Os01g56210	LOC_Os01g56010
LOC_Os01g56220	LOC_Os01g56030
LOC_Os01g56230	LOC_Os01g56070
LOC_Os01g56235	LOC_Os01g56080
LOC_Os01g56270	LOC_Os01g56100
LOC_Os01g56290	LOC_Os01g56130
LOC_Os01g56300	LOC_Os01g56140
LOC_Os01g56310	LOC_Os01g56150
LOC_Os01g56320	LOC_Os01g56180
LOC_Os01g56330	LOC_Os01g56200
LOC_Os01g56350	LOC_Os01g56210
LOC_Os01g56360	LOC_Os01g56220
LOC_Os01g56370	LOC_Os01g56235
LOC_Os01g56390	LOC_Os01g56260
[truncated: 18,744 more rows]
