# Supplementary material for: WGCNA Analysis Identifies the Hub Genes Related to Heat Stress in Seedling of Rice (Oryza sativa L.)
Source: Genes (Basel). 2022 Jun 6;13(6):1020. doi: 10.3390/genes13061020 (PMC9222641; doi:10.3390/genes13061020)
Supplement: Supplementary file 1 [file genes-13-01020-s001.zip › Table S3.xls]

## Sheet: Sheet1
Supplementary Table S3. Key genes of different modules in IR64
time	gene	MM	GS
1h-darkred	LOC_Os01g01670	0.750094	-0.333756
	LOC_Os01g02180	0.796593	-0.467675
	LOC_Os01g04930	-0.82847	0.604699
	LOC_Os01g05010	0.917715	-0.470242
	LOC_Os01g05470	0.882411	-0.400421
	LOC_Os01g06000	0.862954	-0.374818
	LOC_Os01g08320	-0.858351	0.583019
	LOC_Os01g12180	0.860233	-0.378115
	LOC_Os01g13150	0.887983	-0.442639
	LOC_Os01g13480	-0.778418	0.430678
	LOC_Os01g14830	0.892337	-0.620005
	LOC_Os01g15210	-0.770528	0.449703
	LOC_Os01g16290	0.759943	-0.631809
	LOC_Os01g17180	0.818699	-0.422738
	LOC_Os01g17250	0.830139	-0.444352
	LOC_Os01g17396	-0.794249	0.335465
	LOC_Os01g25820	-0.845298	0.424306
	LOC_Os01g29610	0.903537	-0.663718
	LOC_Os01g33030	0.840213	-0.595875
	LOC_Os01g34670	0.837763	-0.36288
	LOC_Os01g36920	0.830117	-0.436329
	LOC_Os01g37980	0.751698	-0.527677
	LOC_Os01g39630	0.963212	-0.621599
	LOC_Os01g40250	0.928826	-0.540972
	LOC_Os01g40620	0.769239	-0.4032
	LOC_Os01g40720	0.831055	-0.444923
	LOC_Os01g40750	0.818688	-0.58453
	LOC_Os01g40820	0.815115	-0.632431
	LOC_Os01g41880	0.781104	-0.315246
	LOC_Os01g43040	0.857182	-0.225204
	LOC_Os01g46580	0.81137	-0.477557
	LOC_Os01g47270	-0.924681	0.492844
	LOC_Os01g47430	0.794851	-0.457278
	LOC_Os01g47610	-0.842286	0.415831
	LOC_Os01g49250	0.783235	-0.35963
	LOC_Os01g50760	-0.817399	0.278036
	LOC_Os01g51120	-0.828259	0.34857
	LOC_Os01g52851	0.796985	-0.541511
	LOC_Os01g53250	0.845489	-0.409368
	LOC_Os01g54300	-0.805778	0.351247
	LOC_Os01g54900	0.829976	-0.585244
	LOC_Os01g55880	-0.801165	0.510598
	LOC_Os01g55960	0.821155	-0.230026
	LOC_Os01g56190	0.911658	-0.60435
	LOC_Os01g56510	0.837316	-0.582703
	LOC_Os01g57840	-0.769551	0.491496
	LOC_Os01g58080	0.856025	-0.677891
	LOC_Os01g60660	0.82347	-0.494252
	LOC_Os01g61060	0.756073	-0.429284
	LOC_Os01g61470	-0.78785	0.322772
	LOC_Os01g64770	0.771694	-0.338127
	LOC_Os01g67030	-0.773228	0.482966
	LOC_Os01g67510	0.807809	-0.412729
	LOC_Os01g67910	0.758057	-0.394733
	LOC_Os01g68070	0.831047	-0.375094
	LOC_Os01g68160	0.782394	-0.232926
	LOC_Os01g68324	0.909635	-0.521269
	LOC_Os01g68450	-0.896252	0.408692
	LOC_Os01g68490	0.82404	-0.519672
	LOC_Os01g68545	0.820565	-0.383807
	LOC_Os01g69210	0.93099	-0.549306
	LOC_Os01g69830	-0.777765	0.593095
	LOC_Os01g69970	0.796904	-0.30011
	LOC_Os01g70800	-0.88394	0.502223
	LOC_Os01g71230	0.783556	-0.405479
	LOC_Os01g72220	0.775197	-0.323743
	LOC_Os01g73514	0.763471	-0.301465
	LOC_Os01g73760	0.923792	-0.598673
	LOC_Os01g73800	0.806775	-0.404397
	LOC_Os01g73950	0.834062	-0.31039
	LOC_Os01g74180	0.782127	-0.225612
	LOC_Os02g02810	0.806235	-0.486282
	LOC_Os02g02900	-0.775517	0.402335
	LOC_Os02g03420	0.773434	-0.265513
	LOC_Os02g03590	0.842619	-0.280441
	LOC_Os02g04040	0.830865	-0.606374
	LOC_Os02g04970	0.891296	-0.517516
	LOC_Os02g05410	0.821122	-0.490493
	LOC_Os02g05720	0.82302	-0.269322
	LOC_Os02g05770	0.831516	-0.523858
	LOC_Os02g06120	0.766781	-0.532767
	LOC_Os02g07790	-0.858301	0.416295
	LOC_Os02g08520	0.918433	-0.613919
	LOC_Os02g09720	0.831167	-0.416827
	LOC_Os02g11930	0.826113	-0.511303
	LOC_Os02g13400	0.811324	-0.559946
	LOC_Os02g17990	0.827588	-0.607866
	LOC_Os02g20980	0.851388	-0.589478
	LOC_Os02g25650	0.860099	-0.50692
	LOC_Os02g26984	0.883305	-0.584563
	LOC_Os02g32690	0.75864	-0.509562
	LOC_Os02g33320	0.865583	-0.355513
	LOC_Os02g34840	0.751694	-0.447657
	LOC_Os02g38340	-0.844469	0.547152
	LOC_Os02g42880	-0.87529	0.476105
	LOC_Os02g42940	-0.860675	0.427839
	LOC_Os02g43750	0.893554	-0.398004
	LOC_Os02g44270	0.786829	-0.781455
	LOC_Os02g45650	0.832991	-0.566014
	LOC_Os02g46150	0.768776	-0.229044
	LOC_Os02g46710	0.90901	-0.532499
	LOC_Os02g46930	-0.85192	0.328276
	LOC_Os02g47900	0.779913	-0.461753
	LOC_Os02g48170	-0.848355	0.374626
	LOC_Os02g49992	0.884398	-0.425473
	LOC_Os02g50370	0.802587	-0.385555
	LOC_Os02g50480	-0.758047	0.546305
	LOC_Os02g51850	-0.788687	0.396072
	LOC_Os02g52830	0.870554	-0.399424
	LOC_Os02g53120	0.804777	-0.54737
	LOC_Os02g53780	0.870333	-0.417422
	LOC_Os02g58139	0.843236	-0.449573
	LOC_Os02g58460	0.921692	-0.438769
	LOC_Os03g01200	0.796713	-0.671029
	LOC_Os03g01490	0.769609	-0.256248
	LOC_Os03g01970	0.840797	-0.606658
	LOC_Os03g03180	-0.807398	0.373537
	LOC_Os03g03290	-0.879696	0.588666
	LOC_Os03g04520	0.926705	-0.494866
	LOC_Os03g05740	-0.756874	0.385169
	LOC_Os03g08350	0.750512	-0.546332
	LOC_Os03g10360	0.822067	-0.250102
	LOC_Os03g10460	0.850487	-0.58424
	LOC_Os03g10755	0.92478	-0.636376
	LOC_Os03g10940	0.859786	-0.58907
	LOC_Os03g11500	0.905226	-0.515396
	LOC_Os03g11790	0.859234	-0.521882
	LOC_Os03g12010	0.785776	-0.338443
	LOC_Os03g12450	0.960628	-0.526238
	LOC_Os03g13860	-0.858498	0.433538
	LOC_Os03g17540	0.89762	-0.409556
	LOC_Os03g17730	0.823638	-0.342992
	LOC_Os03g17920	0.872077	-0.562862
	LOC_Os03g18540	0.784038	-0.434865
	LOC_Os03g18690	0.901343	-0.429486
	LOC_Os03g19190	0.788495	-0.412538
	LOC_Os03g19590	0.840616	-0.410626
	LOC_Os03g19690	0.876669	-0.606382
	LOC_Os03g20170	-0.904733	0.561516
	LOC_Os03g21530	0.928931	-0.407565
	LOC_Os03g22730	0.906743	-0.471886
	LOC_Os03g26000	0.812286	-0.52249
	LOC_Os03g29960	0.7919	-0.232836
	LOC_Os03g31010	0.82113	-0.486627
	LOC_Os03g31160	0.866754	-0.55799
	LOC_Os03g36419	0.812322	-0.652075
	LOC_Os03g37090	0.751468	-0.462641
	LOC_Os03g38930	0.833485	-0.360992
	LOC_Os03g41390	-0.809019	0.454981
	LOC_Os03g42050	0.895262	-0.547378
	LOC_Os03g42760	0.811623	-0.707262
	LOC_Os03g44530	0.806836	-0.500756
	LOC_Os03g44830	0.818668	-0.514903
	LOC_Os03g46950	0.853813	-0.559261
	LOC_Os03g47610	0.77585	-0.384706
	LOC_Os03g47980	0.798856	-0.306766
	LOC_Os03g48920	0.834197	-0.493016
	LOC_Os03g52700	0.824157	-0.475193
	LOC_Os03g52970	0.858203	-0.490939
	LOC_Os03g54780	0.89716	-0.42789
	LOC_Os03g55920	0.801056	-0.266974
	LOC_Os03g57130	0.841369	-0.647599
	LOC_Os03g57160	0.860387	-0.450977
	LOC_Os03g60740	-0.789038	0.339868
	LOC_Os03g60910	0.824448	-0.302544
	LOC_Os03g61750	0.908608	-0.328915
	LOC_Os03g61990	0.899498	-0.563076
	LOC_Os03g62388	0.786723	-0.657896
	LOC_Os03g62850	0.761307	-0.433289
	LOC_Os03g63690	0.948984	-0.498834
	LOC_Os03g64070	-0.75177	0.350139
	LOC_Os03g64370	0.849458	-0.398986
	LOC_Os03g64400	0.837535	-0.49342
	LOC_Os04g02000	0.768337	-0.470249
	LOC_Os04g08749	0.83147	-0.458551
	LOC_Os04g09530	0.833776	-0.365041
	LOC_Os04g10680	-0.865646	0.578204
	LOC_Os04g17064	0.833111	-0.368732
	LOC_Os04g18010	0.758426	-0.663079
	LOC_Os04g30450	0.821645	-0.63231
	LOC_Os04g31350	-0.862731	0.361608
	LOC_Os04g31940	0.852265	-0.438825
	LOC_Os04g32880	0.883158	-0.341349
	LOC_Os04g33360	0.774407	-0.49792
	LOC_Os04g34720	0.768425	-0.289251
	LOC_Os04g34984	0.759419	-0.282261
	LOC_Os04g36760	-0.826519	0.368145
	LOC_Os04g36840	0.912582	-0.487635
	LOC_Os04g38620	0.833812	-0.554779
	LOC_Os04g38700	0.86781	-0.343138
	LOC_Os04g38980	0.855807	-0.426296
	LOC_Os04g40060	0.779339	-0.222428
	LOC_Os04g41540	-0.91114	0.495628
	LOC_Os04g42600	0.778583	-0.396406
	LOC_Os04g42784	0.875307	-0.637917
	LOC_Os04g42990	0.761843	-0.218931
	LOC_Os04g43430	0.760106	-0.638348
	LOC_Os04g45040	0.763055	-0.526139
	LOC_Os04g47380	0.784026	-0.285049
	LOC_Os04g51100	0.752432	-0.230981
	LOC_Os04g51430	0.827915	-0.498227
	LOC_Os04g51570	0.812851	-0.620172
	LOC_Os04g51900	0.905387	-0.420589
	LOC_Os04g52074	0.778935	-0.223936
	LOC_Os04g52330	-0.918483	0.451
	LOC_Os04g52340	0.772299	-0.522423
	LOC_Os04g53180	-0.764786	0.327862
	LOC_Os04g53630	0.892161	-0.444876
	LOC_Os04g53640	0.773548	-0.324693
	LOC_Os04g54190	0.756932	-0.36053
	LOC_Os04g55480	0.930027	-0.425159
	LOC_Os04g56540	-0.775453	0.276773
	LOC_Os04g57640	0.827795	-0.381591
	LOC_Os04g57670	0.845949	-0.47468
	LOC_Os04g57950	0.914419	-0.463945
	LOC_Os04g58250	0.760501	-0.213391
	LOC_Os04g58620	0.803523	-0.626335
	LOC_Os04g58870	0.775993	-0.379805
	LOC_Os05g01990	0.876051	-0.349313
	LOC_Os05g02650	0.818916	-0.305867
	LOC_Os05g03620	-0.837806	0.480402
	LOC_Os05g05470	0.893139	-0.63696
	LOC_Os05g07000	0.755845	-0.466719
	LOC_Os05g08840	0.82266	-0.317483
	LOC_Os05g10630	0.772316	-0.687799
	LOC_Os05g14300	0.882026	-0.416645
	LOC_Os05g19040	-0.845382	0.425863
	LOC_Os05g23600	0.767454	-0.357741
	LOC_Os05g23940	0.908996	-0.462447
	LOC_Os05g27960	0.752604	-0.626149
	LOC_Os05g28860	0.771684	-0.604564
	LOC_Os05g28940	0.78324	-0.425308
	LOC_Os05g31230	0.820907	-0.447713
	LOC_Os05g31680	-0.782173	0.457582
	LOC_Os05g31785	-0.885529	0.451132
	LOC_Os05g32190	0.810267	-0.536636
	LOC_Os05g32430	0.793766	-0.216803
	LOC_Os05g33020	0.862779	-0.671291
	LOC_Os05g34920	0.868853	-0.466067
	LOC_Os05g36380	-0.771146	0.453008
	LOC_Os05g37460	-0.798894	0.523068
	LOC_Os05g39140	0.852862	-0.380514
	LOC_Os05g40770	0.878133	-0.510453
	LOC_Os05g42280	-0.81916	0.416207
	LOC_Os05g45850	0.761302	-0.507938
	LOC_Os05g46330	0.851726	-0.57795
	LOC_Os05g46395	-0.76082	0.485476
	LOC_Os05g47470	0.753519	-0.499015
	LOC_Os05g47930	0.795427	-0.2439
	LOC_Os05g48510	0.889128	-0.643748
	LOC_Os05g49150	0.835999	-0.566883
	LOC_Os05g49290	-0.814965	0.487497
	LOC_Os05g49980	0.77706	-0.249294
	LOC_Os05g50624	0.89701	-0.479071
	LOC_Os05g50910	-0.860482	0.48241
	LOC_Os05g51710	-0.851895	0.452911
	LOC_Os06g01304	0.794144	-0.404611
	LOC_Os06g01820	-0.765844	0.336321
	LOC_Os06g01980	0.885758	-0.394578
	LOC_Os06g02160	0.784131	-0.271387
	LOC_Os06g03740	-0.876721	0.455716
	LOC_Os06g04889	-0.777623	0.502911
	LOC_Os06g05950	-0.851349	0.379745
	LOC_Os06g06370	0.841331	-0.406588
	LOC_Os06g07010	0.85305	-0.389513
	LOC_Os06g08770	0.935296	-0.420857
	LOC_Os06g08840	-0.784391	0.434391
	LOC_Os06g11990	-0.797249	0.30676
	LOC_Os06g14060	0.84532	-0.383051
	LOC_Os06g16280	0.767162	-0.430771
	LOC_Os06g17840	0.857358	-0.4707
	LOC_Os06g22440	0.76934	-0.483072
	LOC_Os06g30320	0.949459	-0.610806
	LOC_Os06g30390	0.944597	-0.630224
	LOC_Os06g35140	-0.784033	0.563708
	LOC_Os06g36170	0.824469	-0.273518
	LOC_Os06g40330	0.800177	-0.321217
	LOC_Os06g40950	0.889434	-0.64484
	LOC_Os06g41410	0.84439	-0.451915
	LOC_Os06g43370	-0.801129	0.365058
	LOC_Os06g43690	0.871083	-0.716393
	LOC_Os06g44210	-0.782272	0.299393
	LOC_Os06g46770	-0.826839	0.287654
	LOC_Os06g47820	-0.839024	0.425493
	LOC_Os06g49890	-0.766807	0.425388
	LOC_Os07g01850	0.780332	-0.36069
	LOC_Os07g04850	0.813211	-0.398299
	LOC_Os07g05050	0.768443	-0.451583
	LOC_Os07g06880	-0.89021	0.401737
	LOC_Os07g07250	0.855408	-0.35485
	LOC_Os07g07560	-0.847348	0.461435
	LOC_Os07g08790	-0.806986	0.307466
	LOC_Os07g10480	0.792102	-0.403384
	LOC_Os07g10830	0.801611	-0.483921
	LOC_Os07g12470	0.913216	-0.380805
	LOC_Os07g12800	-0.766512	0.455496
	LOC_Os07g12830	0.792962	-0.517496
	LOC_Os07g13540	0.790294	-0.500691
	LOC_Os07g14830	0.764949	-0.411455
	LOC_Os07g17250	0.830797	-0.438904
	LOC_Os07g17689	0.776917	-0.270382
	LOC_Os07g23110	0.804052	-0.553521
	LOC_Os07g26690	-0.904689	0.489318
	LOC_Os07g28910	0.865173	-0.392277
	LOC_Os07g33340	0.906721	-0.420663
	LOC_Os07g36410	-0.801306	0.523644
	LOC_Os07g37130	0.750255	-0.648416
	LOC_Os07g37140	0.815809	-0.234576
	LOC_Os07g37760	0.768136	-0.315511
	LOC_Os07g37960	0.788331	-0.369025
	LOC_Os07g38760	0.906125	-0.598344
	LOC_Os07g40930	0.838895	-0.299888
	LOC_Os07g42880	0.815966	-0.385302
	LOC_Os07g44640	0.905332	-0.54212
	LOC_Os07g44970	0.8203	-0.273916
	LOC_Os07g45120	0.859907	-0.488726
	LOC_Os07g45170	-0.801446	0.426376
	LOC_Os07g47030	0.839875	-0.376838
	LOC_Os07g47860	0.75382	-0.734516
	LOC_Os07g48100	-0.841783	0.578415
	LOC_Os07g48570	-0.867229	0.360213
	LOC_Os07g48602	0.953362	-0.566333
	LOC_Os07g49010	-0.844477	0.488866
	LOC_Os08g01040	0.860247	-0.241546
	LOC_Os08g02190	0.793686	-0.468402
	LOC_Os08g03600	-0.806611	0.347972
	LOC_Os08g04130	-0.898392	0.458463
	LOC_Os08g04280	0.905306	-0.686902
	LOC_Os08g04620	-0.765938	0.571377
	LOC_Os08g05030	0.918373	-0.613632
	LOC_Os08g05750	0.838185	-0.315645
	LOC_Os08g05880	0.95101	-0.620958
	LOC_Os08g06360	0.818845	-0.668051
	LOC_Os08g06420	0.821295	-0.566195
	LOC_Os08g06520	0.788721	-0.663138
	LOC_Os08g08860	0.826439	-0.481161
	LOC_Os08g09940	0.848687	-0.582855
	LOC_Os08g16600	0.820725	-0.438034
	LOC_Os08g27070	0.828064	-0.514979
	LOC_Os08g28730	-0.815812	0.310427
	LOC_Os08g31800	0.79413	-0.396174
	LOC_Os08g33680	0.793699	-0.402357
	LOC_Os08g33750	-0.789281	0.574805
	LOC_Os08g34140	-0.884458	0.435284
	LOC_Os08g37140	0.789022	-0.51052
	LOC_Os08g37750	0.803207	-0.616638
	LOC_Os08g38570	0.824388	-0.619474
	LOC_Os08g39070	0.912321	-0.543184
	LOC_Os08g40140	0.786849	-0.587261
	LOC_Os08g40820	0.847287	-0.411523
	LOC_Os08g42380	0.855831	-0.527485
	LOC_Os08g43360	0.777728	-0.270612
	LOC_Os09g05030	-0.752833	0.572262
	LOC_Os09g08420	-0.786579	0.411422
	LOC_Os09g12270	0.752688	-0.641021
	LOC_Os09g12650	0.770869	-0.43315
	LOC_Os09g13610	0.869123	-0.545724
	LOC_Os09g20590	0.895539	-0.402942
	LOC_Os09g24520	0.786372	-0.42703
	LOC_Os09g26660	-0.771419	0.376021
	LOC_Os09g27030	0.794403	-0.35232
	LOC_Os09g27140	0.838164	-0.444832
	LOC_Os09g27350	0.79804	-0.307168
	LOC_Os09g27970	0.902117	-0.573871
	LOC_Os09g31220	0.76017	-0.263953
	LOC_Os09g32710	0.870067	-0.660924
	LOC_Os09g32750	0.807058	-0.527196
	LOC_Os09g34300	0.801139	-0.433549
	LOC_Os09g36090	0.871304	-0.469442
	LOC_Os09g36370	0.806652	-0.34254
	LOC_Os09g36530	0.851772	-0.395864
	LOC_Os09g37260	-0.79251	0.397078
	LOC_Os09g37860	0.923262	-0.62971
	LOC_Os09g38040	-0.763038	0.620457
	LOC_Os09g39870	0.837632	-0.22715
	LOC_Os10g13670	-0.822529	0.422269
	LOC_Os10g23120	0.811464	-0.566206
	LOC_Os10g26060	0.862926	-0.510486
	LOC_Os10g27180	0.826277	-0.24302
	LOC_Os10g33710	0.759035	-0.41222
	LOC_Os10g33855	-0.862271	0.548888
	LOC_Os10g34370	0.855293	-0.278097
	LOC_Os10g35990	0.815697	-0.315586
	LOC_Os10g37490	0.880569	-0.647724
	LOC_Os10g39790	0.752836	-0.416202
	LOC_Os10g39830	0.772718	-0.628529
	LOC_Os10g40790	0.762638	-0.545244
	LOC_Os10g40920	0.770002	-0.601111
	LOC_Os10g41220	0.756283	-0.298825
	LOC_Os10g41240	-0.850007	0.472093
	LOC_Os10g42280	-0.752407	0.426526
	LOC_Os11g02200	-0.880746	0.470116
	LOC_Os11g03670	0.756431	-0.391841
	LOC_Os11g03720	0.778501	-0.346463
	LOC_Os11g04370	0.763268	-0.441249
	LOC_Os11g05530	-0.821146	0.314247
	LOC_Os11g08940	0.829002	-0.694931
	LOC_Os11g11050	-0.765612	0.49591
	LOC_Os11g11110	0.853773	-0.51867
	LOC_Os11g13800	0.854967	-0.536621
	LOC_Os11g13940	0.751784	-0.358906
	LOC_Os11g16330	0.756422	-0.282644
	LOC_Os11g19250	0.878894	-0.49005
	LOC_Os11g19720	0.891573	-0.634503
	LOC_Os11g29120	-0.78805	0.409605
	LOC_Os11g36340	-0.819726	0.429448
	LOC_Os11g36430	-0.845407	0.336979
	LOC_Os11g39020	-0.776524	0.324628
	LOC_Os11g40500	0.954757	-0.484661
	LOC_Os11g41150	-0.868541	0.398898
	LOC_Os11g47830	0.786056	-0.557214
	LOC_Os12g03810	-0.851052	0.479288
	LOC_Os12g05920	0.781545	-0.362734
	LOC_Os12g06910	0.835105	-0.644397
	LOC_Os12g07820	0.835959	-0.694493
	LOC_Os12g08180	0.775728	-0.423423
	LOC_Os12g17080	0.834188	-0.340599
	LOC_Os12g21700	-0.833205	0.413015
	LOC_Os12g29480	0.771935	-0.524978
	LOC_Os12g35060	0.799894	-0.453412
	LOC_Os12g37370	-0.818409	0.45103
	LOC_Os12g38970	0.828425	-0.630713
	LOC_Os12g39100	0.829067	-0.342842
	LOC_Os12g40790	0.884981	-0.492258
	LOC_Os12g41430	0.760831	-0.292518
	LOC_Os12g41670	0.881091	-0.48321
	LOC_Os12g42120	0.852481	-0.279387
	LOC_Os12g42130	0.850006	-0.516072
	LOC_Os12g42420	-0.785867	0.721906
	LOC_Os12g44140	0.886857	-0.487399
24h-bisque4	LOC_Os01g02870	-0.882056	-0.752478
	LOC_Os01g04280	0.85833	0.760408
	LOC_Os01g08420	0.953983	0.876467
	LOC_Os01g09200	0.891148	0.806811
	LOC_Os01g12710	0.90707	0.791243
	LOC_Os01g14810	-0.760193	-0.633374
	LOC_Os01g15460	0.871571	0.761724
	LOC_Os01g15860	0.946606	0.830489
	LOC_Os01g16520	0.887473	0.810125
	LOC_Os01g17430	0.806925	0.715569
	LOC_Os01g18850	0.841594	0.68977
	LOC_Os01g22500	-0.757656	-0.710512
	LOC_Os01g25320	0.833172	0.680478
	LOC_Os01g25370	0.811097	0.676278
	LOC_Os01g26160	0.934572	0.816875
	LOC_Os01g32750	0.885368	0.752888
	LOC_Os01g36930	0.809323	0.693368
	LOC_Os01g40670	0.815401	0.742548
	LOC_Os01g41190	0.819957	0.575013
	LOC_Os01g42820	0.840947	0.750901
	LOC_Os01g44990	0.831612	0.685993
	LOC_Os01g45250	0.855019	0.656603
	LOC_Os01g51200	0.83585	0.682925
	LOC_Os01g53160	-0.772495	-0.6161
	LOC_Os01g56300	0.920319	0.735926
	LOC_Os01g56790	0.860818	0.79584
	LOC_Os01g57220	0.898693	0.783463
	LOC_Os01g57270	0.753622	0.642522
	LOC_Os01g58440	0.85253	0.843921
	LOC_Os01g59490	-0.842744	-0.810855
	LOC_Os01g61680	0.844014	0.706452
	LOC_Os01g63290	-0.789723	-0.745625
	LOC_Os01g64560	0.825445	0.684709
	LOC_Os01g68598	-0.910311	-0.671596
	LOC_Os01g68810	0.903843	0.750821
	LOC_Os01g68930	-0.752797	-0.642563
	LOC_Os01g69990	0.916379	0.818931
	LOC_Os01g70110	-0.815056	-0.630821
	LOC_Os01g71010	0.772445	0.758744
	LOC_Os01g71980	0.780605	0.610643
	LOC_Os01g72170	0.789479	0.707464
	LOC_Os01g72790	0.76643	0.613758
	LOC_Os02g01490	0.800111	0.655656
	LOC_Os02g02480	-0.753183	-0.756344
	LOC_Os02g06592	0.828164	0.808487
	LOC_Os02g06650	-0.776842	-0.823765
	LOC_Os02g08360	0.868079	0.619085
	LOC_Os02g08410	-0.796855	-0.695482
	LOC_Os02g15610	-0.905054	-0.833153
	LOC_Os02g15640	-0.888107	-0.789389
	LOC_Os02g15870	0.830942	0.86571
	LOC_Os02g19170	0.779449	0.743068
	LOC_Os02g29890	-0.84044	-0.749858
	LOC_Os02g30730	0.781655	0.616102
	LOC_Os02g35180	-0.766198	-0.696577
	LOC_Os02g35200	-0.890074	-0.904909
	LOC_Os02g40330	0.792935	0.66885
	LOC_Os02g42040	0.806582	0.677894
	LOC_Os02g42310	-0.814675	-0.702645
	LOC_Os02g42314	-0.776213	-0.820835
	LOC_Os02g42530	0.86678	0.726455
	LOC_Os02g42860	0.84778	0.731382
	LOC_Os02g46990	0.768975	0.622687
	LOC_Os02g47890	0.80339	0.614704
	LOC_Os02g48010	0.877717	0.758285
	LOC_Os02g48790	0.828636	0.64159
	LOC_Os02g48860	0.756298	0.736632
	LOC_Os02g55880	0.764594	0.728635
	LOC_Os02g56850	0.812265	0.687703
	LOC_Os02g56980	-0.86345	-0.772973
	LOC_Os02g57430	0.7523	0.614437
	LOC_Os02g57760	-0.846115	-0.75072
	LOC_Os02g58580	-0.750884	-0.732665
	LOC_Os03g06680	-0.762226	-0.575274
	LOC_Os03g10510	-0.762426	-0.649455
	LOC_Os03g12940	0.758057	0.765267
	LOC_Os03g14500	-0.75939	-0.707205
	LOC_Os03g15860	0.839785	0.670616
	LOC_Os03g16130	0.852613	0.679538
	LOC_Os03g16580	-0.765746	-0.660906
	LOC_Os03g17000	0.839765	0.773114
	LOC_Os03g17500	-0.860641	-0.684007
	LOC_Os03g24339	0.901367	0.845907
	LOC_Os03g24460	-0.828215	-0.716483
	LOC_Os03g25140	-0.920896	-0.733943
	LOC_Os03g25970	0.823398	0.685176
	LOC_Os03g27820	0.861206	0.828593
	LOC_Os03g28310	0.90879	0.809016
	LOC_Os03g31570	0.855817	0.755101
	LOC_Os03g43570	0.763809	0.647681
	LOC_Os03g45410	0.8946	0.742681
	LOC_Os03g45770	0.788433	0.722109
	LOC_Os03g46681	-0.80714	-0.69892
	LOC_Os03g49420	0.829437	0.631661
	LOC_Os03g49740	-0.752495	-0.702193
	LOC_Os03g51220	0.788953	0.652757
	LOC_Os03g53070	0.791685	0.708289
	LOC_Os03g55560	0.849664	0.678502
	LOC_Os03g57854	0.907591	0.772211
	LOC_Os03g59610	-0.752545	-0.661305
	LOC_Os03g62780	-0.836857	-0.776111
	LOC_Os03g64030	-0.910129	-0.759772
	LOC_Os03g64080	0.8925	0.768917
	LOC_Os04g02970	-0.787423	-0.736889
	LOC_Os04g10940	-0.876558	-0.75389
	LOC_Os04g11880	0.924122	0.744677
	LOC_Os04g13210	0.757714	0.680566
	LOC_Os04g15690	-0.755367	-0.620003
	LOC_Os04g24170	0.897858	0.877724
	LOC_Os04g24550	0.953592	0.895478
	LOC_Os04g26834	0.774816	0.741947
	LOC_Os04g28090	0.77582	0.655228
	LOC_Os04g33490	0.839428	0.71148
	LOC_Os04g39260	0.837249	0.699921
	LOC_Os04g40830	-0.76181	-0.641394
	LOC_Os04g41340	-0.819085	-0.715334
	LOC_Os04g49530	0.821229	0.766556
	LOC_Os04g50864	0.820266	0.748862
	LOC_Os04g52020	0.887632	0.787319
	LOC_Os04g53450	0.786002	0.635028
	LOC_Os04g54380	-0.865598	-0.801972
	LOC_Os04g55040	0.757128	0.650539
	LOC_Os04g56370	-0.764569	-0.698089
	LOC_Os04g56646	0.751811	0.621573
	LOC_Os04g58200	-0.900049	-0.827792
	LOC_Os04g58240	0.790192	0.604364
	LOC_Os04g59610	-0.868779	-0.771377
	LOC_Os05g01360	0.803919	0.611484
	LOC_Os05g01560	-0.755155	-0.717573
	LOC_Os05g05700	0.879006	0.775798
	LOC_Os05g05780	0.829978	0.58805
	LOC_Os05g08100	0.837901	0.685933
	LOC_Os05g08600	0.829917	0.736441
	LOC_Os05g09360	0.815514	0.67709
	LOC_Os05g13440	0.795768	0.638746
	LOC_Os05g22716	-0.828403	-0.897174
	LOC_Os05g25070	0.860087	0.767672
	LOC_Os05g27730	0.923744	0.8058
	LOC_Os05g28480	-0.76244	-0.801219
	LOC_Os05g31062	0.793122	0.796808
	LOC_Os05g32360	0.872777	0.689972
	LOC_Os05g32370	0.836702	0.739933
	LOC_Os05g32960	-0.760722	-0.669565
	LOC_Os05g35720	-0.842302	-0.769732
	LOC_Os05g35980	0.762264	0.71765
	LOC_Os05g38160	0.78514	0.607519
	LOC_Os05g38400	0.893585	0.744488
	LOC_Os05g41795	0.783366	0.78086
	LOC_Os05g43480	0.840523	0.613519
	LOC_Os05g45730	0.760556	0.69096
	LOC_Os05g46240	0.812307	0.640861
	LOC_Os05g48630	-0.860895	-0.906904
	LOC_Os05g50850	-0.810266	-0.787042
	LOC_Os06g01650	0.89158	0.720277
	LOC_Os06g04030	0.789428	0.64908
	LOC_Os06g04500	-0.793591	-0.850446
	LOC_Os06g06030	0.824346	0.8013
	LOC_Os06g08400	0.862866	0.622156
	LOC_Os06g11070	0.762732	0.629888
	LOC_Os06g19390	0.768627	0.679012
	LOC_Os06g19400	0.836711	0.746162
	LOC_Os06g22700	0.789881	0.770637
	LOC_Os06g25520	0.804881	0.713625
	LOC_Os06g27800	-0.885969	-0.70896
	LOC_Os06g29120	0.81732	0.709251
	LOC_Os06g34440	0.785955	0.659998
	LOC_Os06g39760	0.79228	0.700586
	LOC_Os06g41360	0.808729	0.783164
	LOC_Os06g43130	-0.82067	-0.734697
	LOC_Os06g43840	0.907911	0.743957
	LOC_Os06g45660	-0.804293	-0.809755
	LOC_Os06g45910	0.921048	0.776044
	LOC_Os06g47890	0.892178	0.824894
	LOC_Os06g48640	0.770239	0.672173
	LOC_Os06g50000	-0.846203	-0.794396
	LOC_Os06g51084	0.817442	0.759525
	LOC_Os07g04700	0.886407	0.698289
	LOC_Os07g06950	0.855345	0.854471
	LOC_Os07g07210	0.829974	0.738305
	LOC_Os07g22220	0.765811	0.656139
	LOC_Os07g27950	0.82078	0.668086
	LOC_Os07g28790	-0.810513	-0.703201
	LOC_Os07g29630	0.773259	0.682522
	LOC_Os07g31960	-0.816403	-0.594283
	LOC_Os07g32412	-0.843938	-0.733712
	LOC_Os07g37240	-0.888737	-0.932688
	LOC_Os07g37650	0.85771	0.777807
	LOC_Os07g40260	0.800433	0.537901
	LOC_Os07g40510	-0.770124	-0.642132
	LOC_Os07g40550	0.793118	0.612371
	LOC_Os07g41640	0.851135	0.710797
	LOC_Os07g42650	0.831961	0.804998
	LOC_Os07g42730	-0.770533	-0.747586
	LOC_Os07g43700	-0.916555	-0.804212
	LOC_Os07g46690	0.881484	0.767193
	LOC_Os07g47530	0.755756	0.715289
	LOC_Os07g49150	0.843779	0.783296
	LOC_Os08g01054	0.872744	0.705718
	LOC_Os08g04090	0.766398	0.509536
	LOC_Os08g05840	0.862554	0.750014
	LOC_Os08g08205	0.750296	0.611235
	LOC_Os08g08210	0.900725	0.830057
	LOC_Os08g10480	0.880736	0.756738
	LOC_Os08g10590	0.883923	0.773276
	LOC_Os08g16830	-0.872684	-0.736614
	LOC_Os08g19170	0.877754	0.784208
	LOC_Os08g25590	-0.865044	-0.796524
	LOC_Os08g32650	0.836186	0.73319
	LOC_Os08g33320	0.92381	0.841488
	LOC_Os08g34280	-0.86358	-0.757603
	LOC_Os08g35000	0.84473	0.627208
	LOC_Os08g36994	0.840531	0.663777
	LOC_Os08g38620	0.967221	0.823628
	LOC_Os08g42080	-0.768911	-0.590776
	LOC_Os08g44260	0.829714	0.71325
	LOC_Os08g44820	0.854994	0.731648
	LOC_Os08g45010	0.810439	0.743181
	LOC_Os09g03600	0.78966	0.665592
	LOC_Os09g07154	-0.788096	-0.666339
	LOC_Os09g07294	0.925622	0.890082
	LOC_Os09g07500	0.875939	0.771969
	LOC_Os09g07900	0.88081	0.787866
	LOC_Os09g10600	-0.777645	-0.61649
	LOC_Os09g15980	0.820156	0.763834
	LOC_Os09g19830	0.795402	0.627512
	LOC_Os09g26210	-0.866988	-0.684474
	LOC_Os09g32988	-0.952653	-0.849392
	LOC_Os09g38550	0.930119	0.757902
	LOC_Os10g02760	-0.841541	-0.673535
	LOC_Os10g24810	0.754943	0.656235
	LOC_Os10g25030	0.846313	0.676329
	LOC_Os10g30370	0.786035	0.582856
	LOC_Os10g31320	-0.84128	-0.82324
	LOC_Os10g33540	-0.866827	-0.669765
	LOC_Os10g39910	0.757569	0.731149
	LOC_Os10g40614	-0.773669	-0.569002
	LOC_Os11g01450	-0.779973	-0.789737
	LOC_Os11g02180	-0.777371	-0.896409
	LOC_Os11g02630	-0.874992	-0.719647
	LOC_Os11g07490	0.894996	0.730712
	LOC_Os11g08080	0.766469	0.656489
	LOC_Os11g09329	0.828553	0.724602
	LOC_Os11g11330	-0.854512	-0.813054
	LOC_Os11g12650	0.865696	0.811565
	LOC_Os11g26350	0.809729	0.647712
	LOC_Os11g40080	0.876846	0.816779
	LOC_Os11g47650	-0.762777	-0.721861
	LOC_Os12g04290	0.805973	0.672747
	LOC_Os12g05110	0.793098	0.756247
	LOC_Os12g05900	-0.898219	-0.699832
	LOC_Os12g06850	-0.805185	-0.70073
	LOC_Os12g12470	-0.887878	-0.740969
	LOC_Os12g12850	0.835369	0.600929
	LOC_Os12g25490	-0.920942	-0.78026
	LOC_Os12g28880	-0.830437	-0.823658
	LOC_Os12g29570	-0.783456	-0.561293
	LOC_Os12g32250	0.761239	0.679944
	LOC_Os12g32650	0.756666	0.718355
	LOC_Os12g34330	0.829985	0.66661
	LOC_Os12g36110	0.78542	0.68858
	LOC_Os12g37720	0.944665	0.824887
	LOC_Os12g38210	0.818085	0.663721
	LOC_Os12g39110	0.750171	0.582979
	LOC_Os12g40560	0.834557	0.729228
	LOC_Os12g42310	0.78154	0.600464
	LOC_Os12g42600	0.770351	0.542512
24h-black	LOC_Os01g01640	0.857095	-0.642088
	LOC_Os01g01790	0.837266	-0.261083
	LOC_Os01g04300	0.819898	-0.279648
	LOC_Os01g06500	0.838031	-0.759965
	LOC_Os01g08660	0.760517	-0.332431
	LOC_Os01g11110	-0.765894	0.400944
	LOC_Os01g12950	-0.888607	0.410716
	LOC_Os01g13030	0.870217	-0.706123
	LOC_Os01g13170	-0.821492	0.706351
	LOC_Os01g16714	0.7739	-0.555962
	LOC_Os01g18640	-0.780533	0.384876
	LOC_Os01g19970	0.786056	-0.417161
	LOC_Os01g23680	0.913772	-0.484395
	LOC_Os01g29820	0.804844	-0.524285
	LOC_Os01g31110	0.870617	-0.363801
	LOC_Os01g31360	0.821682	-0.616541
	LOC_Os01g40990	-0.856202	0.761224
	LOC_Os01g42950	-0.866022	0.713287
	LOC_Os01g45750	0.915583	-0.593884
	LOC_Os01g45860	0.790202	-0.398933
	LOC_Os01g46590	-0.835362	0.674186
	LOC_Os01g47080	0.825109	-0.406316
	LOC_Os01g50010	0.835887	-0.257514
	LOC_Os01g50200	0.84931	-0.302481
	LOC_Os01g51710	0.769735	-0.327976
	LOC_Os01g54590	0.805655	-0.343974
	LOC_Os01g56640	-0.78833	0.272503
	LOC_Os01g57550	0.776062	-0.56704
	LOC_Os01g58790	0.861164	-0.535758
	LOC_Os01g59819	0.825005	-0.40967
	LOC_Os01g59840	0.890802	-0.519473
	LOC_Os01g61670	0.82803	-0.449207
	LOC_Os01g66980	0.817214	-0.780673
	LOC_Os01g67720	0.896121	-0.392904
	LOC_Os01g68050	0.750116	-0.286685
	LOC_Os01g68480	0.869042	-0.635611
	LOC_Os01g70810	-0.80782	0.686885
	LOC_Os01g70960	0.86366	-0.532735
	LOC_Os01g71474	0.758868	-0.341225
	LOC_Os01g72230	0.842601	-0.53568
	LOC_Os01g73620	-0.771189	0.341455
	LOC_Os02g01270	0.762287	-0.530223
	LOC_Os02g02050	-0.81956	0.817494
	LOC_Os02g02390	0.833604	-0.505509
	LOC_Os02g02520	0.887678	-0.674862
	LOC_Os02g03100	0.763684	-0.666112
	LOC_Os02g03250	0.837067	-0.796153
	LOC_Os02g04800	0.851301	-0.521926
	LOC_Os02g05700	0.809571	-0.47431
	LOC_Os02g05890	0.832963	-0.824593
	LOC_Os02g06380	0.770016	-0.255398
	LOC_Os02g06500	-0.773889	0.261864
	LOC_Os02g07220	0.861108	-0.739483
	LOC_Os02g11770	0.802771	-0.395867
	LOC_Os02g15750	0.870763	-0.710639
	LOC_Os02g16709	0.905003	-0.490103
	LOC_Os02g19440	0.972691	-0.600612
	LOC_Os02g19924	0.777511	-0.711064
	LOC_Os02g19970	0.815331	-0.630047
	LOC_Os02g22060	0.882011	-0.422865
	LOC_Os02g22070	0.77047	-0.202186
	LOC_Os02g22260	0.851948	-0.759404
	LOC_Os02g26400	0.879978	-0.627057
	LOC_Os02g30640	-0.821465	0.286137
	LOC_Os02g33430	-0.899902	0.576173
	LOC_Os02g33500	0.916812	-0.729903
	LOC_Os02g34510	0.864595	-0.45999
	LOC_Os02g35620	0.770954	-0.684369
	LOC_Os02g37130	0.809887	-0.643079
	LOC_Os02g38490	-0.792034	0.222616
	LOC_Os02g39840	-0.872184	0.533653
	LOC_Os02g40080	0.77382	-0.694836
	LOC_Os02g44570	0.84841	-0.605009
	LOC_Os02g45240	-0.885117	0.457672
	LOC_Os02g47000	0.782209	-0.653394
	LOC_Os02g47120	0.886257	-0.490871
	LOC_Os02g47570	0.846366	-0.54146
	LOC_Os02g50360	-0.807296	0.631924
	LOC_Os02g50620	0.900004	-0.293573
	LOC_Os02g51790	0.799209	-0.517465
	LOC_Os02g51830	0.942301	-0.660615
	LOC_Os02g52900	0.813837	-0.417234
	LOC_Os02g55000	-0.800717	0.425477
	LOC_Os02g55120	0.926148	-0.491162
	LOC_Os02g55530	-0.876503	0.61821
	LOC_Os02g55890	-0.867753	0.703479
	LOC_Os02g56190	0.908209	-0.607939
	LOC_Os02g57040	0.759954	-0.758347
	LOC_Os02g58450	0.867253	-0.455263
	LOC_Os03g02040	0.758575	-0.422546
	LOC_Os03g03949	0.874414	-0.376009
	LOC_Os03g07190	-0.792489	0.51546
	LOC_Os03g08080	0.909646	-0.730019
	LOC_Os03g10230	0.779656	-0.297208
	LOC_Os03g11010	0.852688	-0.284863
	LOC_Os03g11230	0.784913	-0.559611
	LOC_Os03g12250	0.799624	-0.638502
	LOC_Os03g14170	0.764695	-0.417671
	LOC_Os03g14910	0.774259	-0.230289
	LOC_Os03g15930	0.797095	-0.342399
	LOC_Os03g16050	0.870724	-0.68218
	LOC_Os03g17980	-0.830589	0.618836
	LOC_Os03g18020	0.768017	-0.826205
	LOC_Os03g19340	-0.804976	0.544961
	LOC_Os03g19436	-0.779698	0.271167
	LOC_Os03g21780	0.859329	-0.684219
	LOC_Os03g24860	0.766738	-0.633916
	LOC_Os03g27120	0.762764	-0.737139
	LOC_Os03g27480	0.853009	-0.525199
	LOC_Os03g27960	-0.934364	0.504468
	LOC_Os03g34040	0.881491	-0.695341
	LOC_Os03g45194	0.859058	-0.283957
	LOC_Os03g49630	0.775987	-0.495191
	LOC_Os03g49710	0.80889	-0.589761
	LOC_Os03g49830	0.811022	-0.517526
	LOC_Os03g50390	-0.785859	0.541792
	LOC_Os03g50740	-0.860337	0.630526
	LOC_Os03g51790	-0.831331	0.551952
	LOC_Os03g53630	-0.924177	0.563726
	LOC_Os03g53920	-0.752078	0.259816
	LOC_Os03g55164	0.879208	-0.679365
	LOC_Os03g56840	0.891647	-0.587405
	LOC_Os03g57430	-0.751573	0.656893
	LOC_Os03g58070	-0.863532	0.723995
	LOC_Os03g59640	0.936619	-0.617089
	LOC_Os03g60820	0.788619	-0.401591
	LOC_Os03g61810	0.831127	-0.401451
	LOC_Os03g62950	0.849412	-0.713371
	LOC_Os03g63420	0.920838	-0.756166
	LOC_Os04g02780	0.77882	-0.206058
	LOC_Os04g23180	0.802576	-0.329197
	LOC_Os04g26910	0.868551	-0.237774
	LOC_Os04g28170	-0.840251	0.574877
	LOC_Os04g31330	-0.802532	0.667734
	LOC_Os04g32820	0.864218	-0.491119
	LOC_Os04g33940	0.871755	-0.381427
	LOC_Os04g34460	0.914727	-0.634818
	LOC_Os04g35410	0.806536	-0.412148
	LOC_Os04g42870	0.876727	-0.433369
	LOC_Os04g44180	-0.782613	0.504038
	LOC_Os04g44850	0.879116	-0.604669
	LOC_Os04g46100	0.80831	-0.711513
	LOC_Os04g46290	0.80376	-0.772948
	LOC_Os04g47840	0.791821	-0.426174
	LOC_Os04g51270	0.775622	-0.649932
	LOC_Os04g52260	0.826446	-0.653896
	LOC_Os04g53230	0.885318	-0.652666
	LOC_Os04g53460	0.78647	-0.292443
	LOC_Os04g55050	0.923177	-0.517926
	LOC_Os04g57600	-0.816155	0.617022
	LOC_Os04g59010	0.750302	-0.487064
	LOC_Os04g59060	0.751369	-0.447345
	LOC_Os05g01090	0.751725	-0.365644
	LOC_Os05g01300	0.862896	-0.622393
	LOC_Os05g03040	0.809681	-0.470942
	LOC_Os05g05710	-0.880092	0.547283
	LOC_Os05g06750	0.829583	-0.549731
	LOC_Os05g07730	-0.779531	0.674438
	LOC_Os05g08370	0.940715	-0.538616
	LOC_Os05g09400	0.878338	-0.647647
	LOC_Os05g09620	-0.823669	0.569968
	LOC_Os05g10570	0.868643	-0.74437
	LOC_Os05g10625	-0.810989	0.460034
	LOC_Os05g10670	-0.849675	0.262739
	LOC_Os05g10980	-0.756804	0.396129
	LOC_Os05g23880	0.823782	-0.631302
	LOC_Os05g25780	0.788736	-0.424146
	LOC_Os05g27920	-0.775241	0.685149
	LOC_Os05g28980	0.773273	-0.283969
	LOC_Os05g32220	0.877023	-0.658068
	LOC_Os05g32390	0.829914	-0.405298
	LOC_Os05g33520	0.768157	-0.557555
	LOC_Os05g34030	-0.776764	0.349197
	LOC_Os05g34040	0.882768	-0.6424
	LOC_Os05g34450	0.907537	-0.682735
	LOC_Os05g34480	-0.826584	0.601596
	LOC_Os05g34630	0.846511	-0.477785
	LOC_Os05g35540	0.782104	-0.817199
	LOC_Os05g37500	-0.769922	0.616744
	LOC_Os05g40180	0.78513	-0.583063
	LOC_Os05g42000	0.822879	-0.294061
	LOC_Os05g43380	-0.818499	0.303509
	LOC_Os05g43950	-0.814524	0.426851
	LOC_Os05g44020	0.844173	-0.56423
	LOC_Os05g45030	0.885144	-0.457773
	LOC_Os05g47560	0.786878	-0.464461
	LOC_Os05g48500	0.782024	-0.301163
	LOC_Os05g51850	-0.762177	0.587846
	LOC_Os06g01680	-0.761097	0.63789
	LOC_Os06g02028	0.802705	-0.611995
	LOC_Os06g04150	0.875449	-0.714831
	LOC_Os06g04910	0.884222	-0.584011
	LOC_Os06g05860	0.792443	-0.530602
	LOC_Os06g06190	0.920961	-0.494378
	LOC_Os06g06250	0.805636	-0.547908
	LOC_Os06g06780	0.860418	-0.497471
	LOC_Os06g08600	0.824316	-0.348648
	LOC_Os06g09330	-0.854094	0.695692
	LOC_Os06g09390	0.819235	-0.400842
	LOC_Os06g09570	-0.840806	0.445674
	LOC_Os06g10660	-0.8521	0.428028
	LOC_Os06g11140	0.874189	-0.379239
	LOC_Os06g11640	-0.782167	0.617989
	LOC_Os06g12690	-0.775843	0.63766
	LOC_Os06g13660	0.950773	-0.478246
	LOC_Os06g13820	-0.821827	0.701927
	LOC_Os06g14170	0.817313	-0.637911
	LOC_Os06g15760	0.802129	-0.411124
	LOC_Os06g17290	-0.80914	0.345018
	LOC_Os06g19470	-0.829718	0.589562
	LOC_Os06g19660	-0.771036	0.564185
	LOC_Os06g22820	-0.851043	0.649694
	LOC_Os06g36360	-0.894579	0.747595
	LOC_Os06g39344	0.890971	-0.699383
	LOC_Os06g41810	0.761005	-0.471378
	LOC_Os06g49110	0.793665	-0.509862
	LOC_Os06g49505	0.806674	-0.380719
	LOC_Os06g51230	-0.820228	0.497074
	LOC_Os06g51450	-0.902116	0.40825
	LOC_Os07g04530	-0.752811	0.779906
	LOC_Os07g06940	0.826125	-0.270266
	LOC_Os07g07410	-0.771068	0.282044
	LOC_Os07g08410	0.776155	-0.505035
	LOC_Os07g12810	-0.799819	0.225285
	LOC_Os07g13770	0.842086	-0.453593
	LOC_Os07g13980	-0.781839	0.245911
	LOC_Os07g14910	0.853562	-0.650909
	LOC_Os07g16130	0.852787	-0.613175
	LOC_Os07g17390	0.909842	-0.56971
	LOC_Os07g22650	0.808211	-0.591817
	LOC_Os07g23520	0.846908	-0.422035
	LOC_Os07g25590	0.944809	-0.366978
	LOC_Os07g27760	0.752469	-0.533049
	LOC_Os07g27810	0.863224	-0.306914
	LOC_Os07g28040	0.815058	-0.380997
	LOC_Os07g32590	0.860182	-0.484399
	LOC_Os07g36470	0.821081	-0.492772
	LOC_Os07g37230	0.825707	-0.387792
	LOC_Os07g48360	-0.760793	0.344254
	LOC_Os08g12760	0.836051	-0.300267
	LOC_Os08g23140	-0.838482	0.372412
	LOC_Os08g25900	0.793998	-0.701677
	LOC_Os08g31470	0.753943	-0.325071
	LOC_Os08g33630	0.846123	-0.421067
	LOC_Os08g37920	-0.939504	0.516402
	LOC_Os08g37940	0.836855	-0.640034
	LOC_Os08g38600	-0.762208	0.295264
	LOC_Os08g40160	0.821799	-0.508069
	LOC_Os08g41460	0.868706	-0.707481
	LOC_Os08g41710	-0.947092	0.571267
	LOC_Os08g42100	0.751674	-0.603949
	LOC_Os08g44290	0.892588	-0.513597
	LOC_Os08g44320	0.821158	-0.427138
	LOC_Os08g44510	-0.847901	0.706954
	LOC_Os09g02214	0.791733	-0.532294
	LOC_Os09g07360	-0.84005	0.628051
	LOC_Os09g11440	-0.753498	0.341213
	LOC_Os09g12550	-0.782431	0.483161
	LOC_Os09g12570	0.80216	-0.585983
	LOC_Os09g12800	-0.770775	0.424308
	LOC_Os09g13880	-0.841848	0.469596
	LOC_Os09g15639	-0.916596	0.556431
	LOC_Os09g23350	-0.835958	0.257543
	LOC_Os09g24710	0.890458	-0.531428
	LOC_Os09g25590	0.890439	-0.374295
	LOC_Os09g32090	-0.751407	0.485891
	LOC_Os09g33980	-0.821235	0.573786
	LOC_Os09g36350	0.912248	-0.475686
	LOC_Os09g36920	-0.849383	0.660191
	LOC_Os09g39474	0.776231	-0.584123
	LOC_Os10g03830	-0.805525	0.560816
	LOC_Os10g10190	-0.793963	0.487794
	LOC_Os10g10434	-0.8184	0.212992
	LOC_Os10g10990	-0.837215	0.526535
	LOC_Os10g11270	0.762923	-0.218665
	LOC_Os10g17260	0.832191	-0.285733
	LOC_Os10g26140	-0.750683	0.426323
	LOC_Os10g26610	-0.826119	0.249341
	LOC_Os10g27980	-0.835974	0.443439
	LOC_Os10g30750	-0.756143	0.403637
	LOC_Os10g32300	0.870965	-0.675399
	LOC_Os10g32730	0.851941	-0.537524
	LOC_Os10g33920	0.854551	-0.47157
	LOC_Os10g35940	0.88064	-0.212947
	LOC_Os10g39130	0.774452	-0.564792
	LOC_Os10g39230	-0.798753	0.344331
	LOC_Os10g40700	0.874446	-0.570672
	LOC_Os10g40780	-0.904078	0.591986
	LOC_Os11g01470	-0.871286	0.460997
	LOC_Os11g07870	-0.822462	0.316017
	LOC_Os11g08660	-0.88932	0.510762
	LOC_Os11g11070	-0.781015	0.282312
	LOC_Os11g14300	-0.940263	0.62355
	LOC_Os11g26860	0.85787	-0.562219
	LOC_Os11g37890	0.858191	-0.5034
	LOC_Os11g38020	0.795073	-0.397029
	LOC_Os11g41910	0.780203	-0.585683
	LOC_Os11g42490	0.836173	-0.736193
	LOC_Os11g43970	-0.841568	0.656637
	LOC_Os12g05000	0.793929	-0.601426
	LOC_Os12g05550	0.873307	-0.569074
	LOC_Os12g05830	0.778077	-0.67337
	LOC_Os12g08790	0.864203	-0.674712
	LOC_Os12g09000	0.895246	-0.550903
	LOC_Os12g09570	0.753294	-0.309877
	LOC_Os12g12170	0.753501	-0.658172
	LOC_Os12g13120	0.830049	-0.661461
	LOC_Os12g18810	-0.801589	0.342366
	LOC_Os12g34524	0.76575	-0.384789
	LOC_Os12g35630	0.96265	-0.425067
	LOC_Os12g36760	-0.81497	0.535039
	LOC_Os12g37910	0.836911	-0.604167
	LOC_Os12g40840	0.862331	-0.492545
	LOC_Os12g44000	0.789205	-0.775189
	LOC_Os12g44390	-0.874421	0.635287
late-green	LOC_Os01g07960	-0.913686	0.859653
	LOC_Os01g11414	-0.766731	0.650868
	LOC_Os01g12530	0.906931	-0.690408
	LOC_Os01g34060	-0.793721	0.605072
	LOC_Os01g36870	0.770073	-0.468946
	LOC_Os01g39060	0.911735	-0.797408
	LOC_Os01g54040	0.933102	-0.876816
	LOC_Os01g60170	-0.778404	0.562667
	LOC_Os01g67290	0.790664	-0.703032
	LOC_Os01g70090	-0.77871	0.926343
	LOC_Os02g04620	0.909309	-0.908865
	LOC_Os02g05840	0.824615	-0.651977
	LOC_Os02g07070	0.753832	-0.564172
	LOC_Os02g21190	0.89749	-0.942189
	LOC_Os02g25080	0.807591	-0.633657
	LOC_Os02g44975	0.797707	-0.782264
	LOC_Os02g55340	0.78207	-0.526356
	LOC_Os03g13770	0.804232	-0.695756
	LOC_Os03g24520	0.775541	-0.670838
	LOC_Os03g46480	0.795382	-0.688588
	LOC_Os03g55389	0.771805	-0.919255
	LOC_Os03g55600	-0.83769	0.833626
	LOC_Os04g02900	-0.772526	0.653269
	LOC_Os04g30490	0.890893	-0.775086
	LOC_Os04g31900	0.827515	-0.696837
	LOC_Os04g35010	-0.844386	0.868306
	LOC_Os05g01020	0.859323	-0.589544
	LOC_Os05g13780	0.867774	-0.790882
	LOC_Os05g34230	0.821521	-0.621932
	LOC_Os05g36070	0.815719	-0.529592
	LOC_Os06g11500	-0.761119	0.703314
	LOC_Os06g23040	-0.752732	0.554441
	LOC_Os06g44420	0.766752	-0.616892
	LOC_Os06g49050	0.799351	-0.820473
	LOC_Os07g35510	0.811297	-0.68093
	LOC_Os07g37630	0.847367	-0.704128
	LOC_Os08g03870	-0.842548	0.568036
	LOC_Os08g07760	0.865889	-0.899739
	LOC_Os08g23700	0.777316	-0.717562
	LOC_Os08g30634	0.821227	-0.692458
	LOC_Os08g31219	-0.823313	0.763941
	LOC_Os08g31830	-0.761421	0.477446
	LOC_Os08g36450	0.817416	-0.598225
	LOC_Os09g10000	-0.84704	0.796704
	LOC_Os09g15835	-0.780116	0.744105
	LOC_Os10g26940	0.808499	-0.774346
	LOC_Os10g38030	0.768951	-0.73944
	LOC_Os11g02379	-0.792277	0.803215
	LOC_Os11g06410	0.785235	-0.738435
	LOC_Os11g11940	0.939338	-0.874733
	LOC_Os11g14544	-0.767104	0.833913
	LOC_Os11g36790	0.779925	-0.918266
	LOC_Os12g02660	0.805465	-0.765564
	LOC_Os12g18650	0.805146	-0.657933
	LOC_Os12g31480	0.788215	-0.555904
