# Supplementary material for: WGCNA Analysis Identifies the Hub Genes Related to Heat Stress in Seedling of Rice (Oryza sativa L.)
Source: Genes (Basel). 2022 Jun 6;13(6):1020. doi: 10.3390/genes13061020 (PMC9222641; doi:10.3390/genes13061020)
Supplement: Supplementary file 1 [file genes-13-01020-s001.zip › Table S4.xls]

## Sheet: Sheet1
Supplementary Table S4. Key genes of different modules in Koshihikari
time	gene	MM	GS
2h-grey60	LOC_Os01g10820	0.796746	0.434565
	LOC_Os01g21440	0.858525	0.431614
	LOC_Os01g22490	0.89973	0.514232
	LOC_Os01g38480	0.824933	0.495057
	LOC_Os01g42650	0.807724	0.37647
	LOC_Os01g47650	-0.783411	-0.526761
	LOC_Os01g52214	0.883374	0.483377
	LOC_Os01g53610	-0.808254	-0.368713
	LOC_Os01g54730	0.906643	0.474453
	LOC_Os01g54870	0.836553	0.590599
	LOC_Os01g55770	0.903819	0.637038
	LOC_Os01g56190	-0.816668	-0.283959
	LOC_Os01g61814	0.890191	0.619785
	LOC_Os01g65230	-0.757989	-0.284776
	LOC_Os01g70980	0.777842	0.562576
	LOC_Os02g03860	0.846704	0.452417
	LOC_Os02g16550	0.810007	0.424156
	LOC_Os02g18380	0.866741	0.584151
	LOC_Os02g33290	-0.7825	-0.618214
	LOC_Os02g35610	0.917405	0.384973
	LOC_Os02g37862	0.805126	0.627197
	LOC_Os02g38300	0.807458	0.474297
	LOC_Os02g55060	0.861519	0.340029
	LOC_Os02g57540	0.791387	0.418723
	LOC_Os03g08020	0.86399	0.543909
	LOC_Os03g08050	0.833404	0.641557
	LOC_Os03g09210	0.835281	0.340256
	LOC_Os03g11060	0.922273	0.494932
	LOC_Os03g19530	-0.798482	-0.466488
	LOC_Os03g22460	0.876718	0.530387
	LOC_Os03g37970	0.813141	0.447263
	LOC_Os03g38520	0.810731	0.253584
	LOC_Os03g40180	0.891044	0.625953
	LOC_Os03g46710	-0.797989	-0.522502
	LOC_Os03g48110	0.785115	0.315228
	LOC_Os03g59310	0.859931	0.631215
	LOC_Os03g59620	-0.777473	-0.342934
	LOC_Os03g60800	-0.793967	-0.477746
	LOC_Os03g62280	0.818623	0.412039
	LOC_Os04g11980	0.820903	0.356657
	LOC_Os04g50990	0.857703	0.501833
	LOC_Os04g52900	-0.835008	-0.48747
	LOC_Os04g56480	-0.781544	-0.350602
	LOC_Os05g01560	0.855836	0.421958
	LOC_Os05g01690	-0.768044	-0.462171
	LOC_Os05g11710	0.849016	0.595966
	LOC_Os05g27940	0.79796	0.607283
	LOC_Os05g30810	0.946298	0.443554
	LOC_Os05g34880	-0.807136	-0.484979
	LOC_Os05g45660	0.893886	0.497703
	LOC_Os06g01700	0.760419	0.547934
	LOC_Os06g02220	0.777131	0.271238
	LOC_Os06g08320	0.797573	0.505172
	LOC_Os06g21480	0.853958	0.534534
	LOC_Os06g24704	-0.7857	-0.472792
	LOC_Os06g41090	0.813947	0.371379
	LOC_Os07g05390	-0.778811	-0.520557
	LOC_Os07g10720	0.886475	0.516968
	LOC_Os07g22950	0.770254	0.333378
	LOC_Os07g27670	-0.792542	-0.548631
	LOC_Os07g39400	0.775525	0.40145
	LOC_Os07g39710	0.890522	0.373382
	LOC_Os07g42170	0.919331	0.4655
	LOC_Os07g45320	0.853498	0.416243
	LOC_Os07g47650	-0.777498	-0.510274
	LOC_Os07g47710	0.90547	0.558283
	LOC_Os08g02340	0.788306	0.418231
	LOC_Os08g02410	0.851238	0.548729
	LOC_Os08g13360	-0.794957	-0.36932
	LOC_Os08g23700	-0.785923	-0.484471
	LOC_Os08g33082	-0.764565	-0.292473
	LOC_Os08g37320	0.79766	0.488671
	LOC_Os08g41810	0.965493	0.515393
	LOC_Os08g44250	0.871874	0.389108
	LOC_Os08g44480	0.905092	0.541095
	LOC_Os08g45040	0.879478	0.50755
	LOC_Os09g11160	0.792345	0.33482
	LOC_Os09g33500	0.860048	0.652867
	LOC_Os09g36360	-0.770915	-0.343244
	LOC_Os09g39540	0.943288	0.520232
	LOC_Os10g08930	0.897978	0.619448
	LOC_Os10g34180	0.867572	0.596489
	LOC_Os10g40410	0.932961	0.386183
	LOC_Os10g42840	0.779284	0.233818
	LOC_Os11g03400	0.910699	0.530409
	LOC_Os11g06750	0.771088	0.60241
	LOC_Os11g20330	0.798029	0.225705
	LOC_Os11g37640	0.880643	0.398711
	LOC_Os12g07710	0.834991	0.256075
	LOC_Os12g37419	0.952814	0.538409
	LOC_Os12g41760	0.854552	0.385843
	novel.1520	0.828499	0.415843
	novel.2147	0.961246	0.56405
	novel.2150	0.865302	0.45543
24h-black	LOC_Os01g01700	0.841637	0.614354
	LOC_Os01g02180	0.83813	0.518368
	LOC_Os01g03360	0.774026	0.545119
	LOC_Os01g07260	-0.775973	-0.4937
	LOC_Os01g07700	-0.798092	-0.478338
	LOC_Os01g09560	-0.852904	-0.440118
	LOC_Os01g09760	0.780261	0.638559
	LOC_Os01g12890	0.831937	0.51451
	LOC_Os01g13150	0.923994	0.496411
	LOC_Os01g14810	-0.921689	-0.621866
	LOC_Os01g14980	-0.753052	-0.472457
	LOC_Os01g15460	0.768285	0.668863
	LOC_Os01g16010	0.854756	0.348638
	LOC_Os01g17180	0.834332	0.374256
	LOC_Os01g20840	0.808528	0.536236
	LOC_Os01g25370	0.763862	0.453217
	LOC_Os01g25560	-0.783637	-0.353876
	LOC_Os01g27940	0.837405	0.411974
	LOC_Os01g31360	-0.852198	-0.363133
	LOC_Os01g32720	0.876255	0.365475
	LOC_Os01g32980	0.784141	0.519368
	LOC_Os01g33800	0.763577	0.592435
	LOC_Os01g34780	0.923175	0.452677
	LOC_Os01g36890	0.917224	0.371964
	LOC_Os01g37760	0.79391	0.573835
	LOC_Os01g39000	-0.781446	-0.545622
	LOC_Os01g39020	0.812723	0.590253
	LOC_Os01g39136	0.758004	0.425521
	LOC_Os01g39250	0.892946	0.363609
	LOC_Os01g40620	0.844042	0.531659
	LOC_Os01g42900	-0.750617	-0.714451
	LOC_Os01g43420	-0.776285	-0.283178
	LOC_Os01g44390	-0.859769	-0.336689
	LOC_Os01g46060	0.869219	0.270764
	LOC_Os01g46200	0.770655	0.538693
	LOC_Os01g46380	0.809898	0.583851
	LOC_Os01g47290	0.801585	0.465606
	LOC_Os01g47350	-0.870857	-0.40656
	LOC_Os01g48210	0.83588	0.446867
	LOC_Os01g50200	-0.912554	-0.33156
	LOC_Os01g50960	0.855232	0.650755
	LOC_Os01g51200	0.753494	0.478917
	LOC_Os01g53220	0.888084	0.448281
	LOC_Os01g53930	-0.867132	-0.448598
	LOC_Os01g54390	-0.777192	-0.654966
	LOC_Os01g55050	0.765938	0.685584
	LOC_Os01g55830	-0.795949	-0.200585
	LOC_Os01g56150	0.872739	0.650167
	LOC_Os01g56780	-0.843714	-0.433504
	LOC_Os01g58150	-0.827568	-0.236218
	LOC_Os01g58440	0.873558	0.624097
	LOC_Os01g58910	-0.778181	-0.617116
	LOC_Os01g60200	0.869142	0.287432
	LOC_Os01g60270	0.831052	0.24656
	LOC_Os01g61580	0.829858	0.574579
	LOC_Os01g62040	0.790556	0.375336
	LOC_Os01g63220	-0.837653	-0.395162
	LOC_Os01g63940	0.822112	0.299446
	LOC_Os01g64780	-0.90164	-0.306108
	LOC_Os01g65450	0.906028	0.442504
	LOC_Os01g67970	0.955863	0.397639
	LOC_Os01g68240	0.806483	0.630653
	LOC_Os01g68269	-0.84102	-0.60132
	LOC_Os01g68524	0.852967	0.222809
	LOC_Os01g70330	0.889738	0.442195
	LOC_Os01g70770	-0.782494	-0.218456
	LOC_Os01g70920	0.859206	0.238638
	LOC_Os01g71230	0.933705	0.539801
	LOC_Os01g72340	-0.804513	-0.377239
	LOC_Os01g72430	-0.877962	-0.264213
	LOC_Os01g72890	0.828353	0.203522
	LOC_Os01g73110	0.853948	0.638667
	LOC_Os02g01220	-0.888105	-0.328356
	LOC_Os02g02360	0.769397	0.488723
	LOC_Os02g03070	0.878437	0.646586
	LOC_Os02g03590	0.834697	0.31072
	LOC_Os02g03600	0.834741	0.500878
	LOC_Os02g04040	0.807134	0.320367
	LOC_Os02g04330	-0.925556	-0.599605
	LOC_Os02g04520	-0.786462	-0.356037
	LOC_Os02g05450	0.870709	0.555213
	LOC_Os02g05870	0.88281	0.367642
	LOC_Os02g06584	0.819172	0.391535
	LOC_Os02g07630	0.755205	0.509568
	LOC_Os02g07790	-0.918681	-0.358704
	LOC_Os02g07980	0.800868	0.698849
	LOC_Os02g09670	0.806763	0.72821
	LOC_Os02g12650	0.853054	0.606581
	LOC_Os02g13990	0.920212	0.539139
	LOC_Os02g14120	0.817394	0.418253
	LOC_Os02g17190	0.803505	0.440843
	LOC_Os02g17360	-0.927417	-0.475601
	LOC_Os02g17990	0.786868	0.587342
	LOC_Os02g20980	0.781021	0.424798
	LOC_Os02g21240	0.861357	0.667828
	LOC_Os02g21300	0.7634	0.645914
	LOC_Os02g26614	0.794015	0.403126
	LOC_Os02g29150	0.76062	0.474806
	LOC_Os02g29380	0.796273	0.295956
	LOC_Os02g32970	0.804668	0.351196
	LOC_Os02g33070	0.833764	0.683179
	LOC_Os02g33860	0.774785	0.368211
	LOC_Os02g35130	0.830744	0.45916
	LOC_Os02g35700	0.798652	0.30609
	LOC_Os02g36400	0.856406	0.521244
	LOC_Os02g42530	0.795692	0.519727
	LOC_Os02g42860	0.831459	0.381324
	LOC_Os02g43170	-0.769382	-0.228279
	LOC_Os02g45090	0.834097	0.48332
	LOC_Os02g45620	-0.810446	-0.455426
	LOC_Os02g46780	-0.755568	-0.335925
	LOC_Os02g47440	0.826401	0.577846
	LOC_Os02g47800	-0.921361	-0.482284
	LOC_Os02g47880	-0.928746	-0.468689
	LOC_Os02g48200	-0.771077	-0.429623
	LOC_Os02g48620	0.771671	0.511826
	LOC_Os02g48720	-0.913336	-0.392083
	LOC_Os02g50810	-0.764183	-0.441789
	LOC_Os02g50960	-0.929535	-0.545159
	LOC_Os02g52790	0.820826	0.43019
	LOC_Os02g52880	-0.897786	-0.557277
	LOC_Os02g52960	0.809168	0.502611
	LOC_Os02g53770	-0.942687	-0.401988
	LOC_Os02g54090	0.881407	0.549327
	LOC_Os02g55330	-0.752148	-0.401067
	LOC_Os02g55420	-0.823934	-0.601812
	LOC_Os02g55430	-0.758224	-0.417345
	LOC_Os02g56980	-0.840009	-0.532422
	LOC_Os02g57040	-0.842384	-0.373302
	LOC_Os02g57180	-0.810403	-0.681065
	LOC_Os02g57480	-0.77251	-0.554539
	LOC_Os03g01230	0.81708	0.392934
	LOC_Os03g01470	0.762992	0.518951
	LOC_Os03g01540	0.831679	0.284273
	LOC_Os03g01980	0.808128	0.401884
	LOC_Os03g03710	0.904543	0.397459
	LOC_Os03g05710	0.796829	0.5459
	LOC_Os03g05740	-0.789504	-0.460246
	LOC_Os03g05910	0.785092	0.354871
	LOC_Os03g08480	-0.759088	-0.509881
	LOC_Os03g09310	0.90245	0.623684
	LOC_Os03g09860	-0.817841	-0.599988
	LOC_Os03g10500	-0.969603	-0.548005
	LOC_Os03g10780	0.904169	0.439407
	LOC_Os03g12290	-0.906161	-0.282296
	LOC_Os03g12320	0.906113	0.436851
	LOC_Os03g14500	-0.762494	-0.52771
	LOC_Os03g14520	0.893351	0.311461
	LOC_Os03g14850	0.864622	0.29722
	LOC_Os03g15860	0.958562	0.549074
	LOC_Os03g16090	-0.846431	-0.428798
	LOC_Os03g16440	0.802675	0.229827
	LOC_Os03g20680	0.790507	0.623894
	LOC_Os03g21240	0.807379	0.476859
	LOC_Os03g22380	0.881862	0.450283
	LOC_Os03g22540	0.793004	0.627974
	LOC_Os03g22560	0.826837	0.39337
	LOC_Os03g24380	0.831337	0.566253
	LOC_Os03g25110	0.772839	0.398492
	LOC_Os03g25970	0.790794	0.597722
	LOC_Os03g26080	0.798518	0.496271
	LOC_Os03g26490	0.812768	0.637213
	LOC_Os03g26960	0.904506	0.495864
	LOC_Os03g28310	0.830021	0.567856
	LOC_Os03g36279	0.79855	0.44845
	LOC_Os03g37984	0.784662	0.581977
	LOC_Os03g40110	0.904576	0.478393
	LOC_Os03g41110	-0.779353	-0.579963
	LOC_Os03g42650	0.764834	0.506863
	LOC_Os03g42880	0.930597	0.556615
	LOC_Os03g43760	0.75582	0.67698
	LOC_Os03g44520	0.846573	0.366922
	LOC_Os03g44900	0.803348	0.459387
	LOC_Os03g46190	0.79128	0.253287
	LOC_Os03g46740	-0.858537	-0.625768
	LOC_Os03g47550	-0.821472	-0.455054
	LOC_Os03g48710	0.809476	0.560417
	LOC_Os03g48970	0.799995	0.320438
	LOC_Os03g49500	0.863952	0.581586
	LOC_Os03g49720	-0.898462	-0.422246
	LOC_Os03g50940	-0.781558	-0.629863
	LOC_Os03g50970	-0.882071	-0.557496
	LOC_Os03g52170	-0.919935	-0.422369
	LOC_Os03g53250	0.894871	0.615099
	LOC_Os03g53310	0.754062	0.588699
	LOC_Os03g55090	0.77822	0.359332
	LOC_Os03g57430	0.80721	0.543326
	LOC_Os03g58590	0.896182	0.493801
	LOC_Os03g59590	0.867203	0.602886
	LOC_Os03g60390	-0.75039	-0.594663
	LOC_Os03g60920	0.792131	0.650031
	LOC_Os03g61340	0.799242	0.6357
	LOC_Os03g61890	-0.796563	-0.271755
	LOC_Os03g63140	-0.89848	-0.429226
	LOC_Os04g01674	-0.799239	-0.480448
	LOC_Os04g02680	0.776606	0.401294
	LOC_Os04g22360	0.873552	0.403424
	LOC_Os04g25410	0.81423	0.61835
	LOC_Os04g26910	-0.856472	-0.317026
	LOC_Os04g28090	0.845412	0.552482
	LOC_Os04g28170	0.846409	0.625152
	LOC_Os04g31190	0.861364	0.519187
	LOC_Os04g32020	-0.757385	-0.237452
	LOC_Os04g32880	0.956149	0.463827
	LOC_Os04g34440	0.807844	0.607775
	LOC_Os04g37720	0.752039	0.27497
	LOC_Os04g41450	0.751863	0.277478
	LOC_Os04g45040	0.848292	0.314799
	LOC_Os04g45980	0.79283	0.670826
	LOC_Os04g48270	0.831578	0.567287
	LOC_Os04g48360	-0.773055	-0.238797
	LOC_Os04g48820	-0.867044	-0.522169
	LOC_Os04g49960	0.845438	0.275078
	LOC_Os04g49980	0.877614	0.638191
	LOC_Os04g50090	-0.750478	-0.576673
	LOC_Os04g51280	0.779874	0.492173
	LOC_Os04g52060	0.814324	0.458693
	LOC_Os04g52340	0.781163	0.251452
	LOC_Os04g52370	-0.872117	-0.436874
	LOC_Os04g53490	-0.759664	-0.619232
	LOC_Os04g54590	-0.904148	-0.69126
	LOC_Os04g54840	0.938947	0.487862
	LOC_Os04g55290	-0.801446	-0.547456
	LOC_Os04g55480	0.853345	0.419883
	LOC_Os04g55720	0.884489	0.532199
	LOC_Os04g56070	0.874302	0.428389
	LOC_Os04g57700	-0.881277	-0.512312
	LOC_Os04g58070	0.797046	0.372778
	LOC_Os04g59520	-0.849577	-0.416927
	LOC_Os05g03830	0.768945	0.300101
	LOC_Os05g05260	0.799606	0.541801
	LOC_Os05g06450	0.805301	0.519782
	LOC_Os05g07860	-0.804668	-0.266608
	LOC_Os05g08554	-0.867729	-0.481601
	LOC_Os05g09370	0.897321	0.546186
	LOC_Os05g10770	0.78257	0.61211
	LOC_Os05g11010	-0.796378	-0.30515
	LOC_Os05g14300	0.784948	0.391568
	LOC_Os05g19954	0.888287	0.56316
	LOC_Os05g22940	-0.766823	-0.408222
	LOC_Os05g23470	-0.783563	-0.353259
	LOC_Os05g24970	0.835465	0.414232
	LOC_Os05g27920	0.792995	0.476327
	LOC_Os05g28940	0.896713	0.521963
	LOC_Os05g29090	0.768984	0.325717
	LOC_Os05g29735	0.815394	0.269534
	LOC_Os05g30870	0.928082	0.341866
	LOC_Os05g31020	0.769551	0.585261
	LOC_Os05g31770	0.765844	0.397516
	LOC_Os05g32430	0.958942	0.514485
	LOC_Os05g34900	0.867964	0.355682
	LOC_Os05g35266	0.759889	0.331357
	LOC_Os05g36110	-0.879159	-0.286925
	LOC_Os05g38140	-0.765347	-0.344848
	LOC_Os05g38160	0.862246	0.460618
	LOC_Os05g38950	0.778555	0.366325
	LOC_Os05g40410	-0.835098	-0.543579
	LOC_Os05g42200	0.891986	0.379513
	LOC_Os05g43060	0.861521	0.520634
	LOC_Os05g43680	0.865726	0.323731
	LOC_Os05g44390	0.899579	0.549048
	LOC_Os05g46330	0.881544	0.558997
	LOC_Os05g47810	0.820103	0.433219
	LOC_Os05g48410	0.914189	0.537461
	LOC_Os05g49680	0.841382	0.332947
	LOC_Os05g51640	0.832179	0.298213
	LOC_Os06g01370	0.835375	0.574257
	LOC_Os06g02170	0.859034	0.34145
	LOC_Os06g02240	0.835983	0.636821
	LOC_Os06g05060	-0.796029	-0.281009
	LOC_Os06g05650	-0.803671	-0.349893
	LOC_Os06g06014	0.895259	0.649109
	LOC_Os06g06280	0.824938	0.663346
	LOC_Os06g08390	0.838486	0.509783
	LOC_Os06g09240	-0.878668	-0.402573
	LOC_Os06g12160	0.876598	0.538442
	LOC_Os06g21550	0.865746	0.302948
	LOC_Os06g23160	0.801235	0.577904
	LOC_Os06g27830	0.907306	0.354659
	LOC_Os06g30020	0.920869	0.439778
	LOC_Os06g30390	0.858896	0.218602
	LOC_Os06g37000	0.841031	0.416895
	LOC_Os06g39480	0.853444	0.671625
	LOC_Os06g40170	-0.822861	-0.251677
	LOC_Os06g40650	0.784049	0.559085
	LOC_Os06g41390	0.770848	0.368198
	LOC_Os06g41730	0.773588	0.45454
	LOC_Os06g43610	0.807338	0.233509
	LOC_Os06g43660	0.867089	0.549792
	LOC_Os06g49180	0.858328	0.298023
	LOC_Os06g50850	0.791356	0.255447
	LOC_Os06g51260	-0.78706	-0.274671
	LOC_Os06g51480	0.777625	0.43651
	LOC_Os07g01890	0.766582	0.508624
	LOC_Os07g02090	0.893753	0.661404
	LOC_Os07g02100	-0.777671	-0.45531
	LOC_Os07g02780	-0.85062	-0.536781
	LOC_Os07g06980	0.865256	0.267179
	LOC_Os07g07260	-0.777741	-0.471765
	LOC_Os07g07560	-0.779489	-0.251301
	LOC_Os07g09150	0.819215	0.451858
	LOC_Os07g10390	0.79015	0.510896
	LOC_Os07g12780	0.899377	0.430776
	LOC_Os07g13270	-0.928524	-0.369609
	LOC_Os07g15880	0.761992	0.428584
	LOC_Os07g18510	0.834886	0.312002
	LOC_Os07g19530	0.80195	0.604987
	LOC_Os07g19560	0.795313	0.294587
	LOC_Os07g22710	0.778454	0.38355
	LOC_Os07g25440	0.764323	0.48577
	LOC_Os07g26610	-0.771433	-0.422112
	LOC_Os07g27140	0.753999	0.461566
	LOC_Os07g28430	-0.846093	-0.683649
	LOC_Os07g29390	0.774034	0.527693
	LOC_Os07g29700	0.778243	0.29901
	LOC_Os07g29760	0.822084	0.558179
	LOC_Os07g30620	-0.920114	-0.406484
	LOC_Os07g32230	0.818133	0.628196
	LOC_Os07g36870	0.817221	0.361637
	LOC_Os07g38230	0.897531	0.389425
	LOC_Os07g41900	0.900215	0.302384
	LOC_Os07g43330	-0.823013	-0.327064
	LOC_Os07g44320	0.906489	0.651677
	LOC_Os07g45160	0.858815	0.59
	LOC_Os07g46660	0.884981	0.496587
	LOC_Os07g46790	-0.891304	-0.621231
	LOC_Os07g47300	-0.790534	-0.551145
	LOC_Os07g49410	-0.80461	-0.349997
	LOC_Os08g01930	0.78321	0.621531
	LOC_Os08g03440	0.869176	0.378687
	LOC_Os08g04280	0.849563	0.36199
	LOC_Os08g04460	-0.864115	-0.520829
	LOC_Os08g05840	0.784218	0.579505
	LOC_Os08g06050	0.846344	0.689336
	LOC_Os08g06520	0.754029	0.330376
	LOC_Os08g16880	0.759455	0.346859
	LOC_Os08g19370	-0.816148	-0.408041
	LOC_Os08g25060	0.825694	0.575582
	LOC_Os08g27140	0.817657	0.317975
	LOC_Os08g28860	-0.760808	-0.33651
	LOC_Os08g29124	0.863328	0.464782
	LOC_Os08g29200	-0.790563	-0.647869
	LOC_Os08g29780	-0.782155	-0.335806
	LOC_Os08g31814	0.905755	0.571506
	LOC_Os08g34060	-0.790445	-0.378799
	LOC_Os08g37140	0.753143	0.38376
	LOC_Os08g38060	-0.798256	-0.450546
	LOC_Os08g38440	0.753337	0.515176
	LOC_Os08g38620	0.94414	0.528179
	LOC_Os08g39060	0.786634	0.276075
	LOC_Os08g39070	0.833832	0.26349
	LOC_Os08g41400	-0.850681	-0.270434
	LOC_Os08g42540	-0.854774	-0.336033
	LOC_Os08g42980	0.852122	0.567646
	LOC_Os08g43290	0.873898	0.589747
	LOC_Os08g43360	0.756804	0.404987
	LOC_Os08g43470	0.759871	0.410406
	LOC_Os08g43540	0.771904	0.632742
	LOC_Os08g45080	0.823574	0.6917
	LOC_Os09g03610	0.963066	0.49589
	LOC_Os09g04210	0.875573	0.203818
	LOC_Os09g06740	-0.79076	-0.395593
	LOC_Os09g07380	0.838768	0.656954
	LOC_Os09g07500	0.8329	0.565889
	LOC_Os09g12550	0.802699	0.640556
	LOC_Os09g12710	0.863053	0.604068
	LOC_Os09g12730	0.922405	0.445139
	LOC_Os09g24190	0.816356	0.522806
	LOC_Os09g24540	0.801229	0.373683
	LOC_Os09g25500	0.803075	0.456814
	LOC_Os09g25580	-0.901388	-0.554196
	LOC_Os09g25610	-0.853186	-0.56233
	LOC_Os09g26400	0.849213	0.66818
	LOC_Os09g28570	0.820955	0.410798
	LOC_Os09g28940	0.783013	0.520207
	LOC_Os09g29404	-0.788431	-0.537685
	LOC_Os09g29750	0.870328	0.626486
	LOC_Os09g29780	0.799761	0.636719
	LOC_Os09g31502	-0.781647	-0.48773
	LOC_Os09g32940	0.809651	0.260177
	LOC_Os09g32964	-0.782454	-0.657733
	LOC_Os09g33510	0.808792	0.286082
	LOC_Os09g33870	0.917589	0.639296
	LOC_Os09g34110	-0.761549	-0.450775
	LOC_Os09g39350	-0.801127	-0.200575
	LOC_Os09g39740	0.799016	0.206661
	LOC_Os10g06610	0.852303	0.30646
	LOC_Os10g27180	0.890288	0.360537
	LOC_Os10g29560	0.852437	0.302276
	LOC_Os10g30190	0.818798	0.207789
	LOC_Os10g32880	0.862633	0.540658
	LOC_Os10g33820	0.864987	0.554287
	LOC_Os10g34614	0.806098	0.217099
	LOC_Os10g34660	0.833192	0.407863
	LOC_Os10g34810	0.909177	0.617127
	LOC_Os10g35010	-0.826991	-0.499033
	LOC_Os10g35190	0.894276	0.457483
	LOC_Os10g35470	0.913557	0.469633
	LOC_Os10g35990	0.954104	0.496438
	LOC_Os10g36250	-0.761493	-0.544483
	LOC_Os10g36490	0.879143	0.37696
	LOC_Os10g36760	0.951274	0.466908
	LOC_Os10g36810	0.842066	0.697568
	LOC_Os10g37690	0.89863	0.340265
	LOC_Os10g38980	0.78759	0.499473
	LOC_Os10g41534	0.813226	0.501931
	LOC_Os10g41590	0.909241	0.36188
	LOC_Os10g41780	-0.838285	-0.468472
	LOC_Os11g02200	-0.846488	-0.525691
	LOC_Os11g05100	-0.793798	-0.254079
	LOC_Os11g07850	-0.88982	-0.346963
	LOC_Os11g09640	0.957758	0.444753
	LOC_Os11g25560	-0.751934	-0.599424
	LOC_Os11g26594	0.78199	0.236454
	LOC_Os11g29340	0.755517	0.253639
	LOC_Os11g31620	0.80588	0.481354
	LOC_Os11g37520	-0.816659	-0.60794
	LOC_Os11g37540	0.751865	0.492773
	LOC_Os11g38650	-0.852255	-0.253428
	LOC_Os11g40140	0.767014	0.735152
	LOC_Os11g41890	-0.773977	-0.470244
	LOC_Os12g01360	-0.759301	-0.535013
	LOC_Os12g01940	0.77877	0.623032
	LOC_Os12g02130	0.804841	0.360312
	LOC_Os12g03710	0.759779	0.225122
	LOC_Os12g04220	0.795651	0.409021
	LOC_Os12g06464	0.803979	0.650996
	LOC_Os12g06640	-0.829988	-0.640834
	LOC_Os12g07210	-0.753558	-0.538541
	LOC_Os12g07350	0.859569	0.401559
	LOC_Os12g07720	0.852055	0.677765
	LOC_Os12g08170	-0.759094	-0.450655
	LOC_Os12g12170	-0.76153	-0.462703
	LOC_Os12g12470	-0.804819	-0.333462
	LOC_Os12g13174	0.804235	0.259239
	LOC_Os12g15590	0.830238	0.224716
	LOC_Os12g18880	0.829806	0.404763
	LOC_Os12g18900	-0.820395	-0.605339
	LOC_Os12g19040	0.952456	0.479986
	LOC_Os12g19590	0.873048	0.565801
	LOC_Os12g21700	-0.775516	-0.296739
	LOC_Os12g27090	0.881552	0.528222
	LOC_Os12g30510	0.908582	0.400495
	LOC_Os12g33020	0.808559	0.555204
	LOC_Os12g37380	-0.799217	-0.41169
	LOC_Os12g37570	-0.813204	-0.417946
	LOC_Os12g39200	0.935566	0.583457
	LOC_Os12g40380	0.756231	0.574009
	LOC_Os12g40520	0.786432	0.508805
	LOC_Os12g40550	0.872205	0.626418
	LOC_Os12g41210	0.857883	0.374676
	LOC_Os12g42876	-0.921505	-0.401191
	novel.1218	0.773361	0.218738
	novel.1368	-0.844771	-0.650789
	novel.1551	0.850857	0.522578
	novel.1585	0.883201	0.580592
	novel.1598	0.806086	0.491115
	novel.1674	0.905925	0.451852
	novel.314	0.797619	0.458414
	novel.777	0.849048	0.420085
24h-plum2	LOC_Os01g08580	-0.883405	0.418207
	LOC_Os01g56600	-0.866687	0.486256
	LOC_Os01g66190	0.816063	-0.503664
	LOC_Os02g45810	-0.828379	0.446417
	LOC_Os02g48990	0.801908	-0.275752
	LOC_Os02g52010	0.831362	-0.486359
	LOC_Os03g07310	0.872207	-0.495992
	LOC_Os03g16740	-0.808912	0.395897
	LOC_Os03g50010	-0.850565	0.490753
	LOC_Os03g62700	0.892985	-0.658923
	LOC_Os03g63330	0.852619	-0.362384
	LOC_Os04g33440	-0.878559	0.541468
	LOC_Os04g39090	-0.8281	0.471834
	LOC_Os04g56620	-0.802636	0.341885
	LOC_Os04g57680	-0.848647	0.366642
	LOC_Os05g46210	0.87488	-0.581705
	LOC_Os05g47470	-0.856543	0.441119
	LOC_Os06g51250	0.800067	-0.39354
	LOC_Os07g13530	0.758819	-0.328924
	LOC_Os07g23790	-0.782054	0.367645
	LOC_Os07g25460	0.870504	-0.47741
	LOC_Os07g30840	-0.919619	0.49253
	LOC_Os07g33850	-0.858848	0.526516
	LOC_Os07g46370	0.824042	-0.263163
	LOC_Os08g33370	0.837872	-0.372755
	LOC_Os08g43640	0.815542	-0.33889
	LOC_Os09g02650	0.84959	-0.48439
	LOC_Os09g05030	0.850375	-0.37786
	LOC_Os10g33862	-0.766262	0.477821
	LOC_Os11g06390	0.793162	-0.341488
	LOC_Os11g18947	-0.831661	0.56911
	LOC_Os11g41820	-0.758117	0.485037
24h-white	LOC_Os01g07760	-0.86104	0.445384
	LOC_Os01g14790	0.768692	-0.336422
	LOC_Os01g16354	-0.818463	0.366713
	LOC_Os01g21990	0.868116	-0.452956
	LOC_Os01g31629	0.788994	-0.364507
	LOC_Os01g45370	0.870093	-0.486852
	LOC_Os01g55540	-0.809971	0.384617
	LOC_Os02g07360	0.875995	-0.327346
	LOC_Os02g08370	0.895647	-0.458146
	LOC_Os02g12570	0.755271	-0.493975
	LOC_Os02g22370	-0.793694	0.446596
	LOC_Os02g38950	0.884053	-0.474392
	LOC_Os02g43090	0.836046	-0.483298
	LOC_Os02g49820	0.90216	-0.625736
	LOC_Os02g51700	0.879537	-0.445857
	LOC_Os03g45870	0.864406	-0.392001
	LOC_Os03g49520	0.779431	-0.403262
	LOC_Os03g50380	0.811339	-0.626615
	LOC_Os03g58710	0.906711	-0.582789
	LOC_Os04g32330	-0.818951	0.313264
	LOC_Os04g32490	0.854525	-0.45324
	LOC_Os04g42030	0.852879	-0.559132
	LOC_Os04g44500	-0.812425	0.401145
	LOC_Os05g25320	0.762932	-0.356783
	LOC_Os05g34540	-0.901147	0.488803
	LOC_Os05g41795	-0.799938	0.527899
	LOC_Os05g49160	0.856615	-0.506584
	LOC_Os05g49610	0.782226	-0.438298
	LOC_Os06g11630	0.881149	-0.471767
	LOC_Os06g14390	0.860774	-0.356587
	LOC_Os06g16980	0.870416	-0.442472
	LOC_Os06g19730	-0.773341	0.513341
	LOC_Os06g38780	0.75634	-0.450205
	LOC_Os07g20150	0.784054	-0.364363
	LOC_Os07g26974	0.78045	-0.147088
	LOC_Os07g44290	-0.760027	0.279093
	LOC_Os07g47570	0.858232	-0.497809
	LOC_Os08g07540	0.888505	-0.55293
	LOC_Os08g29100	0.79537	-0.607367
	LOC_Os09g02729	0.783378	-0.451071
	LOC_Os09g39790	0.880276	-0.571404
	LOC_Os10g27450	0.79333	-0.331367
	LOC_Os10g37860	0.784804	-0.310571
	LOC_Os11g34150	0.824935	-0.397079
	LOC_Os11g48030	0.829579	-0.48056
	LOC_Os12g18120	-0.762688	0.302021
	LOC_Os12g29990	0.936871	-0.465245
	LOC_Os12g41900	-0.828175	0.42015
	novel.1170	0.818391	-0.452784
	novel.435	0.808561	-0.468037

## Sheet: Sheet2
LOC_Os01g10820	0.796746	0.434565
LOC_Os01g21440	0.858525	0.431614
LOC_Os01g22490	0.89973	0.514232
LOC_Os01g38480	0.824933	0.495057
LOC_Os01g42650	0.807724	0.37647
LOC_Os01g47650	-0.783411	-0.526761
LOC_Os01g52214	0.883374	0.483377
LOC_Os01g53610	-0.808254	-0.368713
LOC_Os01g54730	0.906643	0.474453
LOC_Os01g54870	0.836553	0.590599
LOC_Os01g55770	0.903819	0.637038
LOC_Os01g56190	-0.816668	-0.283959
LOC_Os01g61814	0.890191	0.619785
LOC_Os01g65230	-0.757989	-0.284776
LOC_Os01g70980	0.777842	0.562576
LOC_Os02g03860	0.846704	0.452417
LOC_Os02g16550	0.810007	0.424156
LOC_Os02g18380	0.866741	0.584151
LOC_Os02g33290	-0.7825	-0.618214
LOC_Os02g35610	0.917405	0.384973
LOC_Os02g37862	0.805126	0.627197
LOC_Os02g38300	0.807458	0.474297
LOC_Os02g55060	0.861519	0.340029
LOC_Os02g57540	0.791387	0.418723
LOC_Os03g08020	0.86399	0.543909
LOC_Os03g08050	0.833404	0.641557
LOC_Os03g09210	0.835281	0.340256
LOC_Os03g11060	0.922273	0.494932
LOC_Os03g19530	-0.798482	-0.466488
LOC_Os03g22460	0.876718	0.530387
LOC_Os03g37970	0.813141	0.447263
LOC_Os03g38520	0.810731	0.253584
LOC_Os03g40180	0.891044	0.625953
LOC_Os03g46710	-0.797989	-0.522502
LOC_Os03g48110	0.785115	0.315228
LOC_Os03g59310	0.859931	0.631215
LOC_Os03g59620	-0.777473	-0.342934
LOC_Os03g60800	-0.793967	-0.477746
LOC_Os03g62280	0.818623	0.412039
LOC_Os04g11980	0.820903	0.356657
LOC_Os04g50990	0.857703	0.501833
LOC_Os04g52900	-0.835008	-0.48747
LOC_Os04g56480	-0.781544	-0.350602
LOC_Os05g01560	0.855836	0.421958
LOC_Os05g01690	-0.768044	-0.462171
LOC_Os05g11710	0.849016	0.595966
LOC_Os05g27940	0.79796	0.607283
LOC_Os05g30810	0.946298	0.443554
LOC_Os05g34880	-0.807136	-0.484979
LOC_Os05g45660	0.893886	0.497703
LOC_Os06g01700	0.760419	0.547934
LOC_Os06g02220	0.777131	0.271238
LOC_Os06g08320	0.797573	0.505172
LOC_Os06g21480	0.853958	0.534534
LOC_Os06g24704	-0.7857	-0.472792
LOC_Os06g41090	0.813947	0.371379
LOC_Os07g05390	-0.778811	-0.520557
LOC_Os07g10720	0.886475	0.516968
LOC_Os07g22950	0.770254	0.333378
LOC_Os07g27670	-0.792542	-0.548631
LOC_Os07g39400	0.775525	0.40145
LOC_Os07g39710	0.890522	0.373382
LOC_Os07g42170	0.919331	0.4655
LOC_Os07g45320	0.853498	0.416243
LOC_Os07g47650	-0.777498	-0.510274
LOC_Os07g47710	0.90547	0.558283
LOC_Os08g02340	0.788306	0.418231
LOC_Os08g02410	0.851238	0.548729
LOC_Os08g13360	-0.794957	-0.36932
LOC_Os08g23700	-0.785923	-0.484471
LOC_Os08g33082	-0.764565	-0.292473
LOC_Os08g37320	0.79766	0.488671
LOC_Os08g41810	0.965493	0.515393
LOC_Os08g44250	0.871874	0.389108
LOC_Os08g44480	0.905092	0.541095
LOC_Os08g45040	0.879478	0.50755
LOC_Os09g11160	0.792345	0.33482
LOC_Os09g33500	0.860048	0.652867
LOC_Os09g36360	-0.770915	-0.343244
LOC_Os09g39540	0.943288	0.520232
LOC_Os10g08930	0.897978	0.619448
LOC_Os10g34180	0.867572	0.596489
LOC_Os10g40410	0.932961	0.386183
LOC_Os10g42840	0.779284	0.233818
LOC_Os11g03400	0.910699	0.530409
LOC_Os11g06750	0.771088	0.60241
LOC_Os11g20330	0.798029	0.225705
LOC_Os11g37640	0.880643	0.398711
LOC_Os12g07710	0.834991	0.256075
LOC_Os12g37419	0.952814	0.538409
LOC_Os12g41760	0.854552	0.385843
novel.1520	0.828499	0.415843
novel.2147	0.961246	0.56405
novel.2150	0.865302	0.45543
