# Supplementary material for: WGCNA Analysis Identifies the Hub Genes Related to Heat Stress in Seedling of Rice (Oryza sativa L.)
Source: Genes (Basel). 2022 Jun 6;13(6):1020. doi: 10.3390/genes13061020 (PMC9222641; doi:10.3390/genes13061020)
Supplement: Supplementary file 1 [file genes-13-01020-s001.zip › Table S5.xls]

## Sheet: Sheet1
Supplementary Table S5 Analysis of known-genes related to HS of rice obtained from database of Oryzabase and RiceData
490 known-genes	146 core genes
LOC_Os01g04350	LOC_Os01g04730
LOC_Os01g04360	LOC_Os01g08860
LOC_Os01g04370	LOC_Os01g09100
LOC_Os01g04380	LOC_Os01g10840
LOC_Os01g04730	LOC_Os01g11860
LOC_Os01g07810	LOC_Os01g11880
LOC_Os01g08860	LOC_Os01g14440
LOC_Os01g09100	LOC_Os01g24690
LOC_Os01g09550	LOC_Os01g27490
LOC_Os01g09800	LOC_Os01g53294
LOC_Os01g10840	LOC_Os01g54550
LOC_Os01g11860	LOC_Os01g61080
LOC_Os01g11880	LOC_Os01g62290
LOC_Os01g13540	LOC_Os01g62350
LOC_Os01g14440	LOC_Os01g62840
LOC_Os01g15640	LOC_Os01g63060
LOC_Os01g16220	LOC_Os01g67134
LOC_Os01g16970	LOC_Os02g01030
LOC_Os01g17260	LOC_Os02g02400
LOC_Os01g18080	LOC_Os02g02410
LOC_Os01g18170	LOC_Os02g02890
LOC_Os01g18840	LOC_Os02g07760
LOC_Os01g19820	LOC_Os02g09750
LOC_Os01g24690	LOC_Os02g10540
LOC_Os01g25820	LOC_Os02g10710
LOC_Os01g27490	LOC_Os02g18380
LOC_Os01g32780	LOC_Os02g29340
LOC_Os01g36220	LOC_Os02g32590
LOC_Os01g36890	LOC_Os02g40880
LOC_Os01g39020	LOC_Os02g41510
LOC_Os01g40590	LOC_Os02g41630
LOC_Os01g41600	LOC_Os02g43930
LOC_Os01g43590	LOC_Os02g52700
LOC_Os01g43650	LOC_Os02g52710
LOC_Os01g44260	LOC_Os02g53420
LOC_Os01g45274	LOC_Os02g56040
LOC_Os01g46800	LOC_Os03g01320
LOC_Os01g47560	LOC_Os03g02260
LOC_Os01g50770	LOC_Os03g03910
LOC_Os01g51690	LOC_Os03g04970
LOC_Os01g52290	LOC_Os03g08860
LOC_Os01g53220	LOC_Os03g10930
LOC_Os01g53260	LOC_Os03g12370
LOC_Os01g53294	LOC_Os03g13970
LOC_Os01g54550	LOC_Os03g14180
LOC_Os01g54920	LOC_Os03g16020
LOC_Os01g55270	LOC_Os03g16860
LOC_Os01g58290	LOC_Os03g16880
LOC_Os01g58470	LOC_Os03g16920
LOC_Os01g58580	LOC_Os03g17690
LOC_Os01g60360	LOC_Os03g26970
LOC_Os01g60410	LOC_Os03g37970
LOC_Os01g60490	LOC_Os03g44620
LOC_Os01g60640	LOC_Os03g45410
LOC_Os01g60860	LOC_Os03g45720
LOC_Os01g61080	LOC_Os03g50250
LOC_Os01g62040	LOC_Os03g50480
LOC_Os01g62290	LOC_Os03g57340
LOC_Os01g62350	LOC_Os03g58204
LOC_Os01g62610	LOC_Os03g60620
LOC_Os01g62790	LOC_Os03g63750
LOC_Os01g62840	LOC_Os04g01740
LOC_Os01g62860	LOC_Os04g28420
LOC_Os01g63010	LOC_Os04g31040
LOC_Os01g63220	LOC_Os04g32950
LOC_Os01g64730	LOC_Os04g36750
LOC_Os01g65330	LOC_Os04g39020
LOC_Os01g66130	LOC_Os04g39700
LOC_Os01g66510	LOC_Os04g45480
LOC_Os01g67134	LOC_Os04g46390
LOC_Os01g67430	LOC_Os04g48880
LOC_Os01g67500	LOC_Os04g50990
LOC_Os01g69850	LOC_Os04g51070
LOC_Os01g71990	LOC_Os04g53310
LOC_Os01g72370	LOC_Os04g57590
LOC_Os01g72530	LOC_Os05g09500
LOC_Os01g72690	LOC_Os05g09550
LOC_Os01g73900	LOC_Os05g11710
LOC_Os01g74570	LOC_Os05g23740
LOC_Os02g01030	LOC_Os05g26890
LOC_Os02g02400	LOC_Os05g26902
LOC_Os02g02410	LOC_Os05g27730
LOC_Os02g02890	LOC_Os05g30480
LOC_Os02g02970	LOC_Os05g35400
LOC_Os02g04340	LOC_Os05g38530
LOC_Os02g04520	LOC_Os05g44330
LOC_Os02g05950	LOC_Os05g44340
LOC_Os02g05960	LOC_Os05g46480
LOC_Os02g05980	LOC_Os05g48010
LOC_Os02g07760	LOC_Os05g48220
LOC_Os02g09750	LOC_Os05g49030
LOC_Os02g10540	LOC_Os06g02620
LOC_Os02g10710	LOC_Os06g04200
LOC_Os02g10810	LOC_Os06g07630
LOC_Os02g12440	LOC_Os06g09560
LOC_Os02g12750	LOC_Os06g21480
LOC_Os02g13800	LOC_Os06g34040
LOC_Os02g13960	LOC_Os06g43710
LOC_Os02g15550	LOC_Os06g44010
LOC_Os02g15640	LOC_Os06g45710
LOC_Os02g15930	LOC_Os06g50300
LOC_Os02g18380	LOC_Os06g51150
LOC_Os02g26430	LOC_Os07g01870
LOC_Os02g28170	LOC_Os07g05940
LOC_Os02g28720	LOC_Os07g09060
LOC_Os02g29340	LOC_Os07g22930
LOC_Os02g32160	LOC_Os07g26740
LOC_Os02g32520	LOC_Os07g36090
LOC_Os02g32590	LOC_Os07g44230
LOC_Os02g39040	LOC_Os07g49400
LOC_Os02g39795	LOC_Os08g13930
LOC_Os02g39890	LOC_Os08g34790
LOC_Os02g40880	LOC_Os08g36900
LOC_Os02g41510	LOC_Os08g36910
LOC_Os02g41630	LOC_Os08g39140
LOC_Os02g41890	LOC_Os08g41390
LOC_Os02g43930	LOC_Os09g07510
LOC_Os02g47060	LOC_Os09g08430
LOC_Os02g47200	LOC_Os09g23650
LOC_Os02g47470	LOC_Os09g24690
LOC_Os02g47670	LOC_Os09g26880
LOC_Os02g47800	LOC_Os09g27930
LOC_Os02g47840	LOC_Os09g28354
LOC_Os02g49520	LOC_Os09g28420
LOC_Os02g49700	LOC_Os09g29840
LOC_Os02g49950	LOC_Os09g30412
LOC_Os02g51750	LOC_Os09g30418
LOC_Os02g52150	LOC_Os09g31486
LOC_Os02g52700	LOC_Os09g32532
LOC_Os02g52710	LOC_Os10g17260
LOC_Os02g53320	LOC_Os10g32820
LOC_Os02g53420	LOC_Os10g40360
LOC_Os02g53750	LOC_Os11g03370
LOC_Os02g54140	LOC_Os11g05370
LOC_Os02g56040	LOC_Os11g08460
LOC_Os02g58670	LOC_Os11g08460
LOC_Os03g01012	LOC_Os11g09280
LOC_Os03g01320	LOC_Os11g24610
LOC_Os03g02260	LOC_Os11g26750
LOC_Os03g03700	LOC_Os11g32650
LOC_Os03g03900	LOC_Os11g33120
LOC_Os03g03910	LOC_Os11g37920
LOC_Os03g04970	LOC_Os11g47760
LOC_Os03g06220	LOC_Os12g07060
LOC_Os03g06630	LOC_Os12g14070
LOC_Os03g06980	LOC_Os12g38000
LOC_Os03g08710
LOC_Os03g08860
LOC_Os03g10930
LOC_Os03g12370
LOC_Os03g12790
LOC_Os03g13970
LOC_Os03g14180
LOC_Os03g15370
LOC_Os03g15960
LOC_Os03g16020
LOC_Os03g16030
LOC_Os03g16040
LOC_Os03g16150
LOC_Os03g16390
LOC_Os03g16824
LOC_Os03g16860
LOC_Os03g16880
LOC_Os03g16920
LOC_Os03g17690
LOC_Os03g18600
LOC_Os03g19020
LOC_Os03g21850
LOC_Os03g24930
LOC_Os03g25120
LOC_Os03g26970
LOC_Os03g27120
LOC_Os03g27170
LOC_Os03g27770
LOC_Os03g29410
LOC_Os03g29980
LOC_Os03g31550
LOC_Os03g37970
LOC_Os03g40550
LOC_Os03g43480
LOC_Os03g44150
LOC_Os03g44620
LOC_Os03g45420
LOC_Os03g45720
LOC_Os03g46610
LOC_Os03g47860
LOC_Os03g48170
LOC_Os03g48750
LOC_Os03g49610
LOC_Os03g50250
LOC_Os03g50480
LOC_Os03g51920
LOC_Os03g53340
LOC_Os03g55040
LOC_Os03g55100
LOC_Os03g57340
LOC_Os03g58060
LOC_Os03g58160
LOC_Os03g58204
LOC_Os03g58350
LOC_Os03g58390
LOC_Os03g58420
LOC_Os03g59550
LOC_Os03g60620
LOC_Os03g63530
LOC_Os03g63600
LOC_Os03g63620
LOC_Os03g63750
LOC_Os03g63920
LOC_Os03g64130
LOC_Os04g01740
LOC_Os04g21350
LOC_Os04g26910
LOC_Os04g28100
LOC_Os04g28420
LOC_Os04g31040
LOC_Os04g32950
LOC_Os04g33210
LOC_Os04g35190
LOC_Os04g35410
LOC_Os04g36750
LOC_Os04g39020
LOC_Os04g39100
LOC_Os04g39700
LOC_Os04g41250
LOC_Os04g41850
LOC_Os04g45480
LOC_Os04g46060
LOC_Os04g46390
LOC_Os04g46830
LOC_Os04g48030
LOC_Os04g48880
LOC_Os04g50990
LOC_Os04g51070
LOC_Os04g51150
LOC_Os04g51160
LOC_Os04g51610
LOC_Os04g52260
LOC_Os04g52840
LOC_Os04g53310
LOC_Os04g54490
LOC_Os04g57590
LOC_Os04g58420
LOC_Os05g01780
LOC_Os05g03040
LOC_Os05g03430
LOC_Os05g03820
LOC_Os05g05260
LOC_Os05g07810
LOC_Os05g09500
LOC_Os05g09550
LOC_Os05g11710
LOC_Os05g14370
LOC_Os05g20930
LOC_Os05g23740
LOC_Os05g25850
LOC_Os05g26890
LOC_Os05g26902
LOC_Os05g26926
LOC_Os05g27730
LOC_Os05g27930
LOC_Os05g30480
LOC_Os05g31670
LOC_Os05g31760
LOC_Os05g34460
LOC_Os05g34550
LOC_Os05g35110
LOC_Os05g35290
LOC_Os05g35400
LOC_Os05g35500
LOC_Os05g38530
LOC_Os05g39930
LOC_Os05g40080
LOC_Os05g41660
LOC_Os05g41670
LOC_Os05g41795
LOC_Os05g42250
LOC_Os05g44050
LOC_Os05g44330
LOC_Os05g44340
LOC_Os05g45410
LOC_Os05g46480
LOC_Os05g47980
LOC_Os05g48010
LOC_Os05g48310
LOC_Os05g49030
LOC_Os05g49210
LOC_Os05g49620
LOC_Os05g50610
LOC_Os06g01304
LOC_Os06g02620
LOC_Os06g04070
LOC_Os06g04200
LOC_Os06g05110
LOC_Os06g05380
LOC_Os06g07230
LOC_Os06g07630
LOC_Os06g09560
LOC_Os06g10160
LOC_Os06g10230
LOC_Os06g11800
LOC_Os06g13080
LOC_Os06g13090
LOC_Os06g14240
LOC_Os06g16410
LOC_Os06g21480
LOC_Os06g29310
LOC_Os06g34040
LOC_Os06g35960
LOC_Os06g36930
LOC_Os06g40040
LOC_Os06g41770
LOC_Os06g43710
LOC_Os06g44010
LOC_Os06g44620
LOC_Os06g45140
LOC_Os06g45710
LOC_Os06g46900
LOC_Os06g47650
LOC_Os06g48160
LOC_Os06g48200
LOC_Os06g50220
LOC_Os06g50300
LOC_Os06g51130
LOC_Os06g51150
LOC_Os06g51530
LOC_Os07g01240
LOC_Os07g01870
LOC_Os07g04230
LOC_Os07g05360
LOC_Os07g05940
LOC_Os07g08140
LOC_Os07g08420
LOC_Os07g08729
LOC_Os07g09060
LOC_Os07g22600
LOC_Os07g22930
LOC_Os07g33898
LOC_Os07g36090
LOC_Os07g37400
LOC_Os07g42200
LOC_Os07g43010
LOC_Os07g44230
LOC_Os07g44330
LOC_Os07g44690
LOC_Os07g44950
LOC_Os07g48170
LOC_Os07g48260
LOC_Os07g48730
LOC_Os07g48830
LOC_Os07g49150
LOC_Os07g49400
LOC_Os08g01900
LOC_Os08g04470
LOC_Os08g06344
LOC_Os08g09200
LOC_Os08g10020
LOC_Os08g13000
LOC_Os08g13930
LOC_Os08g15060
LOC_Os08g29110
LOC_Os08g32060
LOC_Os08g32610
LOC_Os08g32970
LOC_Os08g33720
LOC_Os08g33910
LOC_Os08g34460
LOC_Os08g34790
LOC_Os08g35110
LOC_Os08g35600
LOC_Os08g36700
LOC_Os08g36860
LOC_Os08g36900
LOC_Os08g36910
LOC_Os08g37570
LOC_Os08g37780
LOC_Os08g38990
LOC_Os08g39140
LOC_Os08g39380
LOC_Os08g41390
LOC_Os08g41690
LOC_Os08g43334
LOC_Os08g44400
LOC_Os09g04790
LOC_Os09g07510
LOC_Os09g08430
LOC_Os09g15430
LOC_Os09g16510
LOC_Os09g21120
LOC_Os09g21710
LOC_Os09g21740
LOC_Os09g23650
LOC_Os09g24690
LOC_Os09g25760
LOC_Os09g26880
LOC_Os09g27010
LOC_Os09g27830
LOC_Os09g27930
LOC_Os09g28200
LOC_Os09g28354
LOC_Os09g28390
LOC_Os09g28420
LOC_Os09g29630
LOC_Os09g29840
LOC_Os09g30412
LOC_Os09g30418
LOC_Os09g31031
LOC_Os09g31486
LOC_Os09g31970
LOC_Os09g32040
LOC_Os09g32080
LOC_Os09g32532
LOC_Os09g35790
LOC_Os09g36320
LOC_Os09g36420
LOC_Os09g37006
LOC_Os09g37710
LOC_Os09g38730
LOC_Os09g39620
LOC_Os09g39930
LOC_Os10g17260
LOC_Os10g22450
LOC_Os10g25550
LOC_Os10g28340
LOC_Os10g29180
LOC_Os10g29310
LOC_Os10g29495
LOC_Os10g29620
LOC_Os10g30150
LOC_Os10g30850
LOC_Os10g32820
LOC_Os10g33240
LOC_Os10g35980
LOC_Os10g40360
LOC_Os10g40520
LOC_Os10g41260
LOC_Os10g41780
LOC_Os10g42710
LOC_Os10g42850
LOC_Os11g02305
LOC_Os11g02320
LOC_Os11g02470
LOC_Os11g02530
LOC_Os11g03370
LOC_Os11g04010
LOC_Os11g05170
LOC_Os11g05370
LOC_Os11g06140
LOC_Os11g06760
LOC_Os11g07230
LOC_Os11g07240
LOC_Os11g08445
LOC_Os11g08460
LOC_Os11g08470
LOC_Os11g09280
LOC_Os11g13980
LOC_Os11g16290
LOC_Os11g24610
LOC_Os11g26750
LOC_Os11g30430
LOC_Os11g31480
LOC_Os11g32650
LOC_Os11g32890
LOC_Os11g33120
LOC_Os11g36430
LOC_Os11g37920
LOC_Os11g39670
LOC_Os11g47760
LOC_Os12g01010
LOC_Os12g02250
LOC_Os12g02440
LOC_Os12g02450
LOC_Os12g07060
LOC_Os12g14070
LOC_Os12g14440
LOC_Os12g17880
LOC_Os12g17900
LOC_Os12g28750
LOC_Os12g35610
LOC_Os12g38000
LOC_Os12g38180
LOC_Os12g38210
LOC_Os12g38400
LOC_Os12g39840
LOC_Os12g43130
Os12g0569700
Os12g0570000
Os12g0572000
Os12g0588900
Os12g0626400

## Sheet: Sheet2
LOC_Os01g04350
LOC_Os01g04360
LOC_Os01g04370
LOC_Os01g04380
LOC_Os01g04730
LOC_Os01g07810
LOC_Os01g08860
LOC_Os01g09100
LOC_Os01g09550
LOC_Os01g09800
LOC_Os01g10840
LOC_Os01g11860
LOC_Os01g11880
LOC_Os01g13540
LOC_Os01g14440
LOC_Os01g15640
LOC_Os01g16220
LOC_Os01g16970
LOC_Os01g17260
LOC_Os01g18080
LOC_Os01g18170
LOC_Os01g18840
LOC_Os01g19820
LOC_Os01g24690
LOC_Os01g25820
LOC_Os01g27490
LOC_Os01g32780
LOC_Os01g36220
LOC_Os01g36890
LOC_Os01g39020
LOC_Os01g40590
LOC_Os01g41600
LOC_Os01g43590
LOC_Os01g43650
LOC_Os01g44260
LOC_Os01g45274
LOC_Os01g46800
LOC_Os01g47560
LOC_Os01g50770
LOC_Os01g51690
LOC_Os01g52290
LOC_Os01g53220
LOC_Os01g53260
LOC_Os01g53294
LOC_Os01g54550
LOC_Os01g54920
LOC_Os01g55270
LOC_Os01g58290
LOC_Os01g58470
LOC_Os01g58580
LOC_Os01g60360
LOC_Os01g60410
LOC_Os01g60490
LOC_Os01g60640
LOC_Os01g60860
LOC_Os01g61080
LOC_Os01g62040
LOC_Os01g62290
LOC_Os01g62350
LOC_Os01g62610
LOC_Os01g62790
LOC_Os01g62840
LOC_Os01g62860
LOC_Os01g63010
LOC_Os01g63220
LOC_Os01g64730
LOC_Os01g65330
LOC_Os01g66130
LOC_Os01g66510
LOC_Os01g67134
LOC_Os01g67430
LOC_Os01g67500
LOC_Os01g69850
LOC_Os01g71990
LOC_Os01g72370
LOC_Os01g72530
LOC_Os01g72690
LOC_Os01g73900
LOC_Os01g74570
LOC_Os02g01030
LOC_Os02g02400
LOC_Os02g02410
LOC_Os02g02890
LOC_Os02g02970
LOC_Os02g04340
LOC_Os02g04520
LOC_Os02g05950
LOC_Os02g05960
LOC_Os02g05980
LOC_Os02g07760
LOC_Os02g09750
LOC_Os02g10540
LOC_Os02g10710
LOC_Os02g10810
LOC_Os02g12440
LOC_Os02g12750
LOC_Os02g13800
LOC_Os02g13960
LOC_Os02g15550
LOC_Os02g15640
LOC_Os02g15930
LOC_Os02g18380
LOC_Os02g26430
LOC_Os02g28170
LOC_Os02g28720
LOC_Os02g29340
LOC_Os02g32160
LOC_Os02g32520
LOC_Os02g32590
LOC_Os02g39040
LOC_Os02g39795
LOC_Os02g39890
LOC_Os02g40880
LOC_Os02g41510
LOC_Os02g41630
LOC_Os02g41890
LOC_Os02g43930
LOC_Os02g47060
LOC_Os02g47200
LOC_Os02g47470
LOC_Os02g47670
LOC_Os02g47800
LOC_Os02g47840
LOC_Os02g49520
LOC_Os02g49700
LOC_Os02g49950
LOC_Os02g51750
LOC_Os02g52150
LOC_Os02g52700
LOC_Os02g52710
LOC_Os02g53320
LOC_Os02g53420
LOC_Os02g53750
LOC_Os02g54140
LOC_Os02g56040
LOC_Os02g58670
LOC_Os03g01012
LOC_Os03g01320
LOC_Os03g02260
LOC_Os03g03700
LOC_Os03g03900
LOC_Os03g03910
LOC_Os03g04970
LOC_Os03g06220
LOC_Os03g06630
LOC_Os03g06980
LOC_Os03g08710
LOC_Os03g08860
LOC_Os03g10930
LOC_Os03g12370
LOC_Os03g12790
LOC_Os03g13970
LOC_Os03g14180
LOC_Os03g15370
LOC_Os03g15960
LOC_Os03g16020
LOC_Os03g16030
LOC_Os03g16040
LOC_Os03g16150
LOC_Os03g16390
LOC_Os03g16824
LOC_Os03g16860
LOC_Os03g16880
LOC_Os03g16920
LOC_Os03g17690
LOC_Os03g18600
LOC_Os03g19020
LOC_Os03g21850
LOC_Os03g24930
LOC_Os03g25120
LOC_Os03g26970
LOC_Os03g27120
LOC_Os03g27170
LOC_Os03g27770
LOC_Os03g29410
LOC_Os03g29980
LOC_Os03g31550
LOC_Os03g37970
LOC_Os03g40550
LOC_Os03g43480
LOC_Os03g44150
LOC_Os03g44620
LOC_Os03g45420
LOC_Os03g45720
LOC_Os03g46610
LOC_Os03g47860
LOC_Os03g48170
LOC_Os03g48750
LOC_Os03g49610
LOC_Os03g50250
LOC_Os03g50480
LOC_Os03g51920
LOC_Os03g53340
LOC_Os03g55040
LOC_Os03g55100
LOC_Os03g57340
LOC_Os03g58060
LOC_Os03g58160
LOC_Os03g58204
LOC_Os03g58350
LOC_Os03g58390
LOC_Os03g58420
LOC_Os03g59550
LOC_Os03g60620
LOC_Os03g63530
LOC_Os03g63600
LOC_Os03g63620
LOC_Os03g63750
LOC_Os03g63920
LOC_Os03g64130
LOC_Os04g01740
LOC_Os04g21350
LOC_Os04g26910
LOC_Os04g28100
LOC_Os04g28420
LOC_Os04g31040
LOC_Os04g32950
LOC_Os04g33210
LOC_Os04g35190
LOC_Os04g35410
LOC_Os04g36750
LOC_Os04g39020
LOC_Os04g39100
LOC_Os04g39700
LOC_Os04g41250
LOC_Os04g41850
LOC_Os04g45480
LOC_Os04g46060
LOC_Os04g46390
LOC_Os04g46830
LOC_Os04g48030
LOC_Os04g48880
LOC_Os04g50990
LOC_Os04g51070
LOC_Os04g51150
LOC_Os04g51160
LOC_Os04g51610
LOC_Os04g52260
LOC_Os04g52840
LOC_Os04g53310
LOC_Os04g54490
LOC_Os04g57590
LOC_Os04g58420
LOC_Os05g01780
LOC_Os05g03040
LOC_Os05g03430
LOC_Os05g03820
LOC_Os05g05260
LOC_Os05g07810
LOC_Os05g09500
LOC_Os05g09550
LOC_Os05g11710
LOC_Os05g14370
LOC_Os05g20930
LOC_Os05g23740
LOC_Os05g25850
LOC_Os05g26890
LOC_Os05g26902
LOC_Os05g26926
LOC_Os05g27730
LOC_Os05g27930
LOC_Os05g30480
LOC_Os05g31670
LOC_Os05g31760
LOC_Os05g34460
LOC_Os05g34550
LOC_Os05g35110
LOC_Os05g35290
LOC_Os05g35400
LOC_Os05g35500
LOC_Os05g38530
LOC_Os05g39930
LOC_Os05g40080
LOC_Os05g41660
LOC_Os05g41670
LOC_Os05g41795
LOC_Os05g42250
LOC_Os05g44050
LOC_Os05g44330
LOC_Os05g44340
LOC_Os05g45410
LOC_Os05g46480
LOC_Os05g47980
LOC_Os05g48010
LOC_Os05g48310
LOC_Os05g49030
LOC_Os05g49210
LOC_Os05g49620
LOC_Os05g50610
LOC_Os06g01304
LOC_Os06g02620
LOC_Os06g04070
LOC_Os06g04200
LOC_Os06g05110
LOC_Os06g05380
LOC_Os06g07230
LOC_Os06g07630
LOC_Os06g09560
LOC_Os06g10160
LOC_Os06g10230
LOC_Os06g11800
LOC_Os06g13080
LOC_Os06g13090
LOC_Os06g14240
LOC_Os06g16410
LOC_Os06g21480
LOC_Os06g29310
LOC_Os06g34040
LOC_Os06g35960
LOC_Os06g36930
LOC_Os06g40040
LOC_Os06g41770
LOC_Os06g43710
LOC_Os06g44010
LOC_Os06g44620
LOC_Os06g45140
LOC_Os06g45710
LOC_Os06g46900
LOC_Os06g47650
LOC_Os06g48160
LOC_Os06g48200
LOC_Os06g50220
LOC_Os06g50300
LOC_Os06g51130
LOC_Os06g51150
LOC_Os06g51530
LOC_Os07g01240
LOC_Os07g01870
LOC_Os07g04230
LOC_Os07g05360
LOC_Os07g05940
LOC_Os07g08140
LOC_Os07g08420
LOC_Os07g08729
LOC_Os07g09060
LOC_Os07g22600
LOC_Os07g22930
LOC_Os07g33898
LOC_Os07g36090
LOC_Os07g37400
LOC_Os07g42200
LOC_Os07g43010
LOC_Os07g44230
LOC_Os07g44330
LOC_Os07g44690
LOC_Os07g44950
LOC_Os07g48170
LOC_Os07g48260
LOC_Os07g48730
LOC_Os07g48830
LOC_Os07g49150
LOC_Os07g49400
LOC_Os08g01900
LOC_Os08g04470
LOC_Os08g06344
LOC_Os08g09200
LOC_Os08g10020
LOC_Os08g13000
LOC_Os08g13930
LOC_Os08g15060
LOC_Os08g29110
LOC_Os08g32060
LOC_Os08g32610
LOC_Os08g32970
LOC_Os08g33720
LOC_Os08g33910
LOC_Os08g34460
LOC_Os08g34790
LOC_Os08g35110
LOC_Os08g35600
LOC_Os08g36700
LOC_Os08g36860
LOC_Os08g36900
LOC_Os08g36910
LOC_Os08g37570
LOC_Os08g37780
LOC_Os08g38990
LOC_Os08g39140
LOC_Os08g39380
LOC_Os08g41390
LOC_Os08g41690
LOC_Os08g43334
LOC_Os08g44400
LOC_Os09g04790
LOC_Os09g07510
LOC_Os09g08430
LOC_Os09g15430
LOC_Os09g16510
LOC_Os09g21120
LOC_Os09g21710
LOC_Os09g21740
LOC_Os09g23650
LOC_Os09g24690
LOC_Os09g25760
LOC_Os09g26880
LOC_Os09g27010
LOC_Os09g27830
LOC_Os09g27930
LOC_Os09g28200
LOC_Os09g28354
LOC_Os09g28390
LOC_Os09g28420
LOC_Os09g29630
LOC_Os09g29840
LOC_Os09g30412
LOC_Os09g30418
LOC_Os09g31031
LOC_Os09g31486
LOC_Os09g31970
LOC_Os09g32040
LOC_Os09g32080
LOC_Os09g32532
LOC_Os09g35790
LOC_Os09g36320
LOC_Os09g36420
LOC_Os09g37006
LOC_Os09g37710
LOC_Os09g38730
LOC_Os09g39620
LOC_Os09g39930
LOC_Os10g17260
LOC_Os10g22450
LOC_Os10g25550
LOC_Os10g28340
LOC_Os10g29180
LOC_Os10g29310
LOC_Os10g29495
LOC_Os10g29620
LOC_Os10g30150
LOC_Os10g30850
LOC_Os10g32820
LOC_Os10g33240
LOC_Os10g35980
LOC_Os10g40360
LOC_Os10g40520
LOC_Os10g41260
LOC_Os10g41780
LOC_Os10g42710
LOC_Os10g42850
LOC_Os11g02305
LOC_Os11g02320
LOC_Os11g02470
LOC_Os11g02530
LOC_Os11g03370
LOC_Os11g04010
LOC_Os11g05170
LOC_Os11g05370
LOC_Os11g06140
LOC_Os11g06760
LOC_Os11g07230
LOC_Os11g07240
LOC_Os11g08460
LOC_Os11g08470
LOC_Os11g09280
LOC_Os11g13980
LOC_Os11g16290
LOC_Os11g24610
LOC_Os11g26750
LOC_Os11g30430
LOC_Os11g31480
LOC_Os11g32650
LOC_Os11g32890
LOC_Os11g33120
LOC_Os11g36430
LOC_Os11g37920
LOC_Os11g39670
LOC_Os11g47760
LOC_Os12g01010
LOC_Os12g02250
LOC_Os12g02440
LOC_Os12g02450
LOC_Os12g07060
LOC_Os12g14070
LOC_Os12g14440
LOC_Os12g17880
LOC_Os12g17900
LOC_Os12g28750
LOC_Os12g35610
LOC_Os12g38000
LOC_Os12g38180
LOC_Os12g38210
LOC_Os12g38400
LOC_Os12g39840
LOC_Os12g43130

## Sheet: Sheet3
LOC_Os01g04730	LOC_Os01g04350
LOC_Os01g08860	LOC_Os01g04360
LOC_Os02g02410	LOC_Os01g04370
LOC_Os02g02890	LOC_Os01g04380
LOC_Os02g07760	LOC_Os01g04730
LOC_Os02g09750	LOC_Os01g07810
LOC_Os02g10540	LOC_Os01g08860
LOC_Os02g10710	LOC_Os01g09100
LOC_Os02g18380	LOC_Os01g09550
LOC_Os02g29340	LOC_Os01g09800
LOC_Os02g32590	LOC_Os01g10840
LOC_Os02g40880	LOC_Os01g11860
LOC_Os02g41510	LOC_Os01g11880
LOC_Os02g41630	LOC_Os01g13540
LOC_Os02g43930	LOC_Os01g14440
LOC_Os02g52700	LOC_Os01g15640
LOC_Os02g52710	LOC_Os01g16220
LOC_Os02g53420	LOC_Os01g16970
LOC_Os02g56040	LOC_Os01g17260
LOC_Os03g01320	LOC_Os01g18080
LOC_Os03g02260	LOC_Os01g18170
LOC_Os03g03910	LOC_Os01g18840
LOC_Os03g04970	LOC_Os01g19820
LOC_Os03g08860	LOC_Os01g24690
LOC_Os03g10930	LOC_Os01g25820
LOC_Os03g12370	LOC_Os01g27490
LOC_Os03g13970	LOC_Os01g32780
LOC_Os03g14180	LOC_Os01g36220
LOC_Os03g16020	LOC_Os01g36890
LOC_Os03g16860	LOC_Os01g39020
LOC_Os03g16880	LOC_Os01g40590
LOC_Os03g16920	LOC_Os01g41600
LOC_Os03g17690	LOC_Os01g43590
LOC_Os03g26970	LOC_Os01g43650
LOC_Os03g37970	LOC_Os01g44260
LOC_Os03g44620	LOC_Os01g45274
LOC_Os03g45410	LOC_Os01g46800
LOC_Os03g45720	LOC_Os01g47560
LOC_Os03g50250	LOC_Os01g50770
LOC_Os03g50480	LOC_Os01g51690
LOC_Os03g58204	LOC_Os01g52290
LOC_Os03g60620	LOC_Os01g53220
LOC_Os03g63750	LOC_Os01g53260
LOC_Os04g01740	LOC_Os01g53294
LOC_Os04g28420	LOC_Os01g54550
LOC_Os01g24690	LOC_Os01g54920
LOC_Os04g31040	LOC_Os01g55270
LOC_Os04g32950	LOC_Os01g58290
LOC_Os04g36750	LOC_Os01g58470
LOC_Os04g39020	LOC_Os01g58580
LOC_Os04g39700	LOC_Os01g60360
LOC_Os04g45480	LOC_Os01g60410
LOC_Os01g62840	LOC_Os01g60490
LOC_Os04g46390	LOC_Os01g60640
LOC_Os04g48880	LOC_Os01g60860
LOC_Os04g50990	LOC_Os01g61080
LOC_Os04g51070	LOC_Os01g62040
LOC_Os04g53310	LOC_Os01g62290
LOC_Os04g57590	LOC_Os01g62350
LOC_Os05g09500	LOC_Os01g62610
LOC_Os05g09550	LOC_Os01g62790
LOC_Os05g11710	LOC_Os01g62840
LOC_Os05g23740	LOC_Os01g62860
LOC_Os01g63060	LOC_Os01g63010
LOC_Os05g26890	LOC_Os01g63220
LOC_Os05g26902	LOC_Os01g64730
LOC_Os05g27730	LOC_Os01g65330
LOC_Os05g30480	LOC_Os01g66130
LOC_Os05g35400	LOC_Os01g66510
LOC_Os05g38530	LOC_Os01g67134
LOC_Os05g44330	LOC_Os01g67430
LOC_Os05g44340	LOC_Os01g67500
LOC_Os02g01030	LOC_Os01g69850
LOC_Os05g46480	LOC_Os01g71990
LOC_Os05g48010	LOC_Os01g72370
LOC_Os05g48220	LOC_Os01g72530
LOC_Os05g49030	LOC_Os01g72690
LOC_Os06g02620	LOC_Os01g73900
LOC_Os06g04200	LOC_Os01g74570
LOC_Os06g07630	LOC_Os02g01030
LOC_Os06g09560	LOC_Os02g02400
LOC_Os01g62350	LOC_Os02g02410
LOC_Os06g21480	LOC_Os02g02890
LOC_Os01g67134	LOC_Os02g02970
LOC_Os06g34040	LOC_Os02g04340
LOC_Os06g43710	LOC_Os02g04520
LOC_Os06g44010	LOC_Os02g05950
LOC_Os06g45710	LOC_Os02g05960
LOC_Os06g50300	LOC_Os02g05980
LOC_Os06g51150	LOC_Os02g07760
LOC_Os07g01870	LOC_Os02g09750
LOC_Os07g05940	LOC_Os02g10540
LOC_Os07g09060	LOC_Os02g10710
LOC_Os07g22930	LOC_Os02g10810
LOC_Os07g26740	LOC_Os02g12440
LOC_Os07g36090	LOC_Os02g12750
LOC_Os07g44230	LOC_Os02g13800
LOC_Os07g49400	LOC_Os02g13960
LOC_Os08g13930	LOC_Os02g15550
LOC_Os08g34790	LOC_Os02g15640
LOC_Os08g36900	LOC_Os02g15930
LOC_Os08g36910	LOC_Os02g18380
LOC_Os08g39140	LOC_Os02g26430
LOC_Os08g41390	LOC_Os02g28170
LOC_Os09g07510	LOC_Os02g28720
LOC_Os09g08430	LOC_Os02g29340
LOC_Os09g23650	LOC_Os02g32160
LOC_Os09g24690	LOC_Os02g32520
LOC_Os09g26880	LOC_Os02g32590
	LOC_Os02g39040
LOC_Os09g27930	LOC_Os02g39795
LOC_Os09g28354	LOC_Os02g39890
LOC_Os09g28420	LOC_Os02g40880
LOC_Os09g29840	LOC_Os02g41510
LOC_Os09g30412	LOC_Os02g41630
LOC_Os09g30418	LOC_Os02g41890
LOC_Os09g31486	LOC_Os02g43930
LOC_Os09g32532	LOC_Os02g47060
LOC_Os10g17260	LOC_Os02g47200
LOC_Os10g32820	LOC_Os02g47470
LOC_Os10g40360	LOC_Os02g47670
LOC_Os11g03370	LOC_Os02g47800
LOC_Os11g05370	LOC_Os02g47840
LOC_Os11g08460	LOC_Os02g49520
LOC_Os11g08460	LOC_Os02g49700
LOC_Os11g09280	LOC_Os02g49950
LOC_Os11g24610	LOC_Os02g51750
LOC_Os11g26750	LOC_Os02g52150
LOC_Os11g32650	LOC_Os02g52700
LOC_Os11g33120	LOC_Os02g52710
LOC_Os11g37920	LOC_Os02g53320
LOC_Os11g47760	LOC_Os02g53420
LOC_Os12g07060	LOC_Os02g53750
LOC_Os12g14070	LOC_Os02g54140
LOC_Os12g38000	LOC_Os02g56040
	LOC_Os02g58670
LOC_Os01g09100	LOC_Os03g01012
	LOC_Os03g01320
	LOC_Os03g02260
	LOC_Os03g03700
	LOC_Os03g03900
	LOC_Os03g03910
LOC_Os01g27490	LOC_Os03g04970
LOC_Os01g10840	LOC_Os03g06220
	LOC_Os03g06630
	LOC_Os03g06980
	LOC_Os03g08710
	LOC_Os03g08860
	LOC_Os03g10930
	LOC_Os03g12370
	LOC_Os03g12790
LOC_Os01g11860	LOC_Os03g13970
LOC_Os01g53294	LOC_Os03g14180
	LOC_Os03g15370
	LOC_Os03g15960
	LOC_Os03g16020
	LOC_Os03g16030
	LOC_Os03g16040
	LOC_Os03g16150
	LOC_Os03g16390
	LOC_Os03g16824
LOC_Os01g11880	LOC_Os03g16860
	LOC_Os03g16880
	LOC_Os03g16920
	LOC_Os03g17690
	LOC_Os03g18600
	LOC_Os03g19020
	LOC_Os03g21850
	LOC_Os03g24930
	LOC_Os03g25120
	LOC_Os03g26970
	LOC_Os03g27120
	LOC_Os03g27170
	LOC_Os03g27770
	LOC_Os03g29410
	LOC_Os03g29980
	LOC_Os03g31550
	LOC_Os03g37970
	LOC_Os03g40550
	LOC_Os03g43480
	LOC_Os03g44150
	LOC_Os03g44620
	LOC_Os03g45420
	LOC_Os03g45720
	LOC_Os03g46610
	LOC_Os03g47860
	LOC_Os03g48170
	LOC_Os03g48750
	LOC_Os03g49610
	LOC_Os03g50250
	LOC_Os03g50480
	LOC_Os03g51920
	LOC_Os03g53340
	LOC_Os03g55040
	LOC_Os03g55100
	LOC_Os03g57340
	LOC_Os03g58060
	LOC_Os03g58160
	LOC_Os03g58204
	LOC_Os03g58350
	LOC_Os03g58390
	LOC_Os03g58420
LOC_Os01g54550	LOC_Os03g59550
	LOC_Os03g60620
	LOC_Os03g63530
	LOC_Os03g63600
	LOC_Os03g63620
	LOC_Os03g63750
	LOC_Os03g63920
	LOC_Os03g64130
	LOC_Os04g01740
	LOC_Os04g21350
	LOC_Os04g26910
	LOC_Os04g28100
	LOC_Os04g28420
	LOC_Os04g31040
	LOC_Os04g32950
	LOC_Os04g33210
	LOC_Os04g35190
	LOC_Os04g35410
	LOC_Os04g36750
	LOC_Os04g39020
	LOC_Os04g39100
	LOC_Os04g39700
	LOC_Os04g41250
	LOC_Os04g41850
	LOC_Os04g45480
	LOC_Os04g46060
	LOC_Os04g46390
	LOC_Os04g46830
	LOC_Os04g48030
	LOC_Os04g48880
	LOC_Os04g50990
	LOC_Os04g51070
	LOC_Os04g51150
	LOC_Os04g51160
	LOC_Os04g51610
	LOC_Os04g52260
	LOC_Os04g52840
	LOC_Os04g53310
	LOC_Os04g54490
	LOC_Os04g57590
	LOC_Os04g58420
	LOC_Os05g01780
	LOC_Os05g03040
	LOC_Os05g03430
	LOC_Os05g03820
	LOC_Os05g05260
	LOC_Os05g07810
	LOC_Os05g09500
	LOC_Os05g09550
	LOC_Os05g11710
	LOC_Os05g14370
	LOC_Os05g20930
	LOC_Os05g23740
	LOC_Os05g25850
	LOC_Os05g26890
	LOC_Os05g26902
	LOC_Os05g26926
	LOC_Os05g27730
	LOC_Os05g27930
	LOC_Os05g30480
	LOC_Os05g31670
	LOC_Os05g31760
	LOC_Os05g34460
	LOC_Os05g34550
	LOC_Os05g35110
	LOC_Os05g35290
	LOC_Os05g35400
	LOC_Os05g35500
LOC_Os01g61080	LOC_Os05g38530
	LOC_Os05g39930
	LOC_Os05g40080
	LOC_Os05g41660
	LOC_Os05g41670
	LOC_Os05g41795
	LOC_Os05g42250
	LOC_Os05g44050
	LOC_Os05g44330
	LOC_Os05g44340
	LOC_Os05g45410
	LOC_Os05g46480
	LOC_Os05g47980
	LOC_Os05g48010
	LOC_Os05g48310
	LOC_Os05g49030
	LOC_Os05g49210
	LOC_Os05g49620
	LOC_Os05g50610
LOC_Os01g14440	LOC_Os06g01304
	LOC_Os06g02620
	LOC_Os06g04070
	LOC_Os06g04200
	LOC_Os06g05110
	LOC_Os06g05380
	LOC_Os06g07230
	LOC_Os06g07630
	LOC_Os06g09560
	LOC_Os06g10160
	LOC_Os06g10230
	LOC_Os06g11800
	LOC_Os06g13080
	LOC_Os06g13090
	LOC_Os06g14240
	LOC_Os06g16410
	LOC_Os06g21480
	LOC_Os06g29310
	LOC_Os06g34040
	LOC_Os06g35960
	LOC_Os06g36930
	LOC_Os06g40040
	LOC_Os06g41770
	LOC_Os06g43710
	LOC_Os06g44010
	LOC_Os06g44620
	LOC_Os06g45140
	LOC_Os06g45710
	LOC_Os06g46900
	LOC_Os06g47650
	LOC_Os06g48160
	LOC_Os06g48200
	LOC_Os06g50220
	LOC_Os06g50300
	LOC_Os06g51130
	LOC_Os06g51150
	LOC_Os06g51530
	LOC_Os07g01240
	LOC_Os07g01870
	LOC_Os07g04230
	LOC_Os07g05360
	LOC_Os07g05940
	LOC_Os07g08140
	LOC_Os07g08420
	LOC_Os07g08729
	LOC_Os07g09060
	LOC_Os07g22600
	LOC_Os07g22930
	LOC_Os07g33898
	LOC_Os07g36090
	LOC_Os07g37400
	LOC_Os07g42200
	LOC_Os07g43010
	LOC_Os07g44230
	LOC_Os07g44330
	LOC_Os07g44690
	LOC_Os07g44950
	LOC_Os07g48170
	LOC_Os07g48260
	LOC_Os07g48730
	LOC_Os07g48830
	LOC_Os07g49150
	LOC_Os07g49400
	LOC_Os08g01900
	LOC_Os08g04470
	LOC_Os08g06344
	LOC_Os08g09200
	LOC_Os08g10020
	LOC_Os08g13000
	LOC_Os08g13930
	LOC_Os08g15060
	LOC_Os08g29110
	LOC_Os08g32060
	LOC_Os08g32610
	LOC_Os08g32970
	LOC_Os08g33720
	LOC_Os08g33910
	LOC_Os08g34460
	LOC_Os08g34790
	LOC_Os08g35110
	LOC_Os08g35600
	LOC_Os08g36700
	LOC_Os08g36860
	LOC_Os08g36900
	LOC_Os08g36910
	LOC_Os08g37570
	LOC_Os08g37780
	LOC_Os08g38990
	LOC_Os08g39140
	LOC_Os08g39380
	LOC_Os08g41390
	LOC_Os08g41690
	LOC_Os08g43334
	LOC_Os08g44400
	LOC_Os09g04790
	LOC_Os09g07510
	LOC_Os09g08430
	LOC_Os09g15430
	LOC_Os09g16510
	LOC_Os09g21120
	LOC_Os09g21710
	LOC_Os09g21740
	LOC_Os09g23650
	LOC_Os09g24690
	LOC_Os09g25760
	LOC_Os09g26880
	LOC_Os09g27010
	LOC_Os09g27830
	LOC_Os09g27930
	LOC_Os09g28200
	LOC_Os09g28354
	LOC_Os09g28390
	LOC_Os09g28420
	LOC_Os09g29630
	LOC_Os09g29840
	LOC_Os09g30412
	LOC_Os09g30418
	LOC_Os09g31031
	LOC_Os09g31486
	LOC_Os09g31970
	LOC_Os09g32040
	LOC_Os09g32080
	LOC_Os09g32532
	LOC_Os09g35790
	LOC_Os09g36320
	LOC_Os09g36420
	LOC_Os09g37006
	LOC_Os09g37710
	LOC_Os09g38730
	LOC_Os09g39620
	LOC_Os09g39930
	LOC_Os10g17260
	LOC_Os10g22450
	LOC_Os10g25550
	LOC_Os10g28340
	LOC_Os10g29180
	LOC_Os10g29310
	LOC_Os10g29495
	LOC_Os10g29620
	LOC_Os10g30150
	LOC_Os10g30850
	LOC_Os10g32820
	LOC_Os10g33240
	LOC_Os10g35980
	LOC_Os10g40360
	LOC_Os10g40520
	LOC_Os10g41260
	LOC_Os10g41780
	LOC_Os10g42710
	LOC_Os10g42850
	LOC_Os11g02305
	LOC_Os11g02320
	LOC_Os11g02470
	LOC_Os11g02530
	LOC_Os11g03370
	LOC_Os11g04010
	LOC_Os11g05170
	LOC_Os11g05370
	LOC_Os11g06140
	LOC_Os11g06760
	LOC_Os11g07230
	LOC_Os11g07240
	LOC_Os11g08445
	LOC_Os11g08460
	LOC_Os11g08470
	LOC_Os11g09280
	LOC_Os11g13980
	LOC_Os11g16290
	LOC_Os11g24610
	LOC_Os11g26750
	LOC_Os11g30430
	LOC_Os11g31480
	LOC_Os11g32650
	LOC_Os11g32890
	LOC_Os11g33120
	LOC_Os11g36430
	LOC_Os11g37920
	LOC_Os11g39670
	LOC_Os11g47760
	LOC_Os12g01010
	LOC_Os12g02250
	LOC_Os12g02440
	LOC_Os12g02450
	LOC_Os12g07060
	LOC_Os12g14070
	LOC_Os12g14440
	LOC_Os12g17880
	LOC_Os12g17900
	LOC_Os12g28750
	LOC_Os12g35610
	LOC_Os12g38000
	LOC_Os12g38180
	LOC_Os12g38210
	LOC_Os12g38400
	LOC_Os12g39840
	LOC_Os12g43130
LOC_Os01g62290
LOC_Os02g02400
LOC_Os03g57340
