# Supplementary material for: WGCNA Analysis Identifies the Hub Genes Related to Heat Stress in Seedling of Rice (Oryza sativa L.)
Source: Genes (Basel). 2022 Jun 6;13(6):1020. doi: 10.3390/genes13061020 (PMC9222641; doi:10.3390/genes13061020)
Supplement: Supplementary file 1 [file genes-13-01020-s001.zip › Table S6.xls]

## Sheet: Sheet1
Supplementary Table S6. Candidate hub genes of IR64 and Koshihikari
Candidate hub genes of IR64	Candidate hub genes of Koshihikari
CHR745	HSP70
hsp82B	hsp82B
LOC_Os01g17180	LOC_Os01g33800
LOC_Os01g24690	LOC_Os01g54870
LOC_Os01g62290	LOC_Os01g55540
LOC_Os01g62350	LOC_Os01g62350
LOC_Os01g67134	LOC_Os02g03600
LOC_Os02g08520	LOC_Os02g18380
LOC_Os02g18380	LOC_Os02g37862
LOC_Os02g40880	LOC_Os02g40880
LOC_Os02g51790	LOC_Os02g52700
LOC_Os02g53420	LOC_Os02g53420
LOC_Os03g02260	LOC_Os02g55420
LOC_Os03g13970	LOC_Os02g56040
LOC_Os03g18690	LOC_Os03g02260
LOC_Os03g37970	LOC_Os03g44620
LOC_Os03g44620	LOC_Os03g50480
LOC_Os03g45410	LOC_Os03g57340
LOC_Os03g57340	LOC_Os04g32020
LOC_Os03g58204	LOC_Os04g32950
LOC_Os04g32950	LOC_Os04g39700
LOC_Os04g39700	LOC_Os05g11710
LOC_Os04g56646	LOC_Os05g48220
LOC_Os05g05470	LOC_Os05g49030
LOC_Os05g05700	LOC_Os06g09560
LOC_Os05g08840	LOC_Os06g21480
LOC_Os05g11710	LOC_Os07g01870
LOC_Os05g38530	LOC_Os07g22930
LOC_Os05g47560	LOC_Os07g26610
LOC_Os05g48220	LOC_Os07g42170
LOC_Os05g49030	LOC_Os07g43330
LOC_Os06g06030	LOC_Os07g47710
LOC_Os06g07630	LOC_Os08g36900
LOC_Os06g21480	LOC_Os08g41810
LOC_Os06g22820	LOC_Os09g24690
LOC_Os06g46770	LOC_Os09g28420
LOC_Os06g48640	LOC_Os09g29404
LOC_Os07g01870	LOC_Os09g30418
LOC_Os08g27070	LOC_Os09g32532
LOC_Os09g08430	LOC_Os09g33500
LOC_Os09g24690	LOC_Os10g32820
LOC_Os09g30418	LOC_Os11g03400
LOC_Os09g32532	LOC_Os11g24610
LOC_Os10g32820	LOC_Os12g38000
LOC_Os11g24610	OsALDH5F1
LOC_Os12g38000	OsALDH7
OsBip1	OsAmy3D
OsBip2	OsBADH1
OsBiP3	OsBip1
OsBiP4	OsBip2
OsDjA7	OsBip3
OSGrp94	OsDjA7
OsGSK1	OsDPE2
OsHSP1	OsGrp94
OsHSP58.7	OsHSP1
OsSTN8	OsHSP58.7
OsTT1	OsPho1
OsUBC32	OsSSlllb
OsUBP6	qGC-6
PP2A-A	RAmy1A
